# Supplementary material for: Loss of Vascular TMEM16A Impairs Cerebral Autoregulation and Exacerbates Ischemia–reperfusion Injury
Source: Transl Stroke Res. 2026 Jul 22;17(4):85. doi: 10.1007/s12975-026-01471-4 (PMC13391751; doi:10.1007/s12975-026-01471-4)
Supplement: Supplementary file 1 — Supplementary Material 1 (XLSX 3.54 MB) [file 12975_2026_1471_MOESM1_ESM.xlsx]

## Sheet: Ark1
Genes	Accession	Description	TMEM16A KO ipsilateral #1	TMEM16A KO ipsilateral #2	TMEM16A KO ipsilateral #3	TMEM16A KO ipsilateral #4	TMEM16A KO ipsilateral #5	TMEM16A KO contralateral #1	TMEM16A KO contralateral #2	TMEM16A KO contralateral #3	TMEM16A KO contralateral #4	TMEM16A KO contralateral #5	WT contralateral #1	WT contralateral #2	WT contralateral #3	WT contralateral #4	WT ipsilateral #1	WT ipsilateral #2	WT ipsilateral #3	WT ipsilateral #4	AVERAGE TMEM16A KO contralateral	AVERAGE TMEM16A KO ipsilateral	AVERAGE WT contralateral	AVERAGE WT ipsilateral	KO contralateral / WT contralateral	t-test	KO ipsilateral / WT ipsilateral	t-test	KO ipsi/KO contra #1	KO ipsi/KO contra #2	KO ipsi/KO contra #3	KO ipsi/KO contra #4	KO ipsi/KO contra #5	WT ipsi/WT contra #1	WT ipsi/WT contra #2	WT ipsi/WT contra #3	WT ipsi/WT contra #4	AVERAGE: KO ipsi / KO contra	t-test	AVERAGE: WT ipsi / WT contra	t-test
Cul4b	A2A432	Cullin-4B OS=Mus musculus OX=10090 GN=Cul4b PE=1 SV=1	0.886	0.976	0.808	1.199	0.924	0.815	0.927	1.308	1.593	1.353	0.904	0.996	0.895	0.784	0.903	0.988	0.936	0.693	1.1992	0.9586	0.89475	0.88	1.34026	0.111428	1.08932	0.430821	1.08712	1.05286	0.617737	0.752668	0.682927	0.998894	0.991968	1.04581	0.883929	0.838661	0.0832005	0.98015	0.428071
Arfgef2	A2A5R2	Brefeldin A-inhibited guanine nucleotide-exchange protein 2 OS=Mus musculus OX=10090 GN=Arfgef2 PE=1 SV=1	0.735	1.01	0.72	0.903	0.898	0.833	1.054	1.06	1.501	1.068	0.923	0.909	0.966	0.9	0.981	0.933	1.185	0.881	1.1032	0.8532	0.9245	0.995	1.19329	0.192876	0.857487	0.141495	0.882353	0.958254	0.679245	0.601599	0.840824	1.06284	1.0264	1.22671	0.978889	0.792455	0.0372787	1.07371	0.170332
Tanc2	A2A690	Protein TANC2 OS=Mus musculus OX=10090 GN=Tanc2 PE=1 SV=1	1.154	1.027	1.054	0.858	1.133	0.991	0.968	1.102	1.046	1.183	1.05	0.832	0.946	1.094	1.031	0.855	1.016	1.088	1.058	1.0452	0.9805	0.9975	1.07904	0.289793	1.04782	0.539216	1.16448	1.06095	0.956443	0.820268	0.957735	0.981905	1.02764	1.074	0.994516	0.991975	0.424746	1.01952	0.416158
Fam171a2	A2A699	Protein FAM171A2 OS=Mus musculus OX=10090 GN=Fam171a2 PE=1 SV=1	1.269	1.108	1.051	0.943	0.997	1.164	0.996	0.933	0.855	1.088	0.966	0.905	1.01	1.162	0.889	0.879	1.004	1.183	1.0072	1.0736	1.01075	0.98875	0.996488	0.965214	1.08582	0.371321	1.09021	1.11245	1.12647	1.10292	0.91636	0.92029	0.971271	0.994059	1.01807	1.06968	0.21062	0.975923	0.406964
Kiaa1522	A2A7S8	Uncharacterized protein KIAA1522 OS=Mus musculus OX=10090 GN=Kiaa1522 PE=1 SV=1				1.046	1.111			1.067	1.055	1.129			1.124	1.065			1.075	1.156	1.08367	1.0785	1.0945	1.1155	0.990102	0.788075	0.966831	0.55005				0.991469	0.984057			0.956406	1.08545	0.987763	0.450553	1.02093	0.357926
Ptprf	A2A8L5	Receptor-type tyrosine-protein phosphatase F OS=Mus musculus OX=10090 GN=Ptprf PE=1 SV=1	1.306	1.087	1.183	0.825	1.191	1.123	0.998	0.933	0.813	1.304	1.062	0.862	0.883	1.11	0.977	0.956	0.983	1.045	1.0342	1.1184	0.97925	0.99025	1.05611	0.632615	1.12941	0.213007	1.16296	1.08918	1.26795	1.01476	0.913344	0.919962	1.10905	1.11325	0.941441	1.08964	0.24576	1.02093	0.435995
Osbpl9	A2A8Z1	Oxysterol-binding protein-related protein 9 OS=Mus musculus OX=10090 GN=Osbpl9 PE=1 SV=1	0.767	0.927	0.774			0.786	0.996				0.773	1.071			0.893	0.846			0.891	0.822667	0.922	0.8695	0.966377	0.880604	0.946138	0.549405	0.975827	0.930723				1.15524	0.789916			0.953275	0.277749	0.972578	0.380512
Szt2	A2A9C3	KICSTOR complex protein SZT2 OS=Mus musculus OX=10090 GN=Szt2 PE=1 SV=1	0.873	1.092	1.015			0.723	1.07				0.908	0.95			0.968	0.913			0.8965	0.993333	0.929	0.9405	0.965016	0.869627	1.05618	0.579544	1.20747	1.02056				1.06608	0.961053			1.11401	0.286535	1.01357	0.38561
Med14	A2ABV5	Mediator of RNA polymerase II transcription subunit 14 OS=Mus musculus OX=10090 GN=Med14 PE=1 SV=1				1.222	0.911			0.92	1.02	1.06			0.867	1.367			1.15	1.102	1	1.0665	1.117	1.126	0.895255	0.588874	0.947158	0.741677				1.19804	0.859434			1.32641	0.806145	1.02874	0.319341	1.06628	0.487334
Ttc39a	A2ACP1	Tetratricopeptide repeat protein 39A OS=Mus musculus OX=10090 GN=Ttc39a PE=2 SV=1	0.82	0.967	1.185	1.106	0.973	0.768	1.092	0.966	1.146	0.873	0.968	0.97	0.905	0.741	0.81	0.93	0.864	0.689	0.969	1.0102	0.896	0.82325	1.08147	0.452211	1.22709	0.0619688	1.06771	0.885531	1.22671	0.965096	1.11455	0.836777	0.958763	0.954696	0.929825	1.05192	0.335742	0.920015	0.182283
Pusl1	A2ADA5	tRNA pseudouridine synthase-like 1 OS=Mus musculus OX=10090 GN=Pusl1 PE=1 SV=1	0.972	1.084	0.692	0.819	1.091	1.094	1.06	1.087	0.895	1.255	1.162	1.126	1.134	1.228	1.2	1.111	1.114	1.13	1.0782	0.9316	1.1625	1.13875	0.927484	0.254984	0.81809	0.0545344	0.888483	1.02264	0.636615	0.915084	0.869323	1.0327	0.986679	0.982363	0.920195	0.866429	0.0833935	0.980485	0.237364
Ddi2	A2ADY9	Protein DDI1 homolog 2 OS=Mus musculus OX=10090 GN=Ddi2 PE=1 SV=1	1.093	1.104	1.062	0.995	0.974	1.036	1.048	0.935	0.911	1.041	1.012	1.006	0.982	1.211	1.211	1.1	0.965	1.34	0.9942	1.0456	1.05275	1.154	0.944384	0.341231	0.906066	0.197358	1.05502	1.05344	1.13583	1.09221	0.935639	1.19664	1.09344	0.982688	1.10652	1.05443	0.113559	1.09482	0.165871
Kiaa1324	A2AFS3	UPF0577 protein KIAA1324 OS=Mus musculus OX=10090 GN=Kiaa1324 PE=1 SV=1	1.062	1.129	0.997			0.964	0.974				1.134	0.953			1.004	1.088			0.969	1.06267	1.0435	1.046	0.928606	0.497501	1.01593	0.793613	1.10166	1.15914				0.885362	1.14166			1.1304	0.0769269	1.01351	0.491142
Map7d2	A2AG50	MAP7 domain-containing protein 2 OS=Mus musculus OX=10090 GN=Map7d2 PE=1 SV=1	1.122	0.966	0.976	0.966	0.999	1.061	0.975	0.947	1.033	0.899	1.039	1.07	0.899	0.924	1.034	1.048	0.92	0.977	0.983	1.0058	0.983	0.99475	1	1	1.01111	0.801609	1.05749	0.990769	1.03062	0.93514	1.11123	0.995188	0.979439	1.02336	1.05736	1.02505	0.299281	1.01384	0.413141
Ckap5	A2AGT5	Cytoskeleton-associated protein 5 OS=Mus musculus OX=10090 GN=Ckap5 PE=1 SV=1	1.053	1.013	0.886	1.061	0.964	1.105	1.048	1.054	1.02	0.975	1.007	0.879	1.063	0.981	1.057	0.868	1.092	1.081	1.0404	0.9954	0.9825	1.0245	1.05893	0.20648	0.971596	0.637054	0.952941	0.966603	0.840607	1.0402	0.988718	1.04965	0.987486	1.02728	1.10194	0.957813	0.139363	1.04159	0.271796
Camsap1	A2AHC3	Calmodulin-regulated spectrin-associated protein 1 OS=Mus musculus OX=10090 GN=Camsap1 PE=1 SV=1				1.06	0.956			1.043	1.029	1.021			1.062	0.985			1.088	0.795	1.031	1.008	1.0235	0.9415	1.00733	0.817976	1.07063	0.710472				1.03013	0.936337			1.02448	0.807107	0.983232	0.301225	0.915794	0.321254
Lzts3	A2AHG0	Leucine zipper putative tumor suppressor 3 OS=Mus musculus OX=10090 GN=Lzts3 PE=1 SV=1	1.076	1.062	1.272			0.913	1.115				1.031	0.953			1.047	0.913			1.014	1.13667	0.992	0.98	1.02218	0.857777	1.15986	0.21782	1.17853	0.952466				1.01552	0.958027			1.0655	0.182954	0.986773	0.445598
Ndufaf6	A2AIL4	NADH dehydrogenase (ubiquinone) complex I, assembly factor 6 OS=Mus musculus OX=10090 GN=Ndufaf6 PE=1 SV=1				0.923	1.052			1.071	0.935	1.233			0.986	0.905			1.039	0.893	1.07967	0.9875	0.9455	0.966	1.1419	0.32844	1.02226	0.845801				0.987166	0.853204			1.05375	0.98674	0.920185	0.251058	1.02025	0.414461
Ajm1	A2AJA9	Apical junction component 1 homolog OS=Mus musculus OX=10090 GN=Ajm1 PE=1 SV=1	0.866	0.984	0.805	0.925	0.944	0.989	1.029	1.034	1.204	1.085	1.052	0.959	1.137	1.21	0.869	0.933	1.116	1.085	1.0682	0.9048	1.0895	1.00075	0.98045	0.747497	0.904122	0.172392	0.875632	0.956268	0.77853	0.768272	0.870046	0.826046	0.972888	0.98153	0.896694	0.84975	0.00498848	0.91929	0.155934
Map7d1	A2AJI0	MAP7 domain-containing protein 1 OS=Mus musculus OX=10090 GN=Map7d1 PE=1 SV=1	1.294	1.012	1.071	1.051	0.94	1.071	0.915	0.967	0.877	1.03	0.995	1.014	1.08	1.205	0.94	1.06	1.064	1.25	0.972	1.0736	1.0735	1.0785	0.905449	0.124112	0.995457	0.957048	1.20822	1.10601	1.10755	1.1984	0.912621	0.944724	1.04536	0.985185	1.03734	1.10656	0.0905506	1.00315	0.476001
Fggy	A2AJL3	FGGY carbohydrate kinase domain-containing protein OS=Mus musculus OX=10090 GN=Fggy PE=1 SV=1	0.954	0.89	0.932			0.759	0.919				0.966	1.092			1.087	0.938			0.839	0.925333	1.029	1.0125	0.815355	0.203044	0.913909	0.245829	1.25692	0.968444				1.12526	0.858974			1.11268	0.136164	0.992117	0.440632
Rap1gap	A2ALS5	Rap1 GTPase-activating protein 1 OS=Mus musculus OX=10090 GN=Rap1gap PE=1 SV=2	0.881	1.021	0.81	0.869	0.894	0.894	0.955	1.061	1.163	1.124	1	0.867	0.865	1.164	0.891	0.859	0.823	1.094	1.0394	0.895	0.974	0.91675	1.06715	0.464671	0.976275	0.752119	0.985459	1.06911	0.763431	0.747206	0.795374	0.891	0.990773	0.951445	0.939863	0.872116	0.0231282	0.94327	0.280864
Shroom2	A2ALU4	Protein Shroom2 OS=Mus musculus OX=10090 GN=Shroom2 PE=1 SV=1	1.009	1.097	0.881	0.998	0.99	1.166	1.05	0.927	1.025	1.022	1.073	1.184	1.011	0.958	1.019	1.129	1.019	0.978	1.038	0.995	1.0565	1.03625	0.982489	0.769902	0.960193	0.420928	0.865352	1.04476	0.950378	0.973659	0.968689	0.949674	0.953547	1.00791	1.02088	0.960568	0.213692	0.983003	0.370257
Cntln	A2AM05	Centlein OS=Mus musculus OX=10090 GN=Cntln PE=1 SV=1	1.403	1.104	0.887			1.268	1.046				1.027	0.88			1.211	0.964			1.157	1.13133	0.9535	1.0875	1.21342	0.265963	1.04031	0.850766	1.10647	1.05545				1.17916	1.09545			1.08096	0.455244	1.13731	0.224783
Ubr4	A2AN08	E3 ubiquitin-protein ligase UBR4 OS=Mus musculus OX=10090 GN=Ubr4 PE=1 SV=1	0.997	1.049	0.887	1.092	0.894	0.991	1.056	1.041	1.064	1.041	1.075	1.086	0.998	1.058	1.017	1.048	0.989	1.024	1.0386	0.9838	1.05425	1.0195	0.985155	0.50827	0.964983	0.478244	1.00605	0.993371	0.852065	1.02632	0.85879	0.946047	0.965009	0.990982	0.967864	0.947319	0.118596	0.967475	0.0913404
Plch2	A2AP18-3	Isoform 3 of 1-phosphatidylinositol 4,5-bisphosphate phosphodiesterase eta-2 OS=Mus musculus OX=10090 GN=Plch2	1.297	1	1.072	0.844	1.048	1.142	1.036	0.84	0.788	1.101	1.085	0.906	0.976	1.071	1	0.963	0.968	1.079	0.9814	1.0522	1.0095	1.0025	0.972164	0.760074	1.04958	0.581383	1.13573	0.965251	1.27619	1.07107	0.951862	0.921659	1.06291	0.991803	1.00747	1.08002	0.253035	0.995961	0.446555
Fmnl2	A2APV2	Formin-like protein 2 OS=Mus musculus OX=10090 GN=Fmnl2 PE=1 SV=2	1.142	0.845	0.853	1.049	1.022	1.086	0.956	1.042	0.96	0.945	1.107	1.071	1.073	0.897	1.386	1.158	1.255	0.972	0.9978	0.9822	1.037	1.19275	0.962199	0.478467	0.823475	0.075253	1.05157	0.883891	0.818618	1.09271	1.08148	1.25203	1.08123	1.16962	1.08361	0.985653	0.407263	1.14662	0.0837448
Scn1a	A2APX8	Sodium channel protein type 1 subunit alpha OS=Mus musculus OX=10090 GN=Scn1a PE=1 SV=1				1.047	0.89			0.986	1.399	1.056			0.996	0.769			1.029	0.767	1.147	0.9685	0.8825	0.898	1.29972	0.248538	1.07851	0.689691				0.748392	0.842803			1.03313	0.997399	0.795597	0.191201	1.01527	0.468447
Ndufaf5	A2APY7	Arginine-hydroxylase NDUFAF5, mitochondrial OS=Mus musculus OX=10090 GN=Ndufaf5 PE=1 SV=1	0.815	1.006	0.961	0.996	1.11	0.832	1.015	1.068	1.151	1.013	0.874	0.982	0.971	0.984	0.895	0.909	0.97	0.912	1.0158	0.9776	0.95275	0.9215	1.06618	0.355396	1.06088	0.349385	0.979567	0.991133	0.899813	0.865334	1.09576	1.02403	0.925662	0.99897	0.926829	0.966321	0.302038	0.968872	0.177472
Rtf1	A2AQ19	RNA polymerase-associated protein RTF1 homolog OS=Mus musculus OX=10090 GN=Rtf1 PE=1 SV=1	1.23	1.218	0.978			1.316	0.878				0.926	0.864			1.02	0.966			1.097	1.142	0.895	0.993	1.2257	0.457506	1.15005	0.261022	0.93465	1.38724				1.10151	1.11806			1.16095	0.416003	1.10978	0.0699769
Skt	A2AQ25	Sickle tail protein OS=Mus musculus OX=10090 GN=Skt PE=1 SV=1	0.907	0.927	0.863	0.974	1.033	0.891	0.989	1.018	1.073	1.029	0.888	0.882	1.028	1.119	0.971	0.962	1.003	1.109	1	0.9408	0.97925	1.01125	1.02119	0.744355	0.930334	0.156552	1.01796	0.93731	0.847741	0.907735	1.00389	1.09347	1.0907	0.975681	0.991063	0.942926	0.0987562	1.03773	0.324152
Ppip5k1	A2ARP1	Inositol hexakisphosphate and diphosphoinositol-pentakisphosphate kinase 1 OS=Mus musculus OX=10090 GN=Ppip5k1 PE=1 SV=1	0.819	1.123	1.324	0.808	0.948	1.045	1.216	1.403	1.221	1.302	1.332	0.875	1.162	1.018	1.197	1.167	1.08	1.096	1.2374	1.0044	1.09675	1.135	1.12824	0.237336	0.884934	0.289157	0.783732	0.92352	0.943692	0.661753	0.728111	0.898649	1.33371	0.929432	1.07662	0.808161	0.0380146	1.0596	0.360035
Ankrd63	A2ARS0	Ankyrin repeat domain-containing protein 63 OS=Mus musculus OX=10090 GN=Ankrd63 PE=1 SV=1	1.417	1.25	1.369	0.963	1.007	0.498	0.683	1.218	1.205	1.227	0.7	0.348	0.671	1.062	0.79	0.333	0.687	0.979	0.9662	1.2012	0.69525	0.69725	1.38972	0.255173	1.72277	0.0156368	2.84538	1.83016	1.12397	0.79917	0.820701	1.12857	0.956897	1.02385	0.921846	1.48388	0.115852	1.00779	0.496159
Fsip2	A2ARZ3	Fibrous sheath-interacting protein 2 OS=Mus musculus OX=10090 GN=Fsip2 PE=1 SV=3	1.115	1.023	0.899			1.048	1.025				1.081	1.005			1.07	0.998			1.0365	1.01233	1.043	1.034	0.993768	0.885001	0.979046	0.815552	1.06393	0.998049				0.989824	0.993035			1.03099	0.392765	0.99143	0.439656
Agrn	A2ASQ1	Agrin OS=Mus musculus OX=10090 GN=Agrn PE=1 SV=1	0.916	1.044	0.939	0.981	1.054	0.992	1.069	0.891	0.864	0.916	1.068	1.136	1.156	1.172	1.127	1.088	1.105	1.337	0.9464	0.9868	1.133	1.16425	0.835305	0.00531748	0.847584	0.0209214	0.923387	0.976614	1.05387	1.13542	1.15066	1.05524	0.957746	0.955882	1.14078	1.04799	0.204522	1.02741	0.317376
Ttn	A2ASS6	Titin OS=Mus musculus OX=10090 GN=Ttn PE=1 SV=1	1.16	1.12	1.182	0.938	0.902	1.009	1.066	0.896	0.961	0.926	1.006	0.942	0.967	1.079	0.942	0.928	1.033	0.971	0.9716	1.0604	0.9985	0.9685	0.97306	0.552613	1.09489	0.226808	1.14965	1.05066	1.3192	0.976067	0.974082	0.936382	0.985138	1.06825	0.899907	1.09393	0.107	0.97242	0.229337
Slc25a25	A2ASZ8	Calcium-binding mitochondrial carrier protein SCaMC-2 OS=Mus musculus OX=10090 GN=Slc25a25 PE=1 SV=1	0.879	0.983	1.108	1.174	0.988	0.944	0.966	1.122	1.145	0.981	0.909	1.122	1.125	0.899	1.014	0.998	1.175	0.942	1.0316	1.0264	1.01375	1.03225	1.01761	0.81483	0.994333	0.938615	0.931144	1.0176	0.987522	1.02533	1.00714	1.11551	0.889483	1.04444	1.04783	0.993746	0.469907	1.02432	0.413209
Rabgap1	A2AWA9	Rab GTPase-activating protein 1 OS=Mus musculus OX=10090 GN=Rabgap1 PE=1 SV=1	0.988	1.05	1.135	0.962	1.099	1.032	1.035	1.046	1.071	1.057	0.98	0.931	0.868	0.974	1.044	0.995	0.984	0.964	1.0482	1.0468	0.93825	0.99675	1.11719	0.00260792	1.05021	0.248825	0.957364	1.01449	1.08509	0.898226	1.03974	1.06531	1.06874	1.13364	0.989733	0.998981	0.483756	1.06436	0.0537212
Arhgef10l	A2AWP8	Rho guanine nucleotide exchange factor 10-like protein OS=Mus musculus OX=10090 GN=Arhgef10l PE=1 SV=1				0.924	1.246			1.117	0.875	1.183			1.723	1.538			1.813	1.305	1.05833	1.085	1.6305	1.559	0.649085	0.026052	0.695959	0.255686				1.056	1.05325			1.05223	0.848505	1.05463	0.442765	0.95037	0.408078
Mocs3	A2BDX3	Adenylyltransferase and sulfurtransferase MOCS3 OS=Mus musculus OX=10090 GN=Mocs3 PE=1 SV=1	0.793	1.033	0.763	1.153	0.919	0.921	1.034	1.106	1.294	1.067	1.085	1.086	1.159	0.92	0.958	1.082	1.104	1.019	1.0844	0.9322	1.0625	1.04075	1.02061	0.797131	0.8957	0.256567	0.861021	0.999033	0.689873	0.891036	0.861293	0.882949	0.996317	0.952545	1.10761	0.860451	0.0741618	0.984855	0.36544
Arid1a	A2BH40	AT-rich interactive domain-containing protein 1A OS=Mus musculus OX=10090 GN=Arid1a PE=1 SV=1				0.806	1.21			1.044	0.912	1.088			0.997	1.182			1.018	1.026	1.01467	1.008	1.0895	1.022	0.931314	0.496729	0.986301	0.951061				0.883772	1.11213			1.02106	0.86802	0.997952	0.485183	0.944542	0.270894
Kalrn	A2CG49	Kalirin OS=Mus musculus OX=10090 GN=Kalrn PE=1 SV=1	1.02	1.15	1.081			0.963	1.05				1.006	1.231			0.985	1.15			1.0065	1.08367	1.1185	1.0675	0.899866	0.451145	1.01514	0.849648	1.05919	1.09524				0.979125	0.9342			1.07721	0.138801	0.956663	0.374865
Kalrn	A2CG49-8	Isoform 8 of Kalirin OS=Mus musculus OX=10090 GN=Kalrn	1.023	0.936	0.802			1.062	1.143				0.965	0.975			1.03	0.943			1.1025	0.920333	0.97	0.9865	1.1366	0.0831877	0.932928	0.511534	0.963277	0.818898				1.06736	0.967179			0.891087	0.0655573	1.01727	0.371263
Uhrf1bp1l	A2RSJ4	UHRF1-binding protein 1-like OS=Mus musculus OX=10090 GN=Uhrf1bp1l PE=1 SV=2				0.968	1.3			0.936	1.169	1.259			0.883	0.905			1.403	1.181	1.12133	1.134	0.894	1.292	1.25429	0.16537	0.877709	0.511745				0.828058	1.03257			1.5889	1.30497	0.930312	0.473479	1.44694	0.0351787
Dennd5b	A2RSQ0	DENN domain-containing protein 5B OS=Mus musculus OX=10090 GN=Dennd5b PE=1 SV=2	0.598	0.966	0.873			0.819	1.266				0.862	0.913			0.803	0.691			1.0425	0.812333	0.8875	0.747	1.17465	0.561997	1.08746	0.689946	0.730159	0.763033				0.931555	0.756846			0.746596	0.185511	0.8442	0.0749269
Tyw5	A2RSX7	tRNA wybutosine-synthesizing protein 5 OS=Mus musculus OX=10090 GN=Tyw5 PE=2 SV=2	1.23	1.061	0.974	1.026	0.944	0.927	0.915	1.085	0.839	1.028	0.949	0.964	1.083	0.955	0.968	0.73	1.047	0.758	0.9588	1.047	0.98775	0.87575	0.970691	0.626018	1.19555	0.0955146	1.32686	1.15956	0.897696	1.22288	0.918288	1.02002	0.757261	0.966759	0.793717	1.10506	0.110218	0.88444	0.115991
Trmt1l	A2RSY6	TRMT1-like protein OS=Mus musculus OX=10090 GN=Trmt1l PE=1 SV=1				0.888	0.856			1.017	1.023	1.242			1.024	1.141			0.897	1.159	1.094	0.872	1.0825	1.028	1.01062	0.919731	0.848249	0.358681				0.868035	0.689211			0.875977	1.01578	0.778623	0.0522412	0.945876	0.370292
Fbxl16	A2RT62	F-box/LRR-repeat protein 16 OS=Mus musculus OX=10090 GN=Fbxl16 PE=1 SV=1	1.148	1.126	1.12	0.773	1.116	0.976	0.994	1.09	0.996	1.193	1.011	0.852	0.792	1.017	1.001	0.858	0.879	0.919	1.0498	1.0566	0.918	0.91425	1.14357	0.094392	1.1557	0.138964	1.17623	1.1328	1.02752	0.776104	0.935457	0.990109	1.00704	1.10985	0.903638	1.00962	0.468003	1.00266	0.47792
Nt5c1a	A3KFX0	Cytosolic 5'-nucleotidase 1A OS=Mus musculus OX=10090 GN=Nt5c1a PE=1 SV=1				0.994	1.062			1.161	0.979	1.08			1.061	1.088			1.041	0.992	1.07333	1.028	1.0745	1.0165	0.998914	0.987518	1.01131	0.809514				1.01532	0.983333			0.98115	0.911765	0.999328	0.288145	0.946457	0.0869348
Tbc1d8b	A3KGB4	TBC1 domain family member 8B OS=Mus musculus OX=10090 GN=Tbc1d8b PE=1 SV=1	0.996	1.036	1.158			1.06	1.23				1.192	1.052			1.162	0.957			1.145	1.06333	1.122	1.0595	1.0205	0.853888	1.00362	0.971534	0.939623	0.842276				0.974832	0.909696			0.89095	0.213884	0.942264	0.332287
Plcb2	A3KGF7	1-phosphatidylinositol 4,5-bisphosphate phosphodiesterase beta-2 OS=Mus musculus OX=10090 GN=Plcb2 PE=1 SV=1	1.327	1.105	0.945			1.425	1.223				1.304	1.006			1.285	0.942			1.324	1.12567	1.155	1.1135	1.14632	0.446911	1.01093	0.95341	0.931228	0.903516				0.985429	0.936382			0.917372	0.153607	0.960906	0.435948
Ttc38	A3KMP2	Tetratricopeptide repeat protein 38 OS=Mus musculus OX=10090 GN=Ttc38 PE=1 SV=2				1.087	0.957			1.032	1.189	0.931			1.029	0.925			1.068	0.896	1.05067	1.022	0.977	0.982	1.0754	0.53116	1.04073	0.746215				0.914214	1.02793			1.0379	0.968649	0.97107	0.404227	1.00327	0.482421
Ttll13	A4Q9F6	Tubulin polyglutamylase TTLL13 OS=Mus musculus OX=10090 GN=Ttll13 PE=2 SV=1	1.014	0.948	1.181			0.91	1.033				1.014	0.984			0.999	0.851			0.9715	1.04767	0.999	0.925	0.972472	0.706361	1.13261	0.327645	1.11429	0.917715				0.985207	0.864837			1.016	0.251941	0.925022	0.215199
Krt28	A6BLY7	Keratin, type I cytoskeletal 28 OS=Mus musculus OX=10090 GN=Krt28 PE=1 SV=1	2.142	1.104	1.689	1.113	0.608	1.907	1.105	0.38	0.299	0.671	0.753	0.74	0.567	2.216	1.054	0.849	0.775	1.391	0.8724	1.3312	1.069	1.01725	0.81609	0.691433	1.30863	0.365212	1.12323	0.999095	4.44474	3.72241	0.90611	1.39973	1.1473	1.36684	0.627708	2.23912	0.140291	1.1354	0.45168
Mtr	A6H5Y3	Methionine synthase OS=Mus musculus OX=10090 GN=Mtr PE=1 SV=1	1.039	0.827	1.1			0.867	0.737				1.006	0.833			0.934	0.851			0.802	0.988667	0.9195	0.8925	0.872213	0.390961	1.10775	0.450728	1.19839	1.12212				0.928429	1.02161			1.16025	0.104849	0.975019	0.402414
Exoc6b	A6H5Z3	Exocyst complex component 6B OS=Mus musculus OX=10090 GN=Exoc6b PE=1 SV=1	1.256	1.153	1.228	1.057	1.066	1.032	0.958	1.055	1.161	1.077	0.955	1.22	0.996	0.917	1.011	1.114	0.972	1.013	1.0566	1.152	1.022	1.0275	1.03386	0.638002	1.12117	0.0518948	1.21705	1.20355	1.16398	0.910422	0.989786	1.05864	0.913115	0.975904	1.10469	1.09696	0.0527314	1.01309	0.47174
Mipep	A6H611	Mitochondrial intermediate peptidase OS=Mus musculus OX=10090 GN=Mipep PE=1 SV=1				1.128	0.813			1.066	1.17	0.832			0.943	0.729			0.911	0.791	1.02267	0.9705	0.836	0.851	1.22329	0.306171	1.14042	0.551817				0.964103	0.977163			0.966066	1.08505	0.970633	0.392213	1.02556	0.45693
Armt1	A6H630	Damage-control phosphatase ARMT1 OS=Mus musculus OX=10090 GN=Armt1 PE=1 SV=1	0.99	1.067	0.926	1.085	0.892	0.931	1.052	1.289	1.164	0.961	0.93	0.901	0.919	0.74	0.921	0.828	0.938	0.697	1.0794	0.992	0.8725	0.846	1.23713	0.0446663	1.17258	0.0588237	1.06337	1.01426	0.718386	0.932131	0.9282	0.990323	0.918979	1.02067	0.941892	0.93127	0.142638	0.967967	0.360856
Dennd4c	A6H8H2	DENN domain-containing protein 4C OS=Mus musculus OX=10090 GN=Dennd4c PE=1 SV=1	1.184	1.179	1.134			1.251	1.22				1.076	1.098			0.981	1.137			1.2355	1.16567	1.087	1.059	1.13661	0.0159897	1.10072	0.182055	0.946443	0.966393				0.91171	1.03552			0.956418	0.0296556	0.973615	0.378118
Itih4	A6X935	Inter alpha-trypsin inhibitor, heavy chain 4 OS=Mus musculus OX=10090 GN=Itih4 PE=1 SV=2	1.213	1.228	1.737	0.566	1.507	1.216	1.229	0.463	0.495	1.009	1.088	1.083	0.662	0.999	1.26	1.081	0.653	1.184	0.8824	1.2502	0.958	1.0445	0.921086	0.731183	1.19694	0.442467	0.997533	0.999186	3.75162	1.14343	1.49356	1.15809	0.998153	0.986405	1.18519	1.67707	0.0970318	1.08196	0.313427
Nlgn4l	B0F2B4	Neuroligin 4-like OS=Mus musculus OX=10090 GN=Nlgn4l PE=1 SV=1	1.127	1.141	1.198	1.046	1.093	1.271	1.093	1.113	1.029	1.03	1.04	0.984	1.04	0.925	1.095	1.045	1.064	0.836	1.1072	1.121	0.99725	1.01	1.11025	0.0887833	1.1099	0.102657	0.886703	1.04392	1.07637	1.01652	1.06117	1.05288	1.06199	1.02308	0.903784	1.01694	0.396677	1.01043	0.425477
Ptprs	B0V2N1	Receptor-type tyrosine-protein phosphatase S OS=Mus musculus OX=10090 GN=Ptprs PE=1 SV=1	0.943	1.062	1.146	1.029	1.256	1.081	1.083	1.133	0.989	1.206	0.905	0.874	0.985	1.159	1.065	0.974	1.19	1.045	1.0984	1.0872	0.98075	1.0685	1.11996	0.132279	1.0175	0.803008	0.87234	0.980609	1.01147	1.04044	1.04146	1.1768	1.11442	1.20812	0.901639	0.989266	0.432767	1.10024	0.152047
Ptprs	B0V2N1-3	Isoform 3 of Receptor-type tyrosine-protein phosphatase S OS=Mus musculus OX=10090 GN=Ptprs				0.837	0.89			0.82	0.946	0.971			0.943	1.066			0.999	1.059	0.912333	0.8635	1.0045	1.029	0.908246	0.31078	0.839164	0.0538183				0.884778	0.916581			1.05938	0.993433	0.900679	0.248863	1.02641	0.377284
Cisd3	B1AR13	CDGSH iron-sulfur domain-containing protein 3, mitochondrial OS=Mus musculus OX=10090 GN=Cisd3 PE=1 SV=1				0.998	0.735			0.868	1.075	0.73			1.126	0.857			1.139	0.809	0.891	0.8665	0.9915	0.974	0.898638	0.582707	0.88963	0.661055				0.928372	1.00685			1.01155	0.943991	0.967611	0.444813	0.977768	0.470984
Grik3	B1AS29	Glutamate receptor ionotropic, kainate 3 OS=Mus musculus OX=10090 GN=Grik3 PE=1 SV=1	1.151	1.134	1.206	0.911	1.171	1.191	1.164	1.099	1.032	1.328	1.21	0.971	0.92	1.092	1.18	1.105	1.013	1.102	1.1628	1.1146	1.04825	1.1	1.10928	0.195682	1.01327	0.832364	0.966415	0.974227	1.09736	0.882752	0.881777	0.975207	1.138	1.10109	1.00916	0.960506	0.261299	1.05586	0.253356
Ptpru	B1AUH1	Receptor-type tyrosine-protein phosphatase U OS=Mus musculus OX=10090 GN=Ptpru PE=1 SV=1	0.898	1.058	1.094	0.807	1.172	1.06	1.05	0.991	0.854	1.226	0.936	0.896	0.934	1.228	0.981	0.883	0.963	1.163	1.0362	1.0058	0.9985	0.9975	1.03776	0.706126	1.00832	0.930528	0.84717	1.00762	1.10394	0.944965	0.955954	1.04808	0.985491	1.03105	0.947068	0.971929	0.371842	1.00292	0.49606
Xpnpep2	B1AVD1	Xaa-Pro aminopeptidase 2 OS=Mus musculus OX=10090 GN=Xpnpep2 PE=1 SV=1	1.506	1.077	0.915	0.763	1.23	1.686	0.878	0.916	0.729	0.924	1.162	0.907	1.389	1.249	1.289	0.856	1.395	1.295	1.0266	1.0982	1.17675	1.20875	0.872403	0.499403	0.908542	0.558165	0.893238	1.22665	0.998908	1.04664	1.33117	1.10929	0.943771	1.00432	1.03683	1.09932	0.372084	1.02355	0.422675
Uprt	B1AVZ0	Uracil phosphoribosyltransferase homolog OS=Mus musculus OX=10090 GN=Uprt PE=1 SV=1	1.031	1.052	1.132	0.86	0.988	0.904	0.943	1.118	1.114	1.023	1.237	0.898	0.889	0.965	1.011	0.928	0.905	0.842	1.0204	1.0126	0.99725	0.9215	1.02321	0.797988	1.09886	0.168299	1.14049	1.11559	1.01252	0.771993	0.965787	0.8173	1.03341	1.018	0.872539	1.00128	0.451803	0.935311	0.213312
Scn2a	B1AWN6	Sodium channel protein type 2 subunit alpha OS=Mus musculus OX=10090 GN=Scn2a PE=1 SV=1	1.167	0.997	0.996	0.859	0.9	1.054	1.064	0.883	0.888	1.139	1.127	0.979	1.04	1.149	0.972	1.045	1.05	1.058	1.0056	0.9838	1.07375	1.03125	0.936531	0.346765	0.953988	0.474213	1.10721	0.93703	1.12797	0.967342	0.790167	0.862467	1.06742	1.00962	0.920801	0.985945	0.387589	0.965075	0.186411
Nhsl2	B1AXH1	NHS-like protein 2 OS=Mus musculus OX=10090 GN=Nhsl2 PE=1 SV=2				0.846	0.977			0.972	0.953	1.174			0.833	1.009			0.955	0.921	1.033	0.9115	0.921	0.938	1.12161	0.392515	0.971748	0.733135				0.887723	0.832198			1.14646	0.912785	0.85996	0.162619	1.02962	0.433535
Tomm5	B1AXP6	Mitochondrial import receptor subunit TOM5 homolog OS=Mus musculus OX=10090 GN=Tomm5 PE=3 SV=1				1.266	0.791			0.904	1.145	0.775			1.044	0.727			1.066	0.662	0.941333	1.0285	0.8855	0.864	1.06305	0.780429	1.19039	0.650459				1.10568	1.02065			1.02107	0.910591	1.06316	0.362542	0.965832	0.470447
Frrs1l	B1AXV0	DOMON domain-containing protein FRRS1L OS=Mus musculus OX=10090 GN=Frrs1l PE=1 SV=1	0.996	1.034	1.002	1.001	1.1	1.172	0.936	1.07	1.012	1.059	0.986	0.797	0.952	1.091	1.051	0.951	0.992	1.03	1.0498	1.0266	0.9565	1.006	1.09754	0.218835	1.02048	0.506357	0.849829	1.1047	0.936449	0.98913	1.03872	1.06592	1.19322	1.04202	0.944088	0.983765	0.303208	1.06131	0.23664
Nfx1	B1AY10	Transcriptional repressor NF-X1 OS=Mus musculus OX=10090 GN=Nfx1 PE=1 SV=1				0.981	1.234			1.151	0.933	1.223			0.964	1.097			1.049	1.154	1.10233	1.1075	1.0305	1.1015	1.06971	0.60017	1.00545	0.969038				1.05145	1.00899			1.08817	1.05196	1.03022	0.48707	1.07007	0.245112
Usp24	B1AY13	Ubiquitin carboxyl-terminal hydrolase 24 OS=Mus musculus OX=10090 GN=Usp24 PE=1 SV=1	0.892	1.048	1.102	0.888	1.043	1.057	1.116	0.944	0.908	1.043	1.039	0.941	0.735	1.182	1.2	0.982	0.816	1.071	1.0136	0.9946	0.97425	1.01725	1.04039	0.685329	0.977734	0.801191	0.843898	0.939068	1.16737	0.977974	1	1.15496	1.04357	1.1102	0.906091	0.985662	0.376317	1.05371	0.370036
Tmem245	B1AZA5	Transmembrane protein 245 OS=Mus musculus OX=10090 GN=Tmem245 PE=1 SV=1	1.497	1.095	1.005	0.84	0.98	1.239	0.965	0.783	0.683	1.145	1.111	0.968	1.03	1.319	0.892	1.042	1.143	1.261	0.963	1.0834	1.107	1.0845	0.869919	0.326867	0.998986	0.994101	1.20823	1.13472	1.28352	1.22987	0.855895	0.80288	1.07645	1.10971	0.956027	1.14245	0.226816	0.986266	0.421933
Dlgap4	B1AZP2	Disks large-associated protein 4 OS=Mus musculus OX=10090 GN=Dlgap4 PE=1 SV=1	0.788	0.903	1.038	1.137	1.397	0.853	0.982	1.066	1.086	1.182	0.774	0.957	1.038	1.233	1.071	0.85	1.25	1.285	1.0338	1.0526	1.0005	1.114	1.03328	0.759202	0.944883	0.689331	0.923798	0.919552	0.973734	1.04696	1.1819	1.38372	0.888192	1.20424	1.04217	1.00919	0.438786	1.12958	0.220853
Triqk	B2B9E1	Triple QxxK/R motif-containing protein OS=Mus musculus OX=10090 GN=Triqk PE=2 SV=1	1.783	1.199	1.209	0.935	1.246	1.164	0.737	1.036	0.584	1.394	0.919	0.931	1.017	1.022	1.103	1.244	1.439	1.752	0.983	1.2744	0.97225	1.3845	1.01106	0.95044	0.920477	0.59893	1.53179	1.62687	1.16699	1.60103	0.893831	1.20022	1.3362	1.41495	1.71429	1.3641	0.0926858	1.41641	0.0140447
Cad	B2RQC6	CAD protein OS=Mus musculus OX=10090 GN=Cad PE=1 SV=1	1.171	1.108	1.092	1.144	1.054	1.239	1.188	1.115	1.041	1.111	1.138	1.082	0.957	0.957	1.18	1.002	1.034	0.982	1.1388	1.1138	1.0335	1.0495	1.10189	0.100838	1.06127	0.201404	0.945117	0.93266	0.979372	1.09894	0.948695	1.03691	0.926063	1.08046	1.02612	0.980957	0.273564	1.01739	0.405377
Ythdc2	B2RR83	3'-5' RNA helicase YTHDC2 OS=Mus musculus OX=10090 GN=Ythdc2 PE=1 SV=1	1.024	1.018	0.638	0.915	0.934	1.385	1.051	1.007	0.986	1.092	1.24	0.971	1.143	1.233	1.038	0.959	1.076	1.227	1.1042	0.9058	1.14675	1.075	0.962895	0.68009	0.842605	0.114486	0.73935	0.968601	0.633565	0.927992	0.855311	0.837097	0.987642	0.941382	0.995134	0.824964	0.042663	0.940314	0.213278
Brpf1	B2RRD7	Peregrin OS=Mus musculus OX=10090 GN=Brpf1 PE=1 SV=1	1.042	0.876	0.649	1.068	0.804	1.213	0.999	0.9	1.191	0.79	1.077	0.975	1.008	0.958	0.898	0.97	0.834	0.956	1.0186	0.8878	1.0045	0.9145	1.01404	0.887043	0.970804	0.780325	0.859027	0.876877	0.721111	0.896725	1.01772	0.833798	0.994872	0.827381	0.997912	0.874292	0.139908	0.913491	0.0344519
Otud4	B2RRE7	OTU domain-containing protein 4 OS=Mus musculus OX=10090 GN=Otud4 PE=1 SV=1				1.179	0.853			1.234	1.276	1.166			1.084	1.14			1.154	0.779	1.22533	1.016	1.112	0.9665	1.10192	0.0920326	1.05122	0.860495				0.923981	0.731561			1.06458	0.683333	0.827771	0.100691	0.873954	0.261508
Gnai1	B2RSH2	Guanine nucleotide-binding protein G(i) subunit alpha-1 OS=Mus musculus OX=10090 GN=Gnai1 PE=1 SV=1	1.04	1.048	1.05	0.944	1.003	1.121	1.04	0.924	0.9	0.995	1.068	1.011	0.955	1.034	1.037	1.018	1.008	1.163	0.996	1.017	1.017	1.0565	0.979351	0.686485	0.962612	0.344877	0.927743	1.00769	1.13636	1.04889	1.00804	0.970974	1.00692	1.0555	1.12476	1.02575	0.325728	1.03954	0.197558
Apba1	B2RUJ5	Amyloid-beta A4 precursor protein-binding family A member 1 OS=Mus musculus OX=10090 GN=Apba1 PE=1 SV=2	1.018	1.133	1.183	1.126	1.27	1.113	1.197	1.206	1.157	1.302	1.075	0.983	1.132	1.113	1.103	1.021	1.206	1	1.195	1.146	1.07575	1.0825	1.11085	0.0357812	1.05866	0.340444	0.914645	0.946533	0.980929	0.973207	0.975422	1.02605	1.03866	1.06537	0.898473	0.958147	0.185457	1.00714	0.455044
Zcchc24	B2RVL6	Zinc finger CCHC domain-containing protein 24 OS=Mus musculus OX=10090 GN=Zcchc24 PE=1 SV=1				0.979	0.857			0.962	0.941	0.902			1.456	1.162			1.186	1.421	0.935	0.918	1.309	1.3035	0.714286	0.0443055	0.704258	0.100479				1.04038	0.950111			0.81456	1.22289	0.995247	0.379997	1.01873	0.489669
Trappc11	B2RXC1	Trafficking protein particle complex subunit 11 OS=Mus musculus OX=10090 GN=Trappc11 PE=1 SV=1	0.874	0.96	0.898	0.833	1.044	0.95	1.011	1.076	1.096	1.045	0.959	1.075	0.963	1.013	0.99	1.053	0.944	0.886	1.0356	0.9218	1.0025	0.96825	1.03302	0.409187	0.952027	0.401778	0.92	0.949555	0.834572	0.760036	0.999043	1.03233	0.979535	0.98027	0.87463	0.892641	0.0175982	0.96669	0.235641
Plxnb2	B2RXS4	Plexin-B2 OS=Mus musculus OX=10090 GN=Plxnb2 PE=1 SV=1	1.274	1.087	1.132	0.869	1.057	1.2	1.088	0.879	0.804	1.081	1.16	1.086	1.086	1.052	1.232	1.118	1.078	1.078	1.0104	1.0838	1.096	1.1265	0.921898	0.348772	0.962095	0.613026	1.06167	0.999081	1.28783	1.08085	0.977798	1.06207	1.02947	0.992634	1.02471	1.08144	0.237716	1.02722	0.25215
Dock5	B2RY04	Dedicator of cytokinesis protein 5 OS=Mus musculus OX=10090 GN=Dock5 PE=1 SV=2	1.145	0.933	0.822	1.036	1.036	0.693	0.812	0.997	0.874	0.941	1.039	0.89	1.069	0.935	1.01	0.815	1.01	0.921	0.8634	0.9944	0.98325	0.939	0.878108	0.13257	1.059	0.479042	1.65224	1.14901	0.824473	1.18535	1.10096	0.972089	0.91573	0.944808	0.985027	1.18241	0.0613708	0.954413	0.253603
Rbm25	B2RY56	RNA-binding protein 25 OS=Mus musculus OX=10090 GN=Rbm25 PE=1 SV=2				0.875	1.159			0.985	0.964	1.108			1.018	1.222			1.02	1.162	1.019	1.017	1.12	1.091	0.909821	0.368351	0.932172	0.686974				0.907676	1.04603			1.00196	0.9509	0.976853	0.493909	0.976432	0.4186
Abcb5	B5X0E4	ATP-binding cassette sub-family B member 5 OS=Mus musculus OX=10090 GN=Abcb5 PE=2 SV=1				0.941	0.946			0.926	0.792	0.891			1.127	0.848			1.108	1.067	0.869667	0.9435	0.9875	1.0875	0.880675	0.385113	0.867586	0.0199545				1.18813	1.06173			0.983141	1.25825	1.12493	0.124773	1.1207	0.275857
Xpnpep3	B7ZMP1	Xaa-Pro aminopeptidase 3 OS=Mus musculus OX=10090 GN=Xpnpep3 PE=1 SV=1	0.884	1.031	1.132	0.969	0.925	0.796	1.007	1.034	1.003	1.004	0.971	0.988	0.967	0.826	1.05	0.991	1.039	0.83	0.9688	0.9882	0.938	0.9775	1.03284	0.620289	1.01095	0.876642	1.11055	1.02383	1.09478	0.966102	0.921315	1.08136	1.00304	1.07446	1.00484	1.02332	0.380296	1.04092	0.27753
Qtrt2	B8ZXI1	Queuine tRNA-ribosyltransferase accessory subunit 2 OS=Mus musculus OX=10090 GN=Qtrt2 PE=1 SV=2	1.06	1.008	0.946	1.026	1.167	1.005	0.985	1.117	1.077	1.135	1.04	0.86	1.051	1.112	1.046	0.861	1.091	0.954	1.0638	1.0414	1.01575	0.988	1.0473	0.43793	1.05405	0.410192	1.05473	1.02335	0.846911	0.952646	1.02819	1.00577	1.00116	1.03806	0.857914	0.981166	0.323447	0.975726	0.361176
Osbpl8	B9EJ86	Oxysterol-binding protein-related protein 8 OS=Mus musculus OX=10090 GN=Osbpl8 PE=1 SV=1	1.04	1.072	1.098	0.864	0.734	1.001	0.888	0.965	1.222	1.048	0.926	0.761	1.001	1.237	0.904	0.851	0.819	1.096	1.0248	0.9616	0.98125	0.9175	1.04438	0.697392	1.04807	0.661063	1.03896	1.20721	1.13782	0.707038	0.700382	0.976242	1.11827	0.818182	0.886015	0.958282	0.250295	0.949676	0.302346
Cttnbp2	B9EJA2	Cortactin-binding protein 2 OS=Mus musculus OX=10090 GN=Cttnbp2 PE=1 SV=2	1.474	1.18	1.175	0.922	1.018	0.973	0.952	0.881	0.749	1.256	0.94	0.787	0.844	1.208	0.887	0.856	0.903	1.408	0.9622	1.1538	0.94475	1.0135	1.01847	0.892884	1.13843	0.401812	1.5149	1.2395	1.33371	1.23097	0.81051	0.943617	1.08767	1.06991	1.16556	1.22592	0.0825042	1.06669	0.342593
Dnaaf5	B9EJR8	Dynein assembly factor 5, axonemal OS=Mus musculus OX=10090 GN=Dnaaf5 PE=1 SV=1				0.772	0.958			0.973	1.019	1.143			0.921	0.935			1.034	0.817	1.045	0.865	0.928	0.9255	1.12608	0.1732	0.93463	0.713211				0.757605	0.838145			1.12269	0.873797	0.797875	0.0778185	0.998245	0.491872
Ptprz1	B9EKR1	Receptor-type tyrosine-protein phosphatase zeta OS=Mus musculus OX=10090 GN=Ptprz1 PE=1 SV=1	1.063	1.018	0.92	0.826	1.167	1.116	1.036	0.82	0.824	1.06	1.09	1.036	1.032	1.138	1.081	1.15	1.016	1.22	0.9712	0.9988	1.074	1.11675	0.904283	0.207265	0.894381	0.169059	0.952509	0.982625	1.12195	1.00243	1.10094	0.991743	1.11004	0.984496	1.07206	1.03209	0.37765	1.03958	0.215399
Mfap1b	C0HKD9	Microfibrillar-associated protein 1B OS=Mus musculus OX=10090 GN=Mfap1b PE=1 SV=1				0.806	1.156			0.96	1.303	1.013			1.05	1.285			0.979	1.037	1.092	0.981	1.1675	1.008	0.935332	0.674994	0.973214	0.892989				0.618573	1.14116			0.932381	0.807004	0.879869	0.299703	0.869692	0.159122
Akap5	D3YVF0	A-kinase anchor protein 5 OS=Mus musculus OX=10090 GN=Akap5 PE=1 SV=2	1.512	1.106	1.2	0.82	1.318	1.075	0.984	0.846	0.708	1.224	0.995	0.805	0.947	1.158	1.091	0.91	1.073	1.334	0.9674	1.1912	0.97625	1.102	0.990935	0.943183	1.08094	0.573844	1.40651	1.12398	1.41844	1.15819	1.0768	1.09648	1.13043	1.13305	1.15199	1.23678	0.0813813	1.12799	0.155609
Vsig10	D3YX43	V-set and immunoglobulin domain-containing protein 10 OS=Mus musculus OX=10090 GN=Vsig10 PE=3 SV=2	1.053	0.991	0.913	0.908	1.24	1.467	1.098	1.015	0.791	0.99	1.062	0.851	1.122	1.061	1.548	0.804	1.114	1.121	1.0722	1.021	1.024	1.14675	1.04707	0.733584	0.890342	0.432367	0.717791	0.90255	0.899507	1.14791	1.25253	1.45763	0.944771	0.99287	1.05655	0.984058	0.348116	1.11295	0.241173
Safb	D3YXK2	Scaffold attachment factor B1 OS=Mus musculus OX=10090 GN=Safb PE=1 SV=2	1.487	0.985	1.119	0.864	1.204	1.352	0.944	0.819	0.797	1.083	0.976	0.882	1.049	1.497	1.086	0.824	1.056	1.472	0.999	1.1318	1.101	1.1095	0.907357	0.559396	1.0201	0.898377	1.09985	1.04343	1.3663	1.08407	1.11173	1.1127	0.93424	1.00667	0.9833	1.14108	0.196488	1.00923	0.483006
Mthfd2l	D3YZG8	Probable bifunctional methylenetetrahydrofolate dehydrogenase/cyclohydrolase 2 OS=Mus musculus OX=10090 GN=Mthfd2l PE=3 SV=1	1.003	1.177	1.149	0.999	1.309	1.424	1.185	1.137	1.067	1.02	1.073	1.102	1.323	1.532	1.414	1.141	1.047	1.105	1.1666	1.1274	1.2575	1.17675	0.927714	0.485181	0.958062	0.627771	0.704354	0.993249	1.01055	0.93627	1.28333	1.3178	1.03539	0.791383	0.721279	0.985552	0.339513	0.966463	0.285253
Pgbd5	D3YZI9	PiggyBac transposable element-derived protein 5 OS=Mus musculus OX=10090 GN=Pgbd5 PE=1 SV=1	0.98	1.22	0.683	1.108	0.738	1.111	1.167	0.955	0.905	0.983	1.254	1.248	1.196	1.132	0.871	1.315	0.936	1.21	1.0242	0.9458	1.2075	1.083	0.848199	0.0200761	0.873315	0.391689	0.882088	1.04542	0.715183	1.22431	0.750763	0.694577	1.05369	0.782609	1.0689	0.923552	0.25695	0.899944	0.151165
Shank1	D3YZU1	SH3 and multiple ankyrin repeat domains protein 1 OS=Mus musculus OX=10090 GN=Shank1 PE=1 SV=1	1.014	1.07	0.954	1.011	1.126	1.079	1.09	0.848	0.959	1.014	1.466	0.909	1.09	1.24	1.137	0.996	1.158	1.359	0.998	1.035	1.17625	1.1625	0.848459	0.165485	0.890323	0.126485	0.939759	0.981651	1.125	1.05422	1.11045	0.77558	1.09571	1.06239	1.09597	1.04222	0.252823	1.00741	0.462376
Rbm24	D3Z4I3	RNA-binding protein 24 OS=Mus musculus OX=10090 GN=Rbm24 PE=1 SV=1				1.032	1.097			1.036	0.849	1.094			0.993	0.903			0.986	1.035	0.993	1.0645	0.948	1.0105	1.04747	0.686557	1.05344	0.315798				1.21555	1.00274			0.992951	1.14618	1.10914	0.260124	1.06957	0.173428
Hfm1	D3Z4R1	Probable ATP-dependent DNA helicase HFM1 OS=Mus musculus OX=10090 GN=Hfm1 PE=3 SV=2	1.317	1.392	1.414			1.124	0.995				1.083	0.975			1.148	1.118			1.0595	1.37433	1.029	1.133	1.02964	0.751653	1.213	0.00882396	1.17171	1.39899				1.06002	1.14667			1.28535	0.00712431	1.10334	0.102323
Ptrhd1	D3Z4S3	Putative peptidyl-tRNA hydrolase PTRHD1 OS=Mus musculus OX=10090 GN=Ptrhd1 PE=1 SV=1	0.682	1.184	0.747	0.945	0.772	0.871	1.311	0.951	1.167	1.139	0.84	1.154	1.085	1.226	1.083	1.252	0.978	0.84	1.0878	0.866	1.07625	1.03825	1.01073	0.923382	0.834096	0.220336	0.783008	0.903127	0.785489	0.809769	0.677788	1.28929	1.08492	0.901382	0.685155	0.791836	0.0510302	0.990186	0.381829
Gls	D3Z7P3	Glutaminase kidney isoform, mitochondrial OS=Mus musculus OX=10090 GN=Gls PE=1 SV=1	0.587	0.89	0.41	1.136	0.851	0.654	0.867	1.063	1.508	0.887	0.846	0.967	0.955	0.811	0.739	0.953	0.958	0.816	0.9958	0.7748	0.89475	0.8665	1.11294	0.562685	0.894172	0.561687	0.897554	1.02653	0.385701	0.753316	0.959414	0.873522	0.985522	1.00314	1.00617	0.804502	0.140371	0.967088	0.342664
Klhl3	E0CZ16	Kelch-like protein 3 OS=Mus musculus OX=10090 GN=Klhl3 PE=1 SV=2	0.864	0.96	0.985	0.996	0.952	0.841	0.829	1.112	1.139	1.185	0.831	0.801	0.942	0.803	0.63	0.956	0.948	0.971	1.0212	0.9514	0.84425	0.87625	1.20959	0.0958587	1.08576	0.360923	1.02735	1.15802	0.885791	0.874451	0.803376	0.758123	1.19351	1.00637	1.20922	0.949798	0.205221	1.0418	0.365328
Prrt2	E9PUL5	Proline-rich transmembrane protein 2 OS=Mus musculus OX=10090 GN=Prrt2 PE=1 SV=1	1.152	1.039	1.037	0.593	0.996	0.946	0.825	0.484	0.416	0.884	0.827	0.851	1.442	1.252	1.071	0.822	1.276	1.546	0.711	0.9634	1.093	1.17875	0.650503	0.0735114	0.817306	0.254467	1.21776	1.25939	2.14256	1.42548	1.1267	1.29504	0.965922	0.884882	1.23482	1.43438	0.060179	1.09517	0.352523
Fga	E9PV24	Fibrinogen alpha chain OS=Mus musculus OX=10090 GN=Fga PE=1 SV=1	1.011	1.138	1.142			1.462	1.279				0.984	0.976			1.197	0.916			1.3705	1.097	0.98	1.0565	1.39847	0.0508492	1.03833	0.755133	0.691518	0.889758				1.21646	0.938525			0.790638	0.0264462	1.07749	0.320414
Mctp1	E9PV86	Multiple C2 and transmembrane domain-containing protein 1 OS=Mus musculus OX=10090 GN=Mctp1 PE=1 SV=1				0.818	1.058			0.872	0.791	1.199			1.007	1.279			0.896	1.107	0.954	0.938	1.143	1.0015	0.834646	0.39374	0.936595	0.729463				1.03413	0.882402			0.889772	0.86552	0.958268	0.468123	0.877646	0.248719
Gcn1	E9PVA8	eIF-2-alpha kinase activator GCN1 OS=Mus musculus OX=10090 GN=Gcn1 PE=1 SV=1	0.911	1.016	0.826	0.934	0.977	1.29	1.114	1.079	1.057	1.142	1.159	0.878	1.022	1.043	0.945	0.839	1.023	1.046	1.1364	0.9328	1.0255	0.96325	1.10814	0.150993	0.968388	0.596647	0.706202	0.912029	0.765524	0.883633	0.855517	0.815358	0.955581	1.00098	1.00288	0.824581	0.00226963	0.943698	0.216852
Dchs1	E9PVD3	Protocadherin-16 OS=Mus musculus OX=10090 GN=Dchs1 PE=1 SV=1	1.183	1.024	1.244	0.924	1.137	0.963	0.918	0.775	0.741	0.982	1.051	0.965	0.858	1.24	1.102	1.007	0.987	1.321	0.8758	1.1024	1.0285	1.10425	0.851531	0.135317	0.998325	0.984762	1.22845	1.11547	1.60516	1.24696	1.15784	1.04853	1.04352	1.15035	1.06532	1.27078	0.00863977	1.07693	0.260675
Igsf9b	E9PZ19	Protein turtle homolog B OS=Mus musculus OX=10090 GN=Igsf9b PE=1 SV=1	1.051	1.175	0.854	0.926	0.868	1.131	1.17	0.862	0.711	0.851	1.075	1.074	1.365	1.113	1.209	1.303	1.284	1.287	0.945	0.9748	1.15675	1.27075	0.816944	0.114352	0.767106	0.0043588	0.929266	1.00427	0.990719	1.30239	1.01998	1.12465	1.21322	0.940659	1.15633	1.04933	0.394066	1.10872	0.0849212
Ascc3	E9PZJ8	Activating signal cointegrator 1 complex subunit 3 OS=Mus musculus OX=10090 GN=Ascc3 PE=1 SV=1				0.752	0.584			0.888	0.993	0.82			0.739	1.179			0.742	0.975	0.900333	0.668	0.959	0.8585	0.938825	0.761308	0.778101	0.31591				0.757301	0.712195			1.00406	0.826972	0.734748	0.0410641	0.915516	0.36275
C2cd2	E9Q3C1	C2 domain-containing protein 2 OS=Mus musculus OX=10090 GN=C2cd2 PE=1 SV=1	0.925	1.079	0.859			0.9	1.057				1.07	1.07			1.039	1.04			0.9785	0.954333	1.07	1.0395	0.914486	0.363981	0.91807	0.386027	1.02778	1.02081				0.971028	0.971963			1.0243	0.414386	0.971495	0.000134318
Pi4ka	E9Q3L2	Phosphatidylinositol 4-kinase alpha OS=Mus musculus OX=10090 GN=Pi4ka PE=1 SV=2	0.847	0.963	0.815	1.074	0.755	0.895	0.972	1.005	1.289	0.807	1.034	1.099	0.99	0.767	1.003	1.062	0.982	0.765	0.9936	0.8908	0.9725	0.953	1.0217	0.855765	0.934732	0.493696	0.946369	0.990741	0.810945	0.833204	0.935564	0.970019	0.966333	0.991919	0.997392	0.903365	0.165456	0.981416	0.423651
Ryr2	E9Q401	Ryanodine receptor 2 OS=Mus musculus OX=10090 GN=Ryr2 PE=1 SV=1	0.882	0.901	0.908	1.089	1.004	0.93	0.982	1.035	1.064	0.969	1.009	1.026	1.131	0.999	0.996	1.054	1.103	0.976	0.996	0.9568	1.04125	1.03225	0.956543	0.273291	0.926907	0.183947	0.948387	0.917515	0.877295	1.0235	1.03612	0.987116	1.02729	0.975243	0.976977	0.960563	0.209187	0.991657	0.418524
Wdfy1	E9Q4P1	WD repeat and FYVE domain-containing protein 1 OS=Mus musculus OX=10090 GN=Wdfy1 PE=1 SV=1	1.473	1.378	1.18	0.506	1.494	1.358	1.305	1.738	0.47	1.674	0.826	0.822	0.487	0.471	0.888	0.845	0.521	0.527	1.309	1.2062	0.6515	0.69525	2.00921	0.0456995	1.73492	0.0580423	1.08468	1.05594	0.678941	1.0766	0.892473	1.07506	1.02798	1.06982	1.1189	0.957726	0.366677	1.07294	0.383146
Rnf213	E9Q555	E3 ubiquitin-protein ligase RNF213 OS=Mus musculus OX=10090 GN=Rnf213 PE=1 SV=2	0.99	0.967	0.956	0.955	1.103	0.955	0.997	1.021	0.916	1.042	1.025	0.993	0.983	1.009	1.055	0.879	1.004	0.996	0.9862	0.9942	1.0025	0.9835	0.983741	0.565447	1.01088	0.820801	1.03665	0.96991	0.936337	1.04258	1.05854	1.02927	0.885196	1.02136	0.987116	1.0088	0.414876	0.980736	0.318859
Dsp	E9Q557	Desmoplakin OS=Mus musculus OX=10090 GN=Dsp PE=1 SV=1	1.33	1.109	1.345	1.182	0.91	1.419	1.132	0.651	0.637	0.905	0.866	0.888	0.947	2.048	1.098	0.831	0.8	1.645	0.9488	1.1752	1.18725	1.0935	0.799158	0.457974	1.07471	0.686618	0.93728	0.979682	2.06605	1.85557	1.00552	1.2679	0.935811	0.844773	0.803223	1.36882	0.108366	0.962926	0.398234
Nolc1	E9Q5C9	Nucleolar and coiled-body phosphoprotein 1 OS=Mus musculus OX=10090 GN=Nolc1 PE=1 SV=1				0.991	1.054			0.963	0.959	1.075			1.128	1.104			1.07	1.21	0.999	1.0225	1.116	1.14	0.895161	0.100743	0.89693	0.265492				1.03337	0.980465			0.948582	1.09601	1.00692	0.347478	1.0223	0.383796
Ptpro	E9Q612	Receptor-type tyrosine-protein phosphatase O OS=Mus musculus OX=10090 GN=Ptpro PE=1 SV=1	0.88	1.22	0.853			1.231	1.31				1.352	1.159			1.164	1.33			1.2705	0.984333	1.2555	1.247	1.01195	0.898801	0.789361	0.208659	0.714866	0.931298				0.860947	1.14754			0.823082	0.0812752	1.00424	0.476416
Ttc7b	E9Q6P5	Tetratricopeptide repeat protein 7B OS=Mus musculus OX=10090 GN=Ttc7b PE=1 SV=1	0.953	1.005	0.775	1.089	0.883	1.13	1.026	0.956	1.059	0.898	1.151	1.07	1.037	0.946	1.105	1.053	1.028	1.003	1.0138	0.941	1.051	1.04725	0.964605	0.547946	0.898544	0.138297	0.843363	0.979532	0.810669	1.02833	0.983296	0.960035	0.984112	0.991321	1.06025	0.929038	0.154098	0.99893	0.469933
Ube4a	E9Q735	Ubiquitin conjugation factor E4 A OS=Mus musculus OX=10090 GN=Ube4a PE=1 SV=1	0.864	0.972	1.026	0.703	0.859	0.949	1.037	0.994	0.98	0.816	1.019	0.991	0.764	0.466	0.99	0.969	0.77	0.697	0.9552	0.8848	0.81	0.8565	1.17926	0.266637	1.03304	0.761519	0.910432	0.937319	1.03219	0.717347	1.0527	0.971541	0.9778	1.00785	1.49571	0.929997	0.162212	1.11323	0.381452
Numa1	E9Q7G0	Nuclear mitotic apparatus protein 1 OS=Mus musculus OX=10090 GN=Numa1 PE=1 SV=1	1.427	1.143	1.08	0.897	1.279	1.22	1.363	1.146	0.926	1.164	1.002	1.125	1.127	1.196	1.286	1.069	1.122	1.246	1.1638	1.1652	1.1125	1.18075	1.04611	0.576337	0.98683	0.892753	1.16967	0.838591	0.942408	0.968683	1.0988	1.28343	0.950222	0.995563	1.04181	1.00363	0.49526	1.06776	0.167351
Cdhr2	E9Q7P9	Cadherin-related family member 2 OS=Mus musculus OX=10090 GN=Cdhr2 PE=1 SV=1	0.796	0.788	1.075	1.231	1.211	1.019	0.864	1.256	0.644	0.773	0.854	1.202	0.777	0.936	1.133	0.879	0.811	1.136	0.9112	1.0202	0.94225	0.98975	0.967047	0.836243	1.03077	0.82514	0.781158	0.912037	0.855892	1.91149	1.56662	1.3267	0.731281	1.04376	1.21368	1.20544	0.234494	1.07885	0.358954
Chadl	E9Q7T7	Chondroadherin-like protein OS=Mus musculus OX=10090 GN=Chadl PE=1 SV=1	1.263	1.015	1.257	0.902	1.305	1.084	0.973	0.925	0.726	1.323	1.001	0.779	0.905	1.062	1.052	0.824	1.057	1.113	1.0062	1.1484	0.93675	1.0115	1.07414	0.592242	1.13534	0.240359	1.16513	1.04317	1.35892	1.24242	0.986395	1.05095	1.05777	1.16796	1.04802	1.15921	0.146969	1.08117	0.216379
Nrxn2	E9Q7X7	Neurexin-2 OS=Mus musculus OX=10090 GN=Nrxn2 PE=1 SV=1	1.216	1.125	1.069	0.85	1.073	1.119	1.065	0.898	0.829	1.138	1.123	0.961	0.983	1.137	1.08	1.114	1.086	1.111	1.0098	1.0666	1.051	1.09775	0.960799	0.62637	0.971624	0.664324	1.08668	1.05634	1.19042	1.02533	0.942882	0.96171	1.15921	1.10478	0.977133	1.06033	0.26468	1.05071	0.177831
Fry	E9Q8I9	Protein furry homolog OS=Mus musculus OX=10090 GN=Fry PE=1 SV=1	1.083	1.02	1.53	1.049	0.898	0.914	1.195	1.083	1.201	0.892	1.152	1.358	0.848	0.795	1.023	1.227	0.855	0.743	1.057	1.116	1.03825	0.962	1.01806	0.896172	1.16008	0.349485	1.1849	0.853556	1.41274	0.873439	1.00673	0.888021	0.903535	1.00825	0.934591	1.06627	0.327129	0.9336	0.334114
Oas2	E9Q9A9	2'-5'-oligoadenylate synthase 2 OS=Mus musculus OX=10090 GN=Oas2 PE=1 SV=1	0.772	0.936	0.967			0.839	0.953				0.97	1.183			0.896	0.977			0.896	0.891667	1.0765	0.9365	0.832327	0.273704	0.952127	0.629505	0.920143	0.982162				0.923711	0.825866			0.951152	0.482096	0.874789	0.172069
Sec16a	E9QAT4	Protein transport protein Sec16A OS=Mus musculus OX=10090 GN=Sec16a PE=1 SV=1	0.931	1.101	1.229	0.837	1.102	1.026	1.204	1.017	0.917	1.155	1.053	1.069	0.92	1.123	1.07	0.98	1.045	1.148	1.0638	1.04	1.04125	1.06075	1.02166	0.755536	0.980438	0.812878	0.907407	0.914452	1.20846	0.912759	0.954113	1.01614	0.916745	1.13587	1.02226	0.979437	0.395046	1.02276	0.368321
Syngap1	F6SEU4	Ras/Rap GTPase-activating protein SynGAP OS=Mus musculus OX=10090 GN=Syngap1 PE=1 SV=2	1.148	1.04	1.172	0.912	1.172	1.028	1.023	0.983	0.986	1.057	0.899	0.909	0.916	1.117	0.92	1.042	1.042	1.099	1.0154	1.0888	0.96025	1.02575	1.05743	0.293988	1.06147	0.372256	1.11673	1.01662	1.19227	0.924949	1.1088	1.02336	1.14631	1.13755	0.983885	1.07187	0.0993097	1.07278	0.174661
Yjefn3	F6W8I0	YjeF N-terminal domain-containing protein 3 OS=Mus musculus OX=10090 GN=Yjefn3 PE=1 SV=2	0.506	0.724	0.473	1.096	0.898	0.858	0.794	0.91	1.118	0.914	1.243	1.788	1.179	0.895	0.979	1.98	1.17	0.847	0.9188	0.7394	1.27625	1.244	0.719922	0.0805259	0.594373	0.0936132	0.589744	0.911839	0.51978	0.980322	0.982495	0.787611	1.10738	0.992366	0.946369	0.796836	0.102175	0.958432	0.46093
Morc3	F7BJB9	MORC family CW-type zinc finger protein 3 OS=Mus musculus OX=10090 GN=Morc3 PE=1 SV=1	0.864	1.137	0.887			0.963	1.051				1.06	0.909			0.854	0.922			1.007	0.962667	0.9845	0.888	1.02285	0.820879	1.08408	0.564559	0.897196	1.08183				0.80566	1.0143			0.989512	0.365557	0.909981	0.18202
Farp1	F8VPU2	FERM, ARHGEF and pleckstrin domain-containing protein 1 OS=Mus musculus OX=10090 GN=Farp1 PE=1 SV=1	1.069	1.027	0.897	0.882	0.972	1.106	1.148	0.796	0.988	1.19	1.11	1.005	1.269	1.563	0.96	1.02	1.013	1.43	1.0456	0.9694	1.23675	1.10575	0.845442	0.195731	0.87669	0.231472	0.966546	0.894599	1.12688	0.892713	0.816807	0.864865	1.01493	0.798266	0.914907	0.93951	0.183232	0.898241	0.226375
Rab11fip2	G3XA57	Rab11 family-interacting protein 2 OS=Mus musculus OX=10090 GN=Rab11fip2 PE=1 SV=1	1.317	1.096	1.194	0.9	1.172	1.22	1.278	0.931	1.023	1.029	1.18	1.052	0.933	1.382	1.053	1.157	1.053	1.223	1.0962	1.1358	1.13675	1.1215	0.964328	0.728741	1.01275	0.872974	1.07951	0.85759	1.28249	0.879765	1.13897	0.892373	1.09981	1.12862	0.884949	1.04767	0.34378	1.00144	0.444507
Atp2b1	G5E829	Plasma membrane calcium-transporting ATPase 1 OS=Mus musculus OX=10090 GN=Atp2b1 PE=1 SV=1	0.925	1.066	1.096	0.944	1.051	0.843	0.997	1.071	1.027	1.102	0.899	0.868	0.946	0.926	0.934	0.896	0.993	0.915	1.008	1.0164	0.90975	0.9345	1.108	0.107014	1.08764	0.0990669	1.09727	1.06921	1.02334	0.919182	0.953721	1.03893	1.03226	1.04968	0.988121	1.01254	0.442859	1.02725	0.197001
Trip12	G5E870	E3 ubiquitin-protein ligase TRIP12 OS=Mus musculus OX=10090 GN=Trip12 PE=1 SV=1	1.009	1.03	0.968	0.843	1.214	1.063	0.996	0.97	0.937	1.161	1.1	0.901	0.949	1.216	1.096	0.976	1.015	1.201	1.0254	1.0128	1.0415	1.072	0.984542	0.841585	0.944776	0.487056	0.9492	1.03414	0.997938	0.89968	1.04565	0.996364	1.08324	1.06955	0.987664	0.985321	0.432553	1.0342	0.369642
Poglut3	G5E897	Protein O-glucosyltransferase 3 OS=Mus musculus OX=10090 GN=Poglut3 PE=1 SV=1				0.927	1.025			1.035	0.877	1.111			1.242	1.226			1.18	1.13	1.00767	0.976	1.234	1.155	0.816586	0.0848179	0.845022	0.082871				1.05701	0.922592			0.950081	0.921697	0.989802	0.381807	0.935889	0.0474692
Ank3	G5E8K5	Ankyrin-3 OS=Mus musculus OX=10090 GN=Ank3 PE=1 SV=1	0.876	1.017	0.942	1.01	0.939	1.017	1.084	0.983	0.997	0.918	1.014	1.134	1.047	0.978	1.085	1.034	0.955	1.042	0.9998	0.9568	1.04325	1.029	0.958351	0.337669	0.929835	0.0983578	0.861357	0.938192	0.958291	1.01304	1.02288	1.07002	0.911817	0.91213	1.06544	0.958751	0.141373	0.989851	0.375756
Hk2	O08528	Hexokinase-2 OS=Mus musculus OX=10090 GN=Hk2 PE=1 SV=1	0.939	1.09	1.241	1.049	1.245	0.908	0.942	1.115	1.12	1.057	1.035	0.982	1.102	0.909	1.031	0.865	1.126	0.934	1.0284	1.1128	1.007	0.989	1.02125	0.737822	1.12518	0.180293	1.03414	1.15711	1.113	0.936607	1.17786	0.996135	0.880855	1.02178	1.0275	1.08375	0.141318	0.981568	0.402968
Capn2	O08529	Calpain-2 catalytic subunit OS=Mus musculus OX=10090 GN=Capn2 PE=1 SV=4	0.96	1.113	1.055	1.081	0.997	0.936	1.049	1.09	1.006	0.963	1.024	0.996	1.087	0.901	1.123	0.966	1.016	0.953	1.0088	1.0412	1.002	1.0145	1.00679	0.887734	1.02632	0.582439	1.02564	1.06101	0.96789	1.07455	1.03531	1.09668	0.96988	0.934683	1.05771	1.03288	0.217513	1.01474	0.413357
Cacna2d1	O08532-5	Isoform 2E of Voltage-dependent calcium channel subunit alpha-2/delta-1 OS=Mus musculus OX=10090 GN=Cacna2d1	1.01	0.942	1.018	1.008	1.058	1.082	1.007	0.944	0.939	1.014	1.034	0.984	1.112	0.966	1.006	1.101	1.138	0.933	0.9972	1.0072	1.024	1.0445	0.973828	0.537557	0.964289	0.443403	0.933457	0.935452	1.07839	1.07348	1.04339	0.972921	1.1189	1.02338	0.965839	1.01283	0.382055	1.02026	0.365169
Bin1	O08539	Myc box-dependent-interacting protein 1 OS=Mus musculus OX=10090 GN=Bin1 PE=1 SV=1	0.999	0.841	0.965	0.954	1.078	0.885	0.852	0.951	0.941	1.107	0.978	0.968	1.128	1.079	0.903	0.929	1.419	1.047	0.9472	0.9674	1.03825	1.0745	0.912304	0.1756	0.900326	0.375686	1.12881	0.987089	1.01472	1.01382	0.973803	0.923313	0.959711	1.25798	0.970343	1.02365	0.368899	1.02784	0.391014
Bin1	O08539-2	Isoform 2 of Myc box-dependent-interacting protein 1 OS=Mus musculus OX=10090 GN=Bin1	1.09	1.045	0.95	1.163	0.835	1.142	1.03	0.964	0.616	0.727	0.984	1.335	1.044	0.859	1.311	1.094	1.015	1.163	0.8958	1.0166	1.0555	1.14575	0.848697	0.296659	0.887279	0.17251	0.954466	1.01456	0.985477	1.88799	1.14856	1.33232	0.819476	0.972222	1.3539	1.19821	0.158	1.11948	0.238108
Sec22b	O08547	Vesicle-trafficking protein SEC22b OS=Mus musculus OX=10090 GN=Sec22b PE=1 SV=3	1.036	0.952	1.001	0.958	1.073	1.089	1.038	1.11	1.082	1.197	1.073	0.942	1.129	1.106	1.072	0.993	1.031	1.147	1.1032	1.004	1.0625	1.06075	1.03831	0.417322	0.9465	0.188921	0.951331	0.917148	0.901802	0.885397	0.896408	0.999068	1.05414	0.913198	1.03707	0.910417	0.0108663	1.00087	0.487417
Dpysl2	O08553	Dihydropyrimidinase-related protein 2 OS=Mus musculus OX=10090 GN=Dpysl2 PE=1 SV=2	0.834	0.9	1.013	1.154	0.937	0.865	0.933	1.017	1.181	0.896	0.929	1.132	0.982	0.902	0.947	1.115	0.991	0.906	0.9784	0.9676	0.98625	0.98975	0.992041	0.923159	0.977621	0.772751	0.964162	0.96463	0.996067	0.977138	1.04576	1.01938	0.984982	1.00916	1.00443	0.989551	0.447233	1.00449	0.48043
Emd	O08579	Emerin OS=Mus musculus OX=10090 GN=Emd PE=1 SV=1	0.93	1.007	0.91	0.963	0.948	0.985	0.989	1.005	1.368	0.873	1.09	1.111	1.017	1.124	0.993	1.144	0.929	0.985	1.044	0.9516	1.0855	1.01275	0.961769	0.684358	0.93962	0.211814	0.944162	1.0182	0.905473	0.703947	1.08591	0.911009	1.0297	0.913471	0.876335	0.931539	0.15678	0.932629	0.105035
Gtpbp1	O08582	GTP-binding protein 1 OS=Mus musculus OX=10090 GN=Gtpbp1 PE=1 SV=2	0.998	1.04	1.159	0.894	0.931	1.132	1.106	1.097	1.014	1.15	1.043	1.062	0.928	0.887	1.072	1.026	0.995	0.923	1.0998	1.0044	0.98	1.004	1.12224	0.0353949	1.0004	0.994798	0.881625	0.940325	1.05652	0.881657	0.809565	1.0278	0.966102	1.0722	1.04059	0.913938	0.0515038	1.02667	0.333493
Alyref	O08583	THO complex subunit 4 OS=Mus musculus OX=10090 GN=Alyref PE=1 SV=3	1.168	1.001	0.953	0.757	1.115	1.303	1.034	0.884	0.771	1.23	1.04	0.989	1.01	1.479	1.138	0.974	1.049	1.434	1.0444	0.9988	1.1295	1.14875	0.924657	0.596351	0.869467	0.252255	0.896393	0.968085	1.07805	0.981842	0.906504	1.09423	0.984833	1.03861	0.969574	0.966176	0.360673	1.02181	0.452433
Clta	O08585	Clathrin light chain A OS=Mus musculus OX=10090 GN=Clta PE=1 SV=2	1.246	1.018	1	0.777	1.012	1.061	0.956	0.873	0.706	0.95	1.109	0.949	0.983	1.101	1.131	0.95	1.029	1.189	0.9092	1.0106	1.0355	1.07475	0.87803	0.139709	0.940312	0.526328	1.17436	1.06485	1.14548	1.10057	1.06526	1.01984	1.00105	1.0468	1.07993	1.1101	0.157942	1.0369	0.289564
Stxbp1	O08599-2	Isoform 2 of Syntaxin-binding protein 1 OS=Mus musculus OX=10090 GN=Stxbp1	0.825	0.934	0.783	1.14	0.832	0.903	0.934	0.995	1.255	0.829	0.945	1.061	1.008	0.87	0.906	1.085	1.017	0.896	0.9832	0.9028	0.971	0.976	1.01256	0.896392	0.925	0.407814	0.913621	1	0.786935	0.908367	1.00362	0.95873	1.02262	1.00893	1.02989	0.922508	0.216263	1.00504	0.468862
Endog	O08600	Endonuclease G, mitochondrial OS=Mus musculus OX=10090 GN=Endog PE=1 SV=1				1.227	0.841			1.551	1.293	1.198			1.094	1.027			1.276	0.924	1.34733	1.034	1.0605	1.1	1.27047	0.12997	0.94	0.824113				0.948956	0.702003			1.16636	0.899708	0.82548	0.105904	1.03303	0.422981
Mttp	O08601	Microsomal triglyceride transfer protein large subunit OS=Mus musculus OX=10090 GN=Mttp PE=1 SV=2				0.83	0.992			0.937	0.991	1.017			0.918	1.004			0.885	0.947	0.981667	0.911	0.961	0.916	1.02151	0.671866	0.994541	0.959269				0.837538	0.975418			0.964052	0.943227	0.906478	0.186343	0.95364	0.242668
Mknk1	O08605	MAP kinase-interacting serine/threonine-protein kinase 1 OS=Mus musculus OX=10090 GN=Mknk1 PE=1 SV=2	0.898	1.005	1.054	1.175	0.948	1.008	1.039	1.146	1.519	1.048	0.996	0.955	1.202	0.783	0.956	1.003	1.147	0.867	1.152	1.016	0.984	0.99325	1.17073	0.241319	1.0229	0.769117	0.890873	0.967276	0.919721	0.773535	0.90458	0.959839	1.05026	0.954243	1.10728	0.891197	0.117569	1.01791	0.466034
Myh11	O08638	Myosin-11 OS=Mus musculus OX=10090 GN=Myh11 PE=1 SV=1	0.867	0.874	1.858	0.986	1.148	0.816	0.891	1.022	1.031	1.161	1.016	0.856	1.041	1.067	1.047	0.797	1.062	1.006	0.9842	1.1466	0.995	0.978	0.989146	0.89608	1.17239	0.461814	1.0625	0.98092	1.818	0.956353	0.988803	1.03051	0.931075	1.02017	0.94283	1.16132	0.213929	0.981147	0.41702
Ephb6	O08644	Ephrin type-B receptor 6 OS=Mus musculus OX=10090 GN=Ephb6 PE=2 SV=4	1.371	1.265	1.093	0.691	1.374	1.456	1.088	0.904	0.589	1.245	1.07	0.746	0.883	1.138	1.095	1.024	1.033	1.191	1.0564	1.1588	0.95925	1.08575	1.10128	0.616049	1.06728	0.638071	0.941621	1.16268	1.20907	1.17317	1.10361	1.02336	1.37265	1.16988	1.04657	1.11803	0.307234	1.15312	0.120322
Metap2	O08663	Methionine aminopeptidase 2 OS=Mus musculus OX=10090 GN=Metap2 PE=1 SV=1	0.844	0.959	1.003	0.948	1.087	1.039	1.051	0.961	1.027	1.039	0.984	1.04	1.045	1.292	0.992	0.952	1.114	1.291	1.0234	0.9682	1.09025	1.08725	0.938684	0.323799	0.890504	0.182769	0.81232	0.912464	1.0437	0.923077	1.0462	1.00813	0.915385	1.06603	0.999226	0.947553	0.115894	0.997192	0.488804
Kifc2	O08672	Kinesin-like protein KIFC2 OS=Mus musculus OX=10090 GN=Kifc2 PE=1 SV=1	0.984	0.974	0.865	0.839	1.03	1.299	1.254	0.963	1.054	1.273	0.989	1.024	1.082	1.439	0.976	1.021	0.993	1.252	1.1686	0.9384	1.1335	1.0605	1.03097	0.776175	0.884866	0.126106	0.757506	0.776715	0.898235	0.796015	0.809112	0.986855	0.99707	0.917745	0.870049	0.807516	0.00851039	0.94293	0.285831
Kng1	O08677	Kininogen-1 OS=Mus musculus OX=10090 GN=Kng1 PE=1 SV=1				1.071	1.177			0.726	1.064	1.046			0.861	0.765			1	0.834	0.945333	1.124	0.813	0.917	1.16277	0.432062	1.22574	0.170306				1.00658	1.12524			1.16144	1.0902	1.06591	0.155756	1.12582	0.195703
Capn5	O08688	Calpain-5 OS=Mus musculus OX=10090 GN=Capn5 PE=1 SV=1	1.01	1.009	1.012	0.979	0.999	1.001	1.01	1.009	0.978	0.994	1.081	0.985	0.975	0.883	1.028	1.168	0.988	0.861	0.9984	1.0018	0.981	1.01125	1.01774	0.6451	0.990655	0.870681	1.00899	0.99901	1.00297	1.00102	1.00503	0.950971	1.18579	1.01333	0.975085	1.00341	0.349567	1.03129	0.350469
Arg2	O08691	Arginase-2, mitochondrial OS=Mus musculus OX=10090 GN=Arg2 PE=1 SV=1				1.034	0.978			1.24	1.48	0.948			1.245	0.844			1.037	0.773	1.22267	1.006	1.0445	0.905	1.17058	0.52522	1.1116	0.532212				0.698649	1.03165			0.832932	0.915877	0.865147	0.178644	0.874404	0.309959
Prdx6	O08709	Peroxiredoxin-6 OS=Mus musculus OX=10090 GN=Prdx6 PE=1 SV=3	0.894	0.942	1.241	0.975	0.935	0.831	0.942	1.179	0.899	0.871	0.924	1.042	1.041	0.636	1.001	0.915	1.07	0.631	0.9444	0.9974	0.91075	0.90425	1.03695	0.76676	1.10301	0.426138	1.07581	1	1.05259	1.08454	1.07348	1.08333	0.878119	1.02786	0.992138	1.05728	0.280573	0.995362	0.481696
Ampd3	O08739	AMP deaminase 3 OS=Mus musculus OX=10090 GN=Ampd3 PE=1 SV=2	0.896	0.969	0.903	0.913	1.039	0.817	0.961	1.076	1.099	0.996	0.948	0.908	0.886	0.916	0.887	0.848	0.949	0.827	0.9898	0.944	0.9145	0.87775	1.08234	0.234249	1.07548	0.130101	1.0967	1.00832	0.839219	0.830755	1.04317	0.935654	0.933921	1.07111	0.902838	0.963633	0.221939	0.96088	0.131256
Dld	O08749	Dihydrolipoyl dehydrogenase, mitochondrial OS=Mus musculus OX=10090 GN=Dld PE=1 SV=2	0.698	0.885	0.934	1.247	0.793	0.646	0.915	0.986	1.29	0.748	0.849	1.121	1.047	0.729	0.83	1.093	0.989	0.708	0.917	0.9114	0.9365	0.905	0.979178	0.899196	1.00707	0.961918	1.0805	0.967213	0.947262	0.966667	1.06016	0.977621	0.975022	0.944604	0.971193	1.00436	0.485048	0.96711	0.403794
Hsd17b10	O08756	3-hydroxyacyl-CoA dehydrogenase type-2 OS=Mus musculus OX=10090 GN=Hsd17b10 PE=1 SV=4	0.928	1.057	0.765	1.029	0.897	0.944	1.042	1.05	1.147	1.018	1.016	0.974	0.994	1.019	1.018	0.97	0.975	0.996	1.0402	0.9352	1.00075	0.98975	1.03942	0.334896	0.944885	0.391711	0.983051	1.0144	0.728571	0.897123	0.881139	1.00197	0.995893	0.980885	0.977429	0.900856	0.0627723	0.989044	0.24821
Ube3a	O08759	Ubiquitin-protein ligase E3A OS=Mus musculus OX=10090 GN=Ube3a PE=1 SV=2	0.987	1.107	1.229	0.918	1.038	1.015	1.146	1.068	1.17	1.218	1.12	0.941	0.933	0.99	1.143	0.96	1.076	1.006	1.1234	1.0558	0.996	1.04625	1.12791	0.0572024	1.00913	0.895146	0.972414	0.965969	1.15075	0.784615	0.852217	1.02054	1.02019	1.15327	1.01616	0.945193	0.16249	1.05254	0.213371
Tcof1	O08784	Treacle protein OS=Mus musculus OX=10090 GN=Tcof1 PE=1 SV=1	1.019	0.895	0.887	0.767	1.503	1.149	1.003	0.749	0.716	1.259	0.85	0.892	1.393	1.624	1.104	0.826	1.416	1.593	0.9752	1.0142	1.18975	1.23475	0.819668	0.333539	0.821381	0.32514	0.886858	0.892323	1.18425	1.07123	1.1938	1.29882	0.926009	1.01651	0.980911	1.04569	0.410805	1.05556	0.432824
Dctn1	O08788	Dynactin subunit 1 OS=Mus musculus OX=10090 GN=Dctn1 PE=1 SV=3	1.029	1.072	1.004	0.97	0.93	1.06	1.103	0.887	0.921	0.974	1.062	1.026	1.071	1.131	1.114	1.041	1.057	1.25	0.989	1.001	1.0725	1.1155	0.922145	0.139271	0.897355	0.0558369	0.970755	0.971895	1.13191	1.0532	0.954825	1.04896	1.01462	0.986928	1.10522	1.01652	0.403463	1.03893	0.221004
Prkcsh	O08795	Glucosidase 2 subunit beta OS=Mus musculus OX=10090 GN=Prkcsh PE=1 SV=1	1.262	1.019	0.998	0.935	1.001	1.032	0.958	1.091	0.815	1.137	1.158	0.889	1.044	1.106	0.988	0.887	0.972	1.074	1.0066	1.043	1.04925	0.98025	0.959352	0.619025	1.06401	0.414993	1.22287	1.06367	0.914757	1.14724	0.880387	0.853195	0.99775	0.931034	0.971067	1.04579	0.3305	0.938262	0.180346
Serpinb8	O08800	Serpin B8 OS=Mus musculus OX=10090 GN=Serpinb8 PE=1 SV=2	0.728	0.899	0.782			0.911	1.043				0.945	1.045			1.054	1.039			0.977	0.803	0.995	1.0465	0.98191	0.848067	0.76732	0.0337224	0.799122	0.861937				1.11534	0.994258			0.830529	0.0614286	1.0548	0.207778
Prdx4	O08807	Peroxiredoxin-4 OS=Mus musculus OX=10090 GN=Prdx4 PE=1 SV=1	1.16	1.08	1.049	0.913	0.991	1.136	0.993	1.13	1.055	0.987	1.046	0.983	0.886	0.93	0.976	1.041	0.855	0.822	1.0602	1.0386	0.96125	0.9235	1.10294	0.0747901	1.12463	0.12093	1.02113	1.08761	0.928319	0.865403	1.00405	0.933078	1.059	0.965011	0.883871	0.981303	0.345773	0.960241	0.2819
Diaph1	O08808	Protein diaphanous homolog 1 OS=Mus musculus OX=10090 GN=Diaph1 PE=1 SV=1	1.78	1.351	1.416	0.864	1.114	1.274	1.298	1.03	0.958	1.198	1.075	1.034	0.956	1.119	0.94	0.861	0.93	1.224	1.1516	1.305	1.046	0.98875	1.10096	0.240071	1.31985	0.136027	1.39717	1.04083	1.37476	0.901879	0.929883	0.874419	0.832689	0.972803	1.09383	1.12891	0.193415	0.943436	0.268624
Eftud2	O08810	116 kDa U5 small nuclear ribonucleoprotein component OS=Mus musculus OX=10090 GN=Eftud2 PE=1 SV=1	1.111	0.927	1.055	1.003	1.097	0.953	0.976	0.921	1.004	1.054	1.734	0.981	1.022	1.17	1.743	0.851	1.049	1.177	0.9816	1.0386	1.22675	1.205	0.800163	0.157455	0.861909	0.366689	1.16579	0.949795	1.14549	0.999004	1.0408	1.00519	0.867482	1.02642	1.00598	1.06018	0.0987928	0.976269	0.467858
Ercc2	O08811	General transcription and DNA repair factor IIH helicase subunit XPD OS=Mus musculus OX=10090 GN=Ercc2 PE=1 SV=2	0.947	0.942	0.885			1.139	1.142				1.077	0.887			1.078	1.1			1.1405	0.924667	0.982	1.089	1.16141	0.237211	0.849097	0.00886006	0.831431	0.824869				1.00093	1.24014			0.82815	0.00177007	1.12053	0.189776
Gfra2	O08842	GDNF family receptor alpha-2 OS=Mus musculus OX=10090 GN=Gfra2 PE=1 SV=2	1.017	1.214	1.137	1.122	0.839	1.236	1.144	0.959	0.89	1.041	1.216	1.016	1.102	1.024	1.191	1.07	1.17	1.058	1.054	1.0658	1.0895	1.12225	0.967416	0.676023	0.949699	0.499701	0.822816	1.06119	1.18561	1.26067	0.805956	0.979441	1.05315	1.06171	1.0332	1.02725	0.449357	1.03187	0.294915
RO60	O08848	60 kDa SS-A/Ro ribonucleoprotein OS=Mus musculus OX=10090 GN=RO60 PE=1 SV=1	1.021	1.053	0.979	1.053	1.112	1.293	1.165	0.992	0.929	1.006	1.058	1.007	1.133	1.079	1.171	0.951	1.188	1.199	1.077	1.0436	1.06925	1.12725	1.00725	0.924466	0.925793	0.188774	0.789637	0.903863	0.986895	1.13348	1.10537	1.10681	0.944389	1.04854	1.11121	0.983848	0.323102	1.05274	0.201709
Galnt1	O08912	Polypeptide N-acetylgalactosaminyltransferase 1 OS=Mus musculus OX=10090 GN=Galnt1 PE=1 SV=1				1.067	0.933			0.732	0.789	1.064			0.784	0.556			0.987	0.892	0.861667	1	0.67	0.9395	1.28607	0.310007	1.0644	0.53803				1.35234	0.87688			1.25893	1.60432	1.11461	0.20008	1.43162	0.0804089
Faah	O08914	Fatty-acid amide hydrolase 1 OS=Mus musculus OX=10090 GN=Faah PE=1 SV=1	0.995	0.965	1.052	0.909	1.126	1.002	1.043	1.13	1.022	1.1	1.031	1.013	1.005	0.928	1.018	1.065	1.058	0.935	1.0594	1.0094	0.99425	1.019	1.06553	0.0955034	0.990579	0.852205	0.993014	0.925216	0.930973	0.889432	1.02364	0.987391	1.05133	1.05274	1.00754	0.952454	0.145914	1.02475	0.267028
Aip	O08915	AH receptor-interacting protein OS=Mus musculus OX=10090 GN=Aip PE=1 SV=1				0.793	0.769			0.909	0.976	1.02			0.893	1.371			0.767	1.286	0.968333	0.781	1.132	1.0265	0.855418	0.436913	0.760838	0.444392				0.8125	0.753922			0.858903	0.938001	0.783211	0.0109061	0.898452	0.396559
Flot1	O08917	Flotillin-1 OS=Mus musculus OX=10090 GN=Flot1 PE=1 SV=1	1.005	1.003	1.124	0.902	0.959	1.012	1.031	0.984	1.04	1.081	1.052	0.947	0.963	0.953	0.923	1.039	1.112	0.936	1.0296	0.9986	0.97875	1.0025	1.05195	0.115026	0.99611	0.947473	0.993083	0.972842	1.14228	0.867308	0.887142	0.877376	1.09715	1.15472	0.982162	0.97253	0.229727	1.02785	0.329279
Numbl	O08919	Numb-like protein OS=Mus musculus OX=10090 GN=Numbl PE=1 SV=3	1.483	0.976	1.161	0.903	1.088	1.16	0.946	0.925	0.944	1.062	1.051	0.932	1	1.075	1.009	1.031	1.149	1.168	1.0074	1.1222	1.0145	1.08925	0.993001	0.906479	1.03025	0.790598	1.27845	1.03171	1.25514	0.956568	1.02448	0.960038	1.10622	1.149	1.08651	1.10927	0.164106	1.07544	0.0977761
Slc22a1	O08966	Solute carrier family 22 member 1 OS=Mus musculus OX=10090 GN=Slc22a1 PE=1 SV=2	1.066	0.846	0.935	1.018	0.983	0.97	0.674	1.261	1.118	1.116	1.058	0.901	0.897	0.984	0.885	0.758	0.915	0.892	1.0278	0.9696	0.96	0.8625	1.07063	0.583433	1.12417	0.0820367	1.09897	1.25519	0.741475	0.910555	0.880824	0.836484	0.841287	1.02007	0.906504	0.977403	0.299923	0.901086	0.0554741
Cyth3	O08967	Cytohesin-3 OS=Mus musculus OX=10090 GN=Cyth3 PE=1 SV=1	1.381	1.859	1.773	1.095	1.365	1.596	1.646	1.116	0.886	1.269	1.461	1.304	1.106	1.14	1.447	1.317	1.006	1.082	1.3026	1.4946	1.25275	1.213	1.03979	0.787716	1.23215	0.169272	0.865288	1.1294	1.58871	1.23589	1.07565	0.990418	1.00997	0.909584	0.949123	1.17899	0.184441	0.964773	0.385874
Mras	O08989	Ras-related protein M-Ras OS=Mus musculus OX=10090 GN=Mras PE=1 SV=1	0.939	1.065	0.795	0.96	1.016	1.092	1.142	0.835	0.854	0.782	1.03	1.142	1.1	1.057	1.041	1.178	1.066	1.098	0.941	0.955	1.08225	1.09575	0.869485	0.143742	0.871549	0.0456796	0.85989	0.932574	0.952096	1.12412	1.29923	1.01068	1.03152	0.969091	1.03879	1.03358	0.437583	1.01252	0.369332
Sdcbp	O08992	Syntenin-1 OS=Mus musculus OX=10090 GN=Sdcbp PE=1 SV=1	0.904	1.111	0.962	1.01	0.949	0.969	1.069	0.997	1.078	1.067	1.055	1.207	0.983	0.922	1.062	1.152	1.082	0.953	1.036	0.9872	1.04175	1.06225	0.99448	0.925741	0.929348	0.206663	0.932921	1.03929	0.964895	0.93692	0.88941	1.00664	0.954432	1.10071	1.03362	0.952687	0.137496	1.02385	0.395484
Atox1	O08997	Copper transport protein ATOX1 OS=Mus musculus OX=10090 GN=Atox1 PE=1 SV=1	1.029	0.934	1.008	1.069	1.028	0.977	0.948	1.029	0.944	0.963	0.957	0.99	1.016	0.6	1.054	1.015	0.95	0.621	0.9722	1.0136	0.89075	0.91	1.09144	0.38306	1.11385	0.288822	1.05322	0.985232	0.979592	1.13242	1.0675	1.10136	1.02525	0.935039	1.035	1.04359	0.0819697	1.02416	0.447135
Pex5	O09012	Peroxisomal targeting signal 1 receptor OS=Mus musculus OX=10090 GN=Pex5 PE=1 SV=2				0.833	1.075			0.988	1.122	1.106			0.885	0.907			1.068	0.952	1.072	0.954	0.896	1.01	1.19643	0.0496868	0.944554	0.716962				0.742424	0.971971			1.20678	1.04961	0.857198	0.172234	1.1282	0.0966061
Snap23	O09044	Synaptosomal-associated protein 23 OS=Mus musculus OX=10090 GN=Snap23 PE=1 SV=1	0.835	0.967	0.851	0.974	0.897	1.025	1.007	0.929	1.012	0.936	1.01	1.09	1.22	1.025	1.054	1.109	1.245	1.175	0.9818	0.9048	1.08625	1.14575	0.903843	0.0658111	0.789701	0.00166911	0.814634	0.960278	0.916039	0.962451	0.958333	1.04356	1.01743	1.02049	1.14634	0.922347	0.0300833	1.05696	0.191436
Psmb1	O09061	Proteasome subunit beta type-1 OS=Mus musculus OX=10090 GN=Psmb1 PE=1 SV=1	1.041	1.002	1.2	0.97	1.116	0.914	0.946	1.112	0.99	1.077	0.961	0.918	0.959	0.771	0.936	0.925	0.995	0.73	1.0078	1.0658	0.90225	0.8965	1.11699	0.112729	1.18885	0.0440119	1.13895	1.0592	1.07914	0.979798	1.03621	0.973985	1.00763	1.03754	0.946822	1.05866	0.165771	0.991493	0.469889
Hdac1	O09106	Histone deacetylase 1 OS=Mus musculus OX=10090 GN=Hdac1 PE=1 SV=1	1.068	0.988	1.043	1.094	1.4	1.088	1.079	1.2	1.085	1.3	0.968	1.03	1.167	1.523	1.044	0.94	1.174	1.238	1.1504	1.1186	1.172	1.099	0.98157	0.861983	1.01783	0.851499	0.981618	0.915663	0.869167	1.00829	1.07692	1.07851	0.912621	1.006	0.812869	0.970333	0.358428	0.9525	0.311475
Ndufb11	O09111	NADH dehydrogenase [ubiquinone] 1 beta subcomplex subunit 11, mitochondrial OS=Mus musculus OX=10090 GN=Ndufb11 PE=1 SV=2	0.922	1.041	1.028	1.115	0.961	0.8	0.974	1.046	1.084	0.917	0.929	1.006	1	0.894	0.973	0.984	1.006	0.9	0.9642	1.0134	0.95725	0.96575	1.00726	0.913559	1.04934	0.304137	1.1525	1.06879	0.982792	1.0286	1.04798	1.04736	0.978131	1.006	1.00671	1.05613	0.219088	1.00955	0.409973
Ptgds	O09114	Prostaglandin-H2 D-isomerase OS=Mus musculus OX=10090 GN=Ptgds PE=1 SV=1	1.043	1.108	0.827	1.032	0.974	1.289	1.212	0.857	0.821	0.941	1.037	1.266	1.141	0.842	0.966	1.557	1.111	0.847	1.024	0.9968	1.0715	1.12025	0.95567	0.732854	0.889801	0.427616	0.809154	0.914191	0.964994	1.257	1.03507	0.931533	1.22986	0.973707	1.00594	0.996083	0.402388	1.03526	0.397414
Sema4d	O09126	Semaphorin-4D OS=Mus musculus OX=10090 GN=Sema4d PE=1 SV=2	0.907	1.056	1.143			0.948	1.033				0.974	0.969			1.09	0.984			0.9905	1.03533	0.9715	1.037	1.01956	0.699057	0.998393	0.987414	0.956751	1.02227				1.1191	1.01548			0.989508	0.333683	1.06729	0.171195
Gsto1	O09131	Glutathione S-transferase omega-1 OS=Mus musculus OX=10090 GN=Gsto1 PE=1 SV=2	0.78	1.012	0.922	0.975	0.754	0.887	1.098	1.164	1.102	1.035	0.993	1.099	1.015	0.657	0.763	1.101	0.958	0.633	1.0572	0.8886	0.941	0.86375	1.12349	0.287241	1.02877	0.824999	0.879369	0.921676	0.792096	0.884755	0.728502	0.768379	1.00182	0.943842	0.96347	0.84128	0.021407	0.919378	0.303165
Man2b1	O09159	Lysosomal alpha-mannosidase OS=Mus musculus OX=10090 GN=Man2b1 PE=1 SV=4	0.98	1	1.015	0.892	1.243	1.132	1.019	0.996	0.789	1.073	1.011	0.911	1.141	1.099	1.087	0.896	1.114	1.029	1.0018	1.026	1.0405	1.0315	0.962806	0.64208	0.994668	0.946202	0.865724	0.981354	1.01908	1.13054	1.15843	1.07517	0.983535	0.976337	0.936306	1.03103	0.388154	0.992837	0.451202
Sod3	O09164	Extracellular superoxide dismutase [Cu-Zn] OS=Mus musculus OX=10090 GN=Sod3 PE=1 SV=1	0.849	0.909	1.085	0.949	1.023	0.826	1.048	0.998	1.032	1.116	1.04	1.001	0.996	1.026	0.943	0.896	0.932	1.027	1.004	0.963	1.01575	0.9495	0.988432	0.838974	1.01422	0.806508	1.02785	0.867366	1.08717	0.919574	0.916667	0.906731	0.895105	0.935743	1.00097	0.963725	0.269423	0.934638	0.0332755
Rpl21	O09167	60S ribosomal protein L21 OS=Mus musculus OX=10090 GN=Rpl21 PE=1 SV=3	1.116	1.054	0.938	0.805	1.157	1.261	1.047	0.792	0.704	1.076	1.069	0.955	1.068	1.255	1.131	1.032	1.086	1.284	0.976	1.014	1.08675	1.13325	0.898091	0.411687	0.894772	0.211737	0.885012	1.00669	1.18434	1.14347	1.07528	1.058	1.08063	1.01685	1.02311	1.05896	0.3794	1.04465	0.296572
Gclm	O09172	Glutamate--cysteine ligase regulatory subunit OS=Mus musculus OX=10090 GN=Gclm PE=1 SV=1	0.679	1.348	0.632	1.174	0.601	1.231	1.181	0.791	1.119	0.99	1.097	1.246	1.212	1.108	0.699	1.563	1.182	1.376	1.0624	0.8868	1.16575	1.205	0.911345	0.314023	0.735934	0.227206	0.551584	1.14141	0.798989	1.04915	0.607071	0.637192	1.25441	0.975248	1.24188	0.82964	0.171972	1.02718	0.421354
Amacr	O09174	Alpha-methylacyl-CoA racemase OS=Mus musculus OX=10090 GN=Amacr PE=1 SV=4	0.911	0.976	0.997	0.99	1.022	0.933	0.935	1.172	1.095	1.046	1.003	1.053	0.948	0.923	1.017	1.04	1	0.831	1.0362	0.9792	0.98175	0.972	1.05546	0.38198	1.00741	0.882364	0.97642	1.04385	0.850683	0.90411	0.977055	1.01396	0.987654	1.05485	0.900325	0.950424	0.143215	0.989197	0.43358
Kif1c	O35071	Kinesin-like protein KIF1C OS=Mus musculus OX=10090 GN=Kif1c PE=1 SV=2	0.802	0.965	0.891			0.828	0.96				0.941	0.984			0.909	0.882			0.894	0.886	0.9625	0.8955	0.928831	0.427749	0.989391	0.887333	0.968599	1.00521				0.965994	0.896341			0.986904	0.462502	0.931168	0.0592868
Ptgis	O35074	Prostacyclin synthase OS=Mus musculus OX=10090 GN=Ptgis PE=1 SV=1	1.235	1.114	1.423	0.903	1.005	1.213	1.205	1.145	1.104	1.195	1.065	1.643	0.989	0.929	1.044	0.967	1.083	0.923	1.1724	1.136	1.1565	1.00425	1.01375	0.916577	1.13119	0.26012	1.01814	0.924481	1.24279	0.817935	0.841004	0.980282	0.588558	1.09505	0.993541	0.96887	0.35277	0.914357	0.200502
Vps26c	O35075	Vacuolar protein sorting-associated protein 26C OS=Mus musculus OX=10090 GN=Vps26c PE=1 SV=1	1.217	1.096	1.321	0.984	0.729	1.107	1.017	1.078	1.111	1.252	0.947	1.007	1.077	0.885	1.009	0.994	1.127	1.304	1.113	1.0694	0.979	1.1085	1.13687	0.050167	0.964727	0.77546	1.09937	1.07768	1.22542	0.885689	0.582268	1.06547	0.98709	1.04643	1.47345	0.974084	0.350151	1.14311	0.0839299
Agpat1	O35083	1-acyl-sn-glycerol-3-phosphate acyltransferase alpha OS=Mus musculus OX=10090 GN=Agpat1 PE=1 SV=1	0.92	0.983	0.973	0.871	1.154	0.999	1.048	0.948	0.927	1.312	0.935	1.004	1.006	1.163	0.978	0.913	1.119	1.112	1.0468	0.9802	1.027	1.0305	1.01928	0.831267	0.951189	0.497395	0.920921	0.937977	1.02637	0.93959	0.879573	1.04599	0.909363	1.11233	0.956148	0.940887	0.226461	1.00596	0.4809
Dpysl4	O35098	Dihydropyrimidinase-related protein 4 OS=Mus musculus OX=10090 GN=Dpysl4 PE=1 SV=1	0.876	0.937	1.031	1.064	0.976	0.813	0.949	1.098	1.262	1.003	0.865	0.875	0.844	0.832	0.795	0.922	0.878	0.79	1.025	0.9768	0.854	0.84625	1.20023	0.085767	1.15427	0.0281284	1.07749	0.987355	0.93898	0.843106	0.973081	0.919075	1.05371	1.04028	0.949519	0.964003	0.286793	0.990648	0.413047
Map3k5	O35099	Mitogen-activated protein kinase kinase kinase 5 OS=Mus musculus OX=10090 GN=Map3k5 PE=1 SV=3				1.017	0.917			1.089	1.135	0.951			0.966	0.997			1.004	1.018	1.05833	0.967	0.9815	1.011	1.07828	0.365889	0.956479	0.475372				0.896035	0.964248			1.03934	1.02106	0.930142	0.169547	1.0302	0.112479
Scarb2	O35114	Lysosome membrane protein 2 OS=Mus musculus OX=10090 GN=Scarb2 PE=1 SV=3	0.954	1.003	1.155	0.99	1.217	0.986	0.955	1.021	0.922	0.989	0.995	0.986	1.065	0.886	1.027	0.945	1.036	0.9	0.9746	1.0638	0.983	0.977	0.991455	0.829354	1.08884	0.224163	0.967546	1.05026	1.13124	1.07375	1.23054	1.03216	0.958418	0.97277	1.0158	1.09067	0.069034	0.994787	0.453596
Lrrc23	O35125	Leucine-rich repeat-containing protein 23 OS=Mus musculus OX=10090 GN=Lrrc23 PE=1 SV=1				1.48	1.011			0.949	0.788	0.976			1.589	1.102			1.416	1.274	0.904333	1.2455	1.3455	1.345	0.672117	0.110638	0.926022	0.723997				1.87817	1.03586			0.891126	1.15608	1.45702	0.0856172	1.0236	0.499303
Atn1	O35126	Atrophin-1 OS=Mus musculus OX=10090 GN=Atn1 PE=1 SV=1				1.226	1.535			1.293	1.057	1.215			1.201	1.225			1.317	0.734	1.18833	1.3805	1.213	1.0255	0.979665	0.801956	1.34617	0.394475				1.15989	1.26337			1.09659	0.599184	1.21163	0.139713	0.847885	0.293137
Grcc10	O35127	Protein C10 OS=Mus musculus OX=10090 GN=Grcc10 PE=1 SV=1	1.02	0.974	1.015	0.9	1.152	1.133	1.005	1.067	1.059	1.179	1.109	0.973	1.018	1.21	1.12	0.98	1.128	1.057	1.0886	1.0122	1.0775	1.07125	1.0103	0.852482	0.944877	0.322065	0.900265	0.969154	0.951265	0.849858	0.977099	1.00992	1.00719	1.10806	0.873554	0.929528	0.0864627	0.99968	0.461906
Phb2	O35129	Prohibitin-2 OS=Mus musculus OX=10090 GN=Phb2 PE=1 SV=1	0.922	1.032	1.21	1.098	0.871	0.8	1	1.059	1.164	0.871	0.903	0.993	0.952	0.855	0.902	1.012	0.976	0.864	0.9788	1.0266	0.92575	0.9385	1.0573	0.52012	1.09387	0.278803	1.1525	1.032	1.14259	0.943299	1	0.998893	1.01913	1.02521	1.01053	1.05408	0.303061	1.01344	0.393489
Ncam2	O35136	Neural cell adhesion molecule 2 OS=Mus musculus OX=10090 GN=Ncam2 PE=1 SV=1	1.183	1.021	1.18	0.89	1.117	1.076	0.919	1.021	0.87	1.143	1.168	0.897	0.851	0.828	0.971	1.092	0.908	0.85	1.0058	1.0782	0.936	0.95525	1.07457	0.460296	1.12871	0.157367	1.09944	1.11099	1.15573	1.02299	0.977253	0.831336	1.21739	1.06698	1.02657	1.07328	0.180311	1.03557	0.42242
ATP5IF1	O35143	ATPase inhibitor, mitochondrial OS=Mus musculus OX=10090 GN=ATP5IF1 PE=1 SV=2	0.774	1.128	1.154	1.349	0.704	0.628	1.209	1.142	1.123	0.761	0.791	0.897	0.997	0.618	0.796	0.881	0.842	0.563	0.9726	1.0218	0.82575	0.7705	1.17784	0.35987	1.32615	0.142179	1.23248	0.933002	1.01051	1.20125	0.925099	1.00632	0.982163	0.844534	0.911003	1.06047	0.388966	0.936005	0.313511
Smad6	O35182	Mothers against decapentaplegic homolog 6 OS=Mus musculus OX=10090 GN=Smad6 PE=1 SV=1	0.794	1.293	1.027			0.984	1.34				1.071	0.945			1.482	0.691			1.162	1.038	1.008	1.0865	1.15278	0.500416	0.955361	0.898169	0.806911	0.964925				1.38375	0.731217			0.885918	0.312576	1.05749	0.431356
Col15a1	O35206	Collagen alpha-1(XV) chain OS=Mus musculus OX=10090 GN=Col15a1 PE=1 SV=2				0.853	1.168			0.885	0.781	0.92			1.206	1.495			1.08	1.624	0.862	1.0105	1.3505	1.352	0.638282	0.0270023	0.747411	0.390764				1.09219	1.26957			0.895522	1.08629	1.18088	0.166815	0.990905	0.498278
Ddt	O35215	D-dopachrome decarboxylase OS=Mus musculus OX=10090 GN=Ddt PE=1 SV=3	1.011	1.298	0.99	0.934	1.123	0.942	1.052	0.895	0.829	0.958	0.945	0.985	1.12	0.769	1.082	1.153	1.131	0.689	0.9352	1.0712	0.95475	1.01375	0.979523	0.804473	1.05667	0.648448	1.07325	1.23384	1.10615	1.12666	1.17223	1.14497	1.17056	1.00982	0.895969	1.14243	0.0521893	1.05533	0.334181
Cpsf2	O35218	Cleavage and polyadenylation specificity factor subunit 2 OS=Mus musculus OX=10090 GN=Cpsf2 PE=1 SV=1				1.053	0.937			0.902	0.983	0.973			0.987	0.915			1.033	0.996	0.952667	0.995	0.951	1.0145	1.00175	0.97116	0.980779	0.779103				1.07121	0.963001			1.04661	1.08852	1.01711	0.246365	1.06757	0.128617
Psmd4	O35226	26S proteasome non-ATPase regulatory subunit 4 OS=Mus musculus OX=10090 GN=Psmd4 PE=1 SV=1	1.015	1.022	1.034	0.925	1.07	1.024	1.049	1.029	1.036	1.056	1.076	1.014	0.989	0.989	1.045	1.001	1.044	1.013	1.0388	1.0132	1.017	1.02575	1.02144	0.295369	0.987765	0.677236	0.991211	0.974261	1.00486	0.892857	1.01326	0.97119	0.987179	1.05561	1.02427	0.975289	0.165524	1.00956	0.360314
Ptpn9	O35239	Tyrosine-protein phosphatase non-receptor type 9 OS=Mus musculus OX=10090 GN=Ptpn9 PE=1 SV=2	0.877	1.085	0.894	0.817	0.745	1.11	1.173	1.066	1.11	1.005	1.057	1.087	0.803	0.819	1.052	0.848	0.867	0.726	1.0928	0.8836	0.9415	0.87325	1.1607	0.0787014	1.01185	0.909002	0.79009	0.924979	0.838649	0.736036	0.741294	0.99527	0.780129	1.0797	0.886447	0.80621	0.00533576	0.935387	0.262677
Exoc7	O35250	Exocyst complex component 7 OS=Mus musculus OX=10090 GN=Exoc7 PE=1 SV=2	0.659	1.025	0.773	1.139	0.725	0.877	1.106	1.298	1.346	1.029	0.986	1.015	0.794	0.764	0.712	1.063	0.807	0.791	1.1312	0.8642	0.88975	0.84325	1.27137	0.0705069	1.02484	0.871026	0.751425	0.926763	0.595532	0.846211	0.704568	0.72211	1.04729	1.01637	1.03534	0.7649	0.034038	0.955278	0.328831
Dhx15	O35286	Pre-mRNA-splicing factor ATP-dependent RNA helicase DHX15 OS=Mus musculus OX=10090 GN=Dhx15 PE=1 SV=2	1.314	0.987	1.056	0.963	1.14	1.045	0.956	0.974	0.966	1.066	0.952	0.924	1.05	1.208	1.183	0.85	1.01	1.156	1.0014	1.092	1.0335	1.04975	0.96894	0.619726	1.04025	0.681011	1.25742	1.03243	1.08419	0.996894	1.06942	1.24265	0.919913	0.961905	0.956954	1.08807	0.107685	1.02035	0.438093
Purb	O35295	Transcriptional activator protein Pur-beta OS=Mus musculus OX=10090 GN=Purb PE=1 SV=3	0.976	1.157	0.826	0.801	1.083	1.143	1.175	0.933	0.899	1.078	1.072	0.877	1.039	1.179	1.017	0.943	1.012	1.093	1.0456	0.9686	1.04175	1.01625	1.0037	0.964495	0.953112	0.58587	0.853893	0.984681	0.885316	0.89099	1.00464	0.948694	1.07526	0.974013	0.927057	0.923904	0.206134	0.981255	0.36338
Srsf5	O35326	Serine/arginine-rich splicing factor 5 OS=Mus musculus OX=10090 GN=Srsf5 PE=1 SV=2	1.134	0.881	1.074	0.88	1.19	1.273	1.137	0.807	0.788	1.071	0.939	1.099	1.081	1.497	1.259	0.97	1.166	1.305	1.0152	1.0318	1.154	1.175	0.879723	0.386609	0.878128	0.186954	0.890809	0.774846	1.33086	1.11675	1.11111	1.34079	0.882621	1.07863	0.871743	1.04487	0.444179	1.04345	0.443209
Kpna4	O35343	Importin subunit alpha-3 OS=Mus musculus OX=10090 GN=Kpna4 PE=1 SV=1	1.06	1.025	0.916			1.025	1.054				1.023	0.955			1.061	0.946			1.0395	1.00033	0.989	1.0035	1.05106	0.305198	0.996844	0.966996	1.03415	0.972486				1.03715	0.990576			1.00332	0.270714	1.01386	0.424144
Kpna3	O35344	Importin subunit alpha-4 OS=Mus musculus OX=10090 GN=Kpna3 PE=1 SV=1	0.867	0.821	0.967	0.995	1.146	0.89	1.064	1.09	1.105	1.118	0.998	1.016	0.99	0.986	1.004	1.044	0.981	1.057	1.0534	0.9592	0.9975	1.0215	1.05604	0.280347	0.939011	0.375933	0.974157	0.771617	0.887156	0.900452	1.02504	1.00601	1.02756	0.990909	1.07201	0.911685	0.108514	1.02412	0.124531
Kpna6	O35345	Importin subunit alpha-7 OS=Mus musculus OX=10090 GN=Kpna6 PE=1 SV=2	1.001	1.035	0.944	1.03	1.005	1.006	1.089	1.131	1.118	1.098	1.07	0.991	0.983	0.899	1.023	0.987	0.96	0.9	1.0884	1.003	0.98575	0.9675	1.10413	0.0353838	1.03669	0.26433	0.99503	0.950413	0.83466	0.921288	0.915301	0.956075	0.995964	0.976602	1.00111	0.923338	0.00692604	0.982438	0.344793
Capn1	O35350	Calpain-1 catalytic subunit OS=Mus musculus OX=10090 GN=Capn1 PE=1 SV=1	1.079	0.932	1.009	1.067	0.876	1.022	0.996	0.865	1.004	0.792	1.034	0.931	0.968	0.905	0.983	0.954	1.135	0.811	0.9358	0.9926	0.9595	0.97075	0.9753	0.690764	1.02251	0.774141	1.05577	0.935743	1.16647	1.06275	1.10606	0.950677	1.0247	1.17252	0.896133	1.06536	0.185657	1.01101	0.44054
Anp32a	O35381	Acidic leucine-rich nuclear phosphoprotein 32 family member A OS=Mus musculus OX=10090 GN=Anp32a PE=1 SV=1	1.243	1.012	0.82	1.147	0.878	0.961	0.967	1.063	1.434	0.766	0.848	1.116	0.949	0.704	1.013	0.962	0.731	0.783	1.0382	1.02	0.90425	0.87225	1.14813	0.390034	1.16939	0.214071	1.29344	1.04654	0.771402	0.799861	1.14621	1.19458	0.862007	0.770285	1.11222	1.01149	0.448324	0.984771	0.390708
Exoc4	O35382	Exocyst complex component 4 OS=Mus musculus OX=10090 GN=Exoc4 PE=1 SV=2	0.938	1.026	0.992	0.899	1.169	0.897	1.027	1.01	1.093	1.112	0.992	1	0.923	1.059	0.968	0.974	1.018	1.143	1.0278	1.0048	0.9935	1.02575	1.03452	0.51045	0.979576	0.751734	1.04571	0.999026	0.982178	0.822507	1.05126	0.975806	0.974	1.10293	1.07932	0.980136	0.355727	1.03301	0.268495
Hax1	O35387	HCLS1-associated protein X-1 OS=Mus musculus OX=10090 GN=Hax1 PE=1 SV=1	0.857	1.047	0.99	0.946	0.925	0.91	1.052	1.071	1.152	0.956	0.958	0.868	0.945	0.946	0.88	0.943	0.844	0.862	1.0282	0.953	0.92925	0.88225	1.10648	0.0986327	1.08019	0.126055	0.941758	0.995247	0.92437	0.821181	0.967573	0.91858	1.08641	0.893122	0.911205	0.930026	0.0985891	0.952328	0.0830739
Efnb3	O35393	Ephrin-B3 OS=Mus musculus OX=10090 GN=Efnb3 PE=1 SV=1				1.091	0.897			1.16	1.135	0.994			0.77	0.707			0.618	0.777	1.09633	0.994	0.7385	0.6975	1.48454	0.0148984	1.42509	0.141825				0.961233	0.902414			0.802597	1.09901	0.931824	0.187346	0.950804	0.339461
Pld3	O35405	Phospholipase D3 OS=Mus musculus OX=10090 GN=Pld3 PE=1 SV=1	1.069	1.058	1.059	0.878	1.219	1.088	1.052	0.95	0.85	1.163	1.056	1.021	0.956	1.1	1.13	0.948	1.034	1.076	1.0206	1.0566	1.03325	1.047	0.987757	0.856768	1.00917	0.894718	0.982537	1.0057	1.11474	1.03294	1.04815	1.07008	0.928501	1.08159	0.978182	1.03681	0.326125	1.01459	0.394178
Folh1	O35409	Glutamate carboxypeptidase 2 OS=Mus musculus OX=10090 GN=Folh1 PE=1 SV=2	1.057	1.048	1.138	0.918	1.12	1.16	1.067	0.942	0.806	1.061	1.061	1.108	0.903	1.034	1.165	1.114	0.949	1.083	1.0072	1.0562	1.0265	1.07775	0.981198	0.81457	0.980005	0.728811	0.911207	0.982193	1.20807	1.13896	1.05561	1.09802	1.00542	1.05094	1.04739	1.05921	0.258465	1.05044	0.22584
Pdyn	O35417	Proenkephalin-B OS=Mus musculus OX=10090 GN=Pdyn PE=2 SV=1				0.933	0.95			1.039	1.136	1.031			0.806	0.812			0.867	0.899	1.06867	0.9415	0.809	0.883	1.32097	0.00948228	1.06625	0.0840066				0.821303	0.921435			1.07568	1.10714	0.871369	0.0315429	1.09141	0.0225707
Bok	O35425	Bcl-2-related ovarian killer protein OS=Mus musculus OX=10090 GN=Bok PE=1 SV=1	1	1.077	1.091	0.887	0.804	1.028	1.001	0.884	1.034	0.874	1.121	1.048	0.876	1.127	1.067	1.009	0.818	0.933	0.9642	0.9718	1.043	0.95675	0.924449	0.26537	1.01573	0.853602	0.972763	1.07592	1.23416	0.857834	0.919908	0.951829	0.962786	0.93379	0.827862	1.01212	0.455368	0.919067	0.159681
Dhodh	O35435	Dihydroorotate dehydrogenase (quinone), mitochondrial OS=Mus musculus OX=10090 GN=Dhodh PE=1 SV=2	1.057	1.102	0.973	0.977	1.046	1.098	0.99	1.057	0.809	1.055	1.103	0.978	1.038	0.847	1.158	0.992	0.99	0.825	1.0018	1.031	0.9915	0.99125	1.01039	0.894991	1.0401	0.565727	0.962659	1.11313	0.92053	1.20766	0.991469	1.04986	1.01431	0.953757	0.974026	1.03909	0.31073	0.997991	0.498902
Ppt2	O35448	Lysosomal thioesterase PPT2 OS=Mus musculus OX=10090 GN=Ppt2 PE=1 SV=1	0.809	0.956	1.254	1.146	1.21	0.873	0.954	1.341	1.121	1.296	0.955	1.07	1.14	0.95	0.826	1.089	1.203	1.018	1.117	1.075	1.02875	1.034	1.08578	0.455386	1.03965	0.737727	0.92669	1.0021	0.935123	1.0223	0.933642	0.864921	1.01776	1.05526	1.07158	0.963971	0.371981	1.00238	0.478093
Prrt1	O35449	Proline-rich transmembrane protein 1 OS=Mus musculus OX=10090 GN=Prrt1 PE=1 SV=1	1.342	1.063	1.407			1.08	1.071				0.974	0.855			1.099	1.039			1.0755	1.27067	0.9145	1.069	1.17605	0.114288	1.18865	0.240181	1.24259	0.99253				1.12834	1.2152			1.11756	0.123739	1.17177	0.0731376
Fkbpl	O35450	FK506-binding protein-like OS=Mus musculus OX=10090 GN=Fkbpl PE=2 SV=1				0.988	0.725			0.925	1.104	0.934			0.96	0.725			0.861	0.911	0.987667	0.8565	0.8425	0.886	1.1723	0.297463	0.966704	0.846021				0.894928	0.776231			0.896875	1.25655	0.835579	0.183093	1.07671	0.375977
Clcn6	O35454	Chloride transport protein 6 OS=Mus musculus OX=10090 GN=Clcn6 PE=1 SV=1	0.835	0.979	1.045	0.965	0.955	0.925	0.954	0.992	0.952	0.908	0.914	0.979	0.869	0.956	0.902	0.931	1.039	1.117	0.9462	0.9558	0.9295	0.99725	1.01797	0.552623	0.958436	0.499491	0.902703	1.02621	1.05343	1.01366	1.05176	0.986871	0.95097	1.19563	1.16841	1.00955	0.400728	1.07547	0.132926
Ech1	O35459	Delta(3,5)-Delta(2,4)-dienoyl-CoA isomerase, mitochondrial OS=Mus musculus OX=10090 GN=Ech1 PE=1 SV=1	1.142	1.086	1.117	0.906	1.076	1.009	1.032	0.967	0.857	1.008	0.976	1.031	1.068	1.029	1.017	1.061	1.06	0.994	0.9746	1.0654	1.026	1.033	0.949903	0.230063	1.03136	0.531834	1.13181	1.05233	1.15512	1.05718	1.06746	1.04201	1.0291	0.992509	0.965986	1.09278	0.0592828	1.0074	0.395036
Sema6a	O35464	Semaphorin-6A OS=Mus musculus OX=10090 GN=Sema6a PE=1 SV=2				0.846	1.057			0.954	0.887	1.266			0.969	1.161			1.172	1.089	1.03567	0.9515	1.065	1.1305	0.972457	0.871666	0.841663	0.25511				0.953777	0.834913			1.20949	0.937984	0.894345	0.327295	1.07374	0.297541
Fkbp8	O35465-2	Isoform 2 of Peptidyl-prolyl cis-trans isomerase FKBP8 OS=Mus musculus OX=10090 GN=Fkbp8	0.969	1.112	0.885	0.901	0.546	1.086	1.087	0.998	1.193	0.918	1.083	1.08	1.077	1.009	0.829	1.166	0.795	1.033	1.0564	0.8826	1.06225	0.95575	0.994493	0.918087	0.923463	0.593205	0.892265	1.023	0.886774	0.755239	0.594771	0.765466	1.07963	0.738162	1.02379	0.83041	0.0667927	0.901761	0.139229
Edil3	O35474	EGF-like repeat and discoidin I-like domain-containing protein 3 OS=Mus musculus OX=10090 GN=Edil3 PE=1 SV=2	0.966	1.279	1.035	1.076	1.192	1.285	1.622	0.955	0.892	1.033	1.1	1.286	1.135	1.099	1.339	1.275	1.121	1.071	1.1574	1.1096	1.155	1.2015	1.00208	0.988219	0.923512	0.311895	0.751751	0.788533	1.08377	1.20628	1.15392	1.21727	0.991446	0.987665	0.974522	0.99685	0.37525	1.04273	0.284531
Cdk14	O35495	Cyclin-dependent kinase 14 OS=Mus musculus OX=10090 GN=Cdk14 PE=1 SV=2	1.251	1.077	1.16	0.971	1.082	1.281	1.23	1.029	1.049	1.283	1.127	1.161	1.08	1.094	0.995	1.237	1.222	1.215	1.1744	1.1082	1.1155	1.16725	1.0528	0.399415	0.949411	0.446436	0.976581	0.87561	1.12731	0.925643	0.843336	0.882875	1.06546	1.13148	1.1106	0.949696	0.195591	1.04761	0.212127
Stx1a	O35526	Syntaxin-1A OS=Mus musculus OX=10090 GN=Stx1a PE=1 SV=3	1.007	1.121	0.934	0.939	0.892	1.033	1.09	0.945	1.038	0.921	1.058	1.096	1.062	0.958	1.013	1.147	1.096	0.986	1.0054	0.9786	1.0435	1.0605	0.963488	0.417112	0.922772	0.186636	0.974831	1.02844	0.98836	0.904624	0.968512	0.957467	1.04653	1.03202	1.02923	0.972954	0.306535	1.01631	0.366556
Rabep1	O35551	Rab GTPase-binding effector protein 1 OS=Mus musculus OX=10090 GN=Rabep1 PE=1 SV=2	1.011	1.165	1.261	1.119	1.219	1.099	1.156	1.02	1.125	1.155	1.207	1.22	1.139	1.382	1.131	1.122	1.362	1.411	1.111	1.155	1.237	1.2565	0.898141	0.0504582	0.91922	0.259198	0.919927	1.00779	1.23627	0.994667	1.05541	0.937034	0.919672	1.19579	1.02098	1.04281	0.202362	1.01837	0.419223
Psmd14	O35593	26S proteasome non-ATPase regulatory subunit 14 OS=Mus musculus OX=10090 GN=Psmd14 PE=1 SV=2	0.902	0.993	1.1	0.962	0.864	0.92	1.113	1.097	1.319	0.947	0.894	0.968	0.875	0.879	0.825	1.005	0.936	0.849	1.0792	0.9642	0.904	0.90375	1.19381	0.0729987	1.06689	0.33768	0.980435	0.892183	1.00273	0.72934	0.912355	0.922819	1.03822	1.06971	0.96587	0.90341	0.0995551	0.999157	0.49795
Ift81	O35594	Intraflagellar transport protein 81 homolog OS=Mus musculus OX=10090 GN=Ift81 PE=1 SV=4				0.874	0.947			0.747	0.671	0.804			1.096	1.113			0.945	1.158	0.740667	0.9105	1.1045	1.0515	0.67059	0.00539887	0.865906	0.337012				1.30253	1.17786			0.862226	1.04043	1.2402	0.0289295	0.951329	0.334498
Ptch2	O35595	Protein patched homolog 2 OS=Mus musculus OX=10090 GN=Ptch2 PE=2 SV=2	0.547	1.145	0.665			0.566	0.621				0.651	0.696			0.653	0.604			0.5935	0.785667	0.6735	0.6285	0.881218	0.15319	1.25007	0.554302	0.966431	1.8438				1.00307	0.867816			1.40512	0.238382	0.935444	0.154377
Adam10	O35598	Disintegrin and metalloproteinase domain-containing protein 10 OS=Mus musculus OX=10090 GN=Adam10 PE=1 SV=2	1.184	1.02	1.064	1.035	1.054	1.24	0.96	1.053	1.008	1.064	1.105	0.964	0.999	0.988	1.236	0.908	1.051	0.919	1.065	1.0714	1.014	1.0285	1.0503	0.426285	1.04171	0.584323	0.954839	1.0625	1.01045	1.02679	0.990602	1.11855	0.941909	1.05205	0.930162	1.00903	0.455677	1.01067	0.433165
Npc1	O35604	NPC intracellular cholesterol transporter 1 OS=Mus musculus OX=10090 GN=Npc1 PE=1 SV=2	0.798	0.996	1.117	1.305	0.94	1.065	1.156	1.156	1.074	0.785	1.034	1.176	1.039	0.734	1.098	1.153	0.952	0.685	1.0472	1.0312	0.99575	0.972	1.05167	0.662016	1.06091	0.671067	0.749296	0.861592	0.966263	1.21508	1.19745	1.0619	0.980442	0.916266	0.933243	0.997937	0.443712	0.972961	0.435507
Bmpr2	O35607	Bone morphogenetic protein receptor type-2 OS=Mus musculus OX=10090 GN=Bmpr2 PE=1 SV=1	1.116	1.029	0.907	1.002	1.001	1.126	1.047	1.168	1.211	1.144	1.08	0.923	0.851	0.826	0.821	0.947	0.925	0.734	1.1392	1.011	0.92	0.85675	1.23826	0.00741493	1.18004	0.0314965	0.991119	0.982808	0.776541	0.827415	0.875	0.760185	1.026	1.08696	0.88862	0.890577	0.00880786	0.940441	0.217057
Pmm1	O35621	Phosphomannomutase 1 OS=Mus musculus OX=10090 GN=Pmm1 PE=1 SV=1	1.008	1.029	0.872	0.881	0.75	1.154	1.079	1.296	1.318	1.039	1.028	0.983	0.817	0.862	0.889	1.034	0.783	0.799	1.1772	0.908	0.9225	0.87625	1.2761	0.0131641	1.03623	0.691029	0.873484	0.953661	0.67284	0.668437	0.721848	0.864786	1.05188	0.958384	0.926914	0.778054	0.00374138	0.950492	0.282539
Slc32a1	O35633	Vesicular inhibitory amino acid transporter OS=Mus musculus OX=10090 GN=Slc32a1 PE=1 SV=3	0.944	1.091	1.036	1.016	0.721	0.946	1.061	0.893	0.97	0.767	0.998	1.131	1.104	0.901	1.011	1.172	1.01	0.837	0.9274	0.9616	1.0335	1.0075	0.897339	0.183059	0.954442	0.642793	0.997886	1.02828	1.16013	1.04742	0.940026	1.01303	1.03625	0.914855	0.928968	1.03475	0.341503	0.973275	0.386729
Anxa3	O35639	Annexin A3 OS=Mus musculus OX=10090 GN=Anxa3 PE=1 SV=4	1.054	1.081	1.089	0.869	1.134	1.071	1.037	0.919	0.747	1.162	1.073	0.962	0.983	1.066	1.082	1.005	1.098	1.13	0.9872	1.0454	1.021	1.07875	0.966895	0.702326	0.969085	0.57728	0.984127	1.04243	1.18498	1.16332	0.975904	1.00839	1.0447	1.11699	1.06004	1.07015	0.256518	1.05753	0.0937934
Ap1b1	O35643	AP-1 complex subunit beta-1 OS=Mus musculus OX=10090 GN=Ap1b1 PE=1 SV=2	0.873	0.999	0.968	0.963	1.023	0.892	1.029	0.993	1.042	0.971	0.955	1.052	1.018	0.99	0.983	1.038	1.008	1.002	0.9854	0.9652	1.00375	1.00775	0.981719	0.617481	0.957777	0.206864	0.9787	0.970845	0.974824	0.924184	1.05355	1.02932	0.986692	0.990177	1.01212	0.980421	0.299041	1.00458	0.435366
Neu1	O35657	Sialidase-1 OS=Mus musculus OX=10090 GN=Neu1 PE=1 SV=1	1.013	0.964	1.013	0.813	1.225	1.103	1.136	1.054	0.773	1.099	0.981	0.899	1.125	0.922	0.887	0.899	1.117	0.789	1.033	1.0056	0.98175	0.923	1.0522	0.57606	1.08949	0.41986	0.918404	0.848592	0.961101	1.05175	1.11465	0.904179	1	0.992889	0.855748	0.978899	0.388512	0.938204	0.259609
C1qbp	O35658	Complement component 1 Q subcomponent-binding protein, mitochondrial OS=Mus musculus OX=10090 GN=C1qbp PE=1 SV=1	0.597	0.973	0.794	1.081	0.757	0.644	1.061	0.922	1.29	0.793	0.827	1.324	0.958	0.777	0.818	1.274	0.869	0.708	0.942	0.8404	0.9715	0.91725	0.969635	0.864166	0.916217	0.612502	0.927019	0.917059	0.861171	0.837984	0.954603	0.989117	0.962236	0.907098	0.911197	0.899567	0.243943	0.942412	0.383352
Mgll	O35678	Monoglyceride lipase OS=Mus musculus OX=10090 GN=Mgll PE=1 SV=1	0.916	0.97	0.858	1.027	0.858	1.12	1.11	0.914	1.002	0.795	1.141	1.318	1.059	0.929	1.096	1.476	1.121	1.069	0.9882	0.9258	1.11175	1.1905	0.888869	0.255451	0.777656	0.0236937	0.817857	0.873874	0.938731	1.02495	1.07925	0.960561	1.11988	1.05855	1.1507	0.946931	0.19787	1.07242	0.277033
Mrps12	O35680	28S ribosomal protein S12, mitochondrial OS=Mus musculus OX=10090 GN=Mrps12 PE=2 SV=1	1.404	1.079	0.738	0.794	0.965	1.518	1.005	0.854	0.637	1.03	1.15	0.886	1.083	1.135	1.217	0.99	1.044	1.168	1.0088	0.996	1.0635	1.10475	0.948566	0.761295	0.901561	0.469805	0.924901	1.07363	0.864169	1.24647	0.936893	1.05826	1.11738	0.963989	1.02907	1.00921	0.473634	1.04218	0.313525
Syt3	O35681	Synaptotagmin-3 OS=Mus musculus OX=10090 GN=Syt3 PE=1 SV=2	1.264	1.161	0.9	1.092	0.791	1.326	1.105	0.984	0.893	0.945	1.204	1.085	1.089	1.006	1.026	1.449	1.137	1.043	1.0506	1.0416	1.096	1.16375	0.958577	0.645867	0.895038	0.380283	0.953243	1.05068	0.914634	1.22284	0.837037	0.852159	1.33548	1.04408	1.03678	0.995687	0.469988	1.06712	0.2737
Serpini1	O35684	Neuroserpin OS=Mus musculus OX=10090 GN=Serpini1 PE=1 SV=1	0.969	0.975	0.805	0.946	1.151	1.088	1.108	1.038	1.064	0.966	1.072	1.044	1.076	0.919	0.956	0.938	0.996	0.8	1.0528	0.9692	1.02775	0.9225	1.02437	0.577033	1.05062	0.54143	0.890625	0.879964	0.77553	0.889098	1.19151	0.891791	0.898467	0.925651	0.870511	0.925346	0.101557	0.896605	0.0555919
Nudc	O35685	Nuclear migration protein nudC OS=Mus musculus OX=10090 GN=Nudc PE=1 SV=1	1.229	1.106	1.094	0.949	0.979	1.008	1.013	0.928	0.942	0.94	1.045	0.973	1.046	1.084	1.093	1.026	1.053	1.076	0.9662	1.0714	1.037	1.062	0.931726	0.0448922	1.00885	0.876147	1.21925	1.09181	1.17888	1.00743	1.04149	1.04593	1.05447	1.00669	0.99262	1.10777	0.0418345	1.02493	0.198057
Pnn	O35691	Pinin OS=Mus musculus OX=10090 GN=Pnn PE=1 SV=4	1.082	0.924	1.189	0.916	1.112	1.066	0.911	0.943	0.796	1.139	1.013	1.014	1.057	1.262	1.023	1.044	1.005	1.274	0.971	1.0446	1.0865	1.0865	0.893695	0.220345	0.961436	0.626565	1.01501	1.01427	1.26087	1.15075	0.976295	1.00987	1.02959	0.950804	1.00951	1.08344	0.194106	0.999943	0.5
Sptlc1	O35704	Serine palmitoyltransferase 1 OS=Mus musculus OX=10090 GN=Sptlc1 PE=1 SV=2	0.858	1.03	1.027	1.227	1.05	0.91	1.004	1.137	1.078	1.22	1.014	0.823	1.116	1.092	0.802	0.82	1.117	0.988	1.0698	1.0384	1.01125	0.93175	1.0579	0.508618	1.11446	0.290331	0.942857	1.0259	0.903254	1.13822	0.860656	0.790927	0.996355	1.0009	0.904762	0.974176	0.351067	0.923235	0.228221
Ppfibp2	O35711	Liprin-beta-2 OS=Mus musculus OX=10090 GN=Ppfibp2 PE=1 SV=3				0.749	1.106			1.402	0.991	1.319			1.217	1.058			1.296	1.323	1.23733	0.9275	1.1375	1.3095	1.08777	0.603324	0.708286	0.166433				0.755802	0.838514			1.06491	1.25047	0.797158	0.117959	1.15769	0.0832748
Ring1	O35730	E3 ubiquitin-protein ligase RING1 OS=Mus musculus OX=10090 GN=Ring1 PE=1 SV=2	0.963	0.916	0.943			0.988	1.063				0.816	0.954			1.104	0.97			1.0255	0.940667	0.885	1.037	1.15876	0.215497	0.907104	0.166393	0.974696	0.861712				1.35294	1.01677			0.918204	0.0412772	1.18486	0.127397
Hnrnph1	O35737	Heterogeneous nuclear ribonucleoprotein H OS=Mus musculus OX=10090 GN=Hnrnph1 PE=1 SV=3	1.172	0.936	1.039	0.853	0.923	1.213	1.042	0.914	0.867	1.193	1.037	1.004	1.02	1.489	0.991	0.902	0.938	1.328	1.0458	0.9846	1.1375	1.03975	0.919385	0.504433	0.946958	0.620442	0.9662	0.898273	1.13676	0.983852	0.77368	0.955641	0.898406	0.919608	0.891874	0.951753	0.256917	0.916382	0.272959
Chil3	O35744	Chitinase-like protein 3 OS=Mus musculus OX=10090 GN=Chil3 PE=1 SV=2	1.351	0.944	1.206	1.178	1.308	0.994	0.781	0.857	0.851	0.839	1.158	0.879	0.942	0.908	0.985	1.103	1.163	1.273	0.8644	1.1974	0.97175	1.131	0.889529	0.160769	1.05871	0.512019	1.35915	1.20871	1.40723	1.38425	1.559	0.850604	1.25484	1.23461	1.40198	1.38367	0.00147761	1.18551	0.0590282
Api5	O35841	Apoptosis inhibitor 5 OS=Mus musculus OX=10090 GN=Api5 PE=1 SV=2	0.987	0.975	1.092	0.986	1.172	1.023	1.041	1.044	1.083	1.107	0.998	1.055	1.082	1.098	0.998	0.926	1.14	1.041	1.0596	1.0424	1.05825	1.02625	1.00128	0.960026	1.01574	0.792017	0.964809	0.936599	1.04598	0.910434	1.05872	1	0.877725	1.0536	0.948087	0.983307	0.345402	0.969854	0.272225
Bcat2	O35855	Branched-chain-amino-acid aminotransferase, mitochondrial OS=Mus musculus OX=10090 GN=Bcat2 PE=1 SV=2	1.042	1.01	1.064	1.113	0.895	0.948	1.09	1.192	1.207	0.985	0.991	1.108	0.981	0.871	1.015	0.851	0.968	0.781	1.0844	1.0248	0.98775	0.90375	1.09785	0.228052	1.13394	0.0945713	1.09916	0.926606	0.892617	0.922121	0.908629	1.02422	0.768051	0.986748	0.89667	0.949826	0.189324	0.918922	0.14432
Timm44	O35857	Mitochondrial import inner membrane translocase subunit TIM44 OS=Mus musculus OX=10090 GN=Timm44 PE=1 SV=2	0.884	1.025	0.871	1.319	0.805	0.872	0.995	1.1	1.305	0.827	0.888	1.088	1.02	0.777	0.925	1.033	0.984	0.831	1.0198	0.9808	0.94325	0.94325	1.08116	0.526185	1.03981	0.744845	1.01376	1.03015	0.791818	1.01073	0.973398	1.04167	0.949449	0.964706	1.0695	0.963971	0.382155	1.00633	0.5
Cops5	O35864	COP9 signalosome complex subunit 5 OS=Mus musculus OX=10090 GN=Cops5 PE=1 SV=3	1.005	1.065	1.031	1.114	0.818	0.833	1.023	1.079	1.458	0.867	0.834	0.977	0.858	0.767	0.906	1.007	0.816	0.7	1.052	1.0066	0.859	0.85725	1.22468	0.187506	1.17422	0.108144	1.20648	1.04106	0.955514	0.76406	0.943483	1.08633	1.03071	0.951049	0.912647	0.982119	0.360181	0.995183	0.491486
Slc1a4	O35874	Neutral amino acid transporter A OS=Mus musculus OX=10090 GN=Slc1a4 PE=1 SV=1				1.183	0.73			1.001	0.694	0.768			0.918	0.6			0.821	0.57	0.821	0.9565	0.759	0.6955	1.08169	0.736958	1.37527	0.419607				1.70461	0.950521			0.894336	0.95	1.32757	0.279533	0.922168	0.391793
Calu	O35887	Calumenin OS=Mus musculus OX=10090 GN=Calu PE=1 SV=1	0.692	0.962	0.607	1.174	0.693	0.964	1.104	1.321	1.326	0.921	1.094	0.977	1.037	0.741	0.849	0.962	0.889	0.707	1.1272	0.8256	0.96225	0.85175	1.17142	0.206968	0.969299	0.844785	0.717842	0.871377	0.4595	0.88537	0.752443	0.776051	0.984647	0.857281	0.954116	0.737306	0.0287037	0.893024	0.142756
Ctnnd2	O35927	Catenin delta-2 OS=Mus musculus OX=10090 GN=Ctnnd2 PE=1 SV=1	1.283	1.046	1.034	1.002	1.029	1.108	0.943	0.978	0.949	1.154	1.01	0.892	0.989	1.275	0.861	0.968	1.053	1.255	1.0264	1.0788	1.0415	1.03425	0.985502	0.867736	1.04307	0.649028	1.15794	1.10923	1.05726	1.05585	0.891681	0.852475	1.0852	1.06471	0.984314	1.05439	0.230266	0.996676	0.47629
Aldh1a7	O35945	Aldehyde dehydrogenase, cytosolic 1 OS=Mus musculus OX=10090 GN=Aldh1a7 PE=1 SV=1				1.282	1.033			1.214	1.194	0.916			0.895	0.821			0.948	0.92	1.108	1.1575	0.858	0.934	1.29138	0.144058	1.23929	0.216367				1.0737	1.12773			1.05922	1.12058	1.10072	0.385206	1.0899	0.0973365
Pitpnm1	O35954	Membrane-associated phosphatidylinositol transfer protein 1 OS=Mus musculus OX=10090 GN=Pitpnm1 PE=1 SV=1	1.068	1.024	0.874	0.787	1.024	1.172	1.054	0.982	0.93	1.268	1.096	0.923	0.969	1.261	0.944	0.944	0.96	1.192	1.0812	0.9554	1.06225	1.01	1.01784	0.850127	0.945941	0.520606	0.911263	0.971537	0.89002	0.846237	0.807571	0.861314	1.02275	0.990712	0.945282	0.885326	0.0811989	0.955015	0.304874
Psmb10	O35955	Proteasome subunit beta type-10 OS=Mus musculus OX=10090 GN=Psmb10 PE=1 SV=1	0.665	0.942	1.177	1.003	1.093	0.71	0.779	0.875	0.797	1.015	0.81	0.628	1.359	1.174	0.741	0.651	1.352	1.226	0.8352	0.976	0.99275	0.9925	0.841299	0.351501	0.983375	0.930375	0.93662	1.20924	1.34514	1.25847	1.07685	0.914815	1.03662	0.994849	1.04429	1.16526	0.101824	0.997645	0.499603
Rab33b	O35963	Ras-related protein Rab-33B OS=Mus musculus OX=10090 GN=Rab33b PE=1 SV=1	0.892	1.014	0.837	0.872	1.008	1.045	1.179	0.986	1.132	1.03	1.193	1.22	1.043	0.894	0.83	1.293	0.917	1.107	1.0744	0.9246	1.0875	1.03675	0.987954	0.870269	0.891825	0.297025	0.853589	0.860051	0.848884	0.770318	0.978641	0.695725	1.05984	0.879195	1.23826	0.862297	0.00912796	0.968253	0.352444
Gamt	O35969	Guanidinoacetate N-methyltransferase OS=Mus musculus OX=10090 GN=Gamt PE=1 SV=1	0.759	1.002	1.1	1.063	1.022	0.874	0.955	1.141	1.206	0.954	0.954	1.013	0.845	0.779	0.958	0.919	0.917	0.808	1.026	0.9892	0.89775	0.9005	1.14286	0.174908	1.0985	0.267731	0.868421	1.04921	0.964067	0.881426	1.07128	1.00419	0.907206	1.08521	1.03723	0.966881	0.341491	1.00846	0.482971
Mrpl23	O35972	39S ribosomal protein L23, mitochondrial OS=Mus musculus OX=10090 GN=Mrpl23 PE=1 SV=1	0.963	1.164	1.144	0.98	1.163	1.062	1.059	0.92	0.858	1.067	0.877	0.999	1.041	1.143	1.068	0.942	1.122	1.221	0.9932	1.0828	1.015	1.08825	0.978522	0.761949	0.994992	0.942352	0.90678	1.09915	1.24348	1.14219	1.08997	1.21779	0.942943	1.07781	1.06824	1.09631	0.0969528	1.0767	0.19776
Per1	O35973	Period circadian protein homolog 1 OS=Mus musculus OX=10090 GN=Per1 PE=1 SV=2				1.039	1.023			1.219	1.154	1.061			0.923	0.849			1.216	0.646	1.14467	1.031	0.886	0.931	1.29195	0.0287311	1.10741	0.759283				0.900347	0.964185			1.31744	0.760895	0.932266	0.076012	1.03917	0.444977
Sdc4	O35988	Syndecan-4 OS=Mus musculus OX=10090 GN=Sdc4 PE=1 SV=1	1.144	1.073	0.938			1.231	1.239				1.23	1.125			1.267	1.136			1.235	1.05167	1.1775	1.2015	1.04883	0.388808	0.875295	0.201938	0.929326	0.866021				1.03008	1.00978			0.897673	0.0502074	1.01993	0.400921
Cavin1	O54724	Caveolae-associated protein 1 OS=Mus musculus OX=10090 GN=Cavin1 PE=1 SV=1				0.949	0.902			0.787	0.917	0.933			1.475	0.933			1.308	0.782	0.879	0.9255	1.204	1.045	0.730066	0.220506	0.885646	0.695211				1.0349	0.966774			0.88678	0.838156	1.00084	0.254491	0.862468	0.357329
Ddost	O54734	Dolichyl-diphosphooligosaccharide--protein glycosyltransferase 48 kDa subunit OS=Mus musculus OX=10090 GN=Ddost PE=1 SV=2	0.984	1.079	0.938	0.814	1.026	0.989	1.051	0.924	0.915	1.15	1.087	0.94	1.067	1.163	0.891	0.931	1.037	1.123	1.0058	0.9682	1.06425	0.9955	0.945079	0.391654	0.972577	0.703303	0.994944	1.02664	1.01515	0.889617	0.892174	0.819687	0.990426	0.971884	0.965606	0.963706	0.282639	0.936901	0.181929
Aox1	O54754	Aldehyde oxidase 1 OS=Mus musculus OX=10090 GN=Aox1 PE=1 SV=2				1.102	1.151			1.189	1.064	1.08			0.88	0.872			1.061	0.939	1.111	1.1265	0.876	1	1.26826	0.0190089	1.1265	0.194198				1.03571	1.06574			1.20568	1.07683	1.05073	0.396178	1.14126	0.0898445
Ap3d1	O54774	AP-3 complex subunit delta-1 OS=Mus musculus OX=10090 GN=Ap3d1 PE=1 SV=1	1.34	1.02	0.886	0.97	1.029	1.139	0.935	1.005	0.926	0.998	0.998	0.844	1.03	1.094	1.147	0.909	1.25	1.115	1.0006	1.049	0.9915	1.10525	1.00918	0.890183	0.949107	0.617208	1.17647	1.09091	0.881592	1.04752	1.03106	1.1493	1.07701	1.21359	1.0192	1.04551	0.294413	1.11478	0.124261
Srpk2	O54781	SRSF protein kinase 2 OS=Mus musculus OX=10090 GN=Srpk2 PE=1 SV=2	1.113	1.048	1.051	0.942	1.194	1.181	1.073	0.996	0.904	1.172	1.045	1.008	1.065	1.241	1.168	0.947	1.172	1.163	1.0652	1.0696	1.08975	1.1125	0.977472	0.753427	0.961438	0.545658	0.942422	0.976701	1.05522	1.04204	1.01877	1.1177	0.939484	1.10047	0.937147	1.00703	0.474671	1.0237	0.386934
Man2b2	O54782	Epididymis-specific alpha-mannosidase OS=Mus musculus OX=10090 GN=Man2b2 PE=1 SV=2	1.138	0.962	1.045	0.758	1.262	1.263	1.026	0.891	0.716	1.169	1.119	0.924	1.097	1.065	1.191	0.978	1.111	1.136	1.013	1.033	1.05125	1.104	0.963615	0.753408	0.935688	0.517407	0.901029	0.937622	1.17284	1.05866	1.07956	1.06434	1.05844	1.01276	1.06667	1.02994	0.440453	1.05055	0.217147
Dapk3	O54784	Death-associated protein kinase 3 OS=Mus musculus OX=10090 GN=Dapk3 PE=1 SV=1	0.917	1.154	1.396	1.049	0.796	1.091	1.151	1.134	1.292	1.369	1.152	1.368	1.292	1.134	1.343	0.93	0.923	1.307	1.2074	1.0624	1.2365	1.12575	0.976466	0.718388	0.943726	0.69409	0.840513	1.00261	1.23104	0.81192	0.581446	1.1658	0.679825	0.714396	1.15256	0.893505	0.122602	0.928144	0.21057
Chka	O54804	Choline kinase alpha OS=Mus musculus OX=10090 GN=Chka PE=1 SV=3	0.867	0.937	0.668			0.859	0.996				0.996	1.071			0.953	1.045			0.9275	0.824	1.0335	0.999	0.897436	0.307544	0.824825	0.20838	1.00931	0.940763				0.956827	0.975724			0.975038	0.218782	0.966275	0.309908
Rgs9	O54828	Regulator of G-protein signaling 9 OS=Mus musculus OX=10090 GN=Rgs9 PE=1 SV=3				1.069	1.05			1.174	1.262	1.177			0.957	0.853			0.941	0.854	1.20433	1.0595	0.905	0.8975	1.33076	0.011426	1.1805	0.0679336				0.847068	0.892099			0.983281	1.00117	0.869583	0.0157793	0.992227	0.461007
Rgs7	O54829	Regulator of G-protein signaling 7 OS=Mus musculus OX=10090 GN=Rgs7 PE=1 SV=2	0.91	1.069	0.975	1.022	0.891	1.044	1.133	1.066	1.07	0.941	1.147	1.087	1.054	0.857	1.068	1.175	1.029	0.818	1.0508	0.9734	1.03625	1.0225	1.01404	0.830559	0.95198	0.538077	0.871648	0.943513	0.914634	0.95514	0.946865	0.931125	1.08096	0.976281	0.954492	0.92636	0.0643961	0.985714	0.446326
Csnk2a2	O54833	Casein kinase II subunit alpha' OS=Mus musculus OX=10090 GN=Csnk2a2 PE=1 SV=1	0.792	0.923	0.908	1.052	0.98	0.807	0.934	1.136	1.241	0.992	0.826	0.996	0.975	0.934	0.843	0.985	1.053	1.043	1.022	0.931	0.93275	0.981	1.09568	0.366604	0.949032	0.464691	0.981413	0.988223	0.799296	0.847703	0.987903	1.02058	0.988956	1.08	1.1167	0.920908	0.164119	1.05156	0.231005
Gucy1b1	O54865	Guanylate cyclase soluble subunit beta-1 OS=Mus musculus OX=10090 GN=Gucy1b1 PE=1 SV=1	0.904	1.04	1.054	0.952	0.984	0.969	0.993	1.145	1.228	1.071	1.069	1.068	0.895	0.934	0.966	0.992	0.936	0.993	1.0812	0.9868	0.9915	0.97175	1.09047	0.224666	1.01549	0.668027	0.932921	1.04733	0.920524	0.775244	0.918768	0.903648	0.928839	1.04581	1.06317	0.918958	0.0635679	0.985367	0.344869
Hmgb3	O54879	High mobility group protein B3 OS=Mus musculus OX=10090 GN=Hmgb3 PE=1 SV=3	1.356	0.956	1.123	0.715	1.783	1.117	0.946	0.921	0.89	1.547	0.941	0.763	0.879	1.324	1.111	0.715	0.942	1.222	1.0842	1.1866	0.97675	0.9975	1.11001	0.558401	1.18957	0.434673	1.21397	1.01057	1.21933	0.803371	1.15255	1.18066	0.93709	1.07167	0.922961	1.07996	0.326571	1.0281	0.451764
Cd200	O54901	OX-2 membrane glycoprotein OS=Mus musculus OX=10090 GN=Cd200 PE=1 SV=1	1.112	1.018	1.095	0.947	0.993	1.063	0.96	0.962	1.007	1.111	1.143	1.036	0.865	0.882	0.996	1.211	0.93	0.848	1.0206	1.033	0.9815	0.99625	1.03984	0.577699	1.03689	0.646939	1.0461	1.06042	1.13825	0.940417	0.893789	0.871391	1.16892	1.07514	0.961451	1.01579	0.389597	1.01923	0.444913
Reps1	O54916	RalBP1-associated Eps domain-containing protein 1 OS=Mus musculus OX=10090 GN=Reps1 PE=1 SV=2				0.985	0.896			0.702	0.747	0.988			0.875	1.245			0.993	1.68	0.812333	0.9405	1.06	1.3365	0.766352	0.261117	0.703704	0.371318				1.31861	0.906883			1.13486	1.3494	1.11275	0.180747	1.24213	0.27599
Akap2	O54931	A-kinase anchor protein 2 OS=Mus musculus OX=10090 GN=Akap2 PE=1 SV=3	0.782	0.792	0.838	1.083	1.293	1.064	0.966	0.914	1.207	0.979	1.168	1.233	0.891	1.053	1.061	1.426	0.968	0.95	1.026	0.9576	1.08625	1.10125	0.944534	0.514806	0.869557	0.369159	0.734962	0.819876	0.916849	0.897266	1.32074	0.90839	1.15653	1.08642	0.902184	0.937938	0.280105	1.01338	0.45723
Dnajb6	O54946	DnaJ homolog subfamily B member 6 OS=Mus musculus OX=10090 GN=Dnajb6 PE=1 SV=4	0.987	1.091	0.994	1.082	0.896	0.905	0.978	0.849	1.094	0.871	0.883	1.189	1.058	1.046	1.031	1.145	1.047	1.146	0.9394	1.01	1.044	1.09225	0.899808	0.203631	0.924697	0.135554	1.09061	1.11554	1.17079	0.989031	1.0287	1.16761	0.962994	0.989603	1.0956	1.07893	0.125254	1.05395	0.257884
Sema6b	O54951	Semaphorin-6B OS=Mus musculus OX=10090 GN=Sema6b PE=1 SV=1	1.214	1.143	1.221			1.111	1.221				1.122	1.032			1.174	0.987			1.166	1.19267	1.077	1.0805	1.08264	0.33702	1.10381	0.24007	1.09271	0.936118				1.04635	0.956395			1.01441	0.322053	1.00137	0.488078
Banf1	O54962	Barrier-to-autointegration factor OS=Mus musculus OX=10090 GN=Banf1 PE=1 SV=1				0.928	1.058			1.038	1.207	1.134			0.975	0.918			0.947	0.867	1.12633	0.993	0.9465	0.907	1.19	0.0739064	1.09482	0.376844				0.768848	0.932981			0.971282	0.944444	0.850914	0.0962903	0.957863	0.25283
Rnf13	O54965	E3 ubiquitin-protein ligase RNF13 OS=Mus musculus OX=10090 GN=Rnf13 PE=1 SV=2	0.883	1.12	0.9	0.949	0.935	1.148	0.982	0.947	0.859	1.015	1.025	0.988	0.993	0.919	1.037	1.112	1.01	0.881	0.9902	0.9574	0.98125	1.01	1.00912	0.879776	0.947921	0.437897	0.769164	1.14053	0.95037	1.10477	0.921182	1.01171	1.12551	1.01712	0.958651	0.977204	0.309575	1.02825	0.303626
Tnk2	O54967	Activated CDC42 kinase 1 OS=Mus musculus OX=10090 GN=Tnk2 PE=1 SV=2				0.884	0.746			1.54	1.484	1.103			0.929	0.867			0.738	0.779	1.37567	0.815	0.898	0.7585	1.53192	0.0755336	1.07449	0.514708				0.595687	0.676337			0.794403	0.898501	0.636012	0.0279772	0.846452	0.0321083
Crym	O54983	Ketimine reductase mu-crystallin OS=Mus musculus OX=10090 GN=Crym PE=1 SV=1	1.3	1.011	1.972	0.889	0.888	0.984	0.759	1.144	1.172	1.282	0.991	0.693	0.564	0.633	0.621	1.12	0.673	0.58	1.0682	1.212	0.72025	0.7485	1.4831	0.0336094	1.61924	0.113707	1.32114	1.33202	1.72378	0.758532	0.692668	0.62664	1.61616	1.19326	0.916272	1.16563	0.269075	1.08808	0.431408
Asna1	O54984	ATPase Asna1 OS=Mus musculus OX=10090 GN=Asna1 PE=1 SV=2	0.996	0.981	0.971	1.032	0.981	0.933	1.011	1.135	1.176	1.033	1.111	1.029	0.979	0.94	1.018	1.007	0.993	0.935	1.0576	0.9922	1.01475	0.98825	1.04223	0.493139	1.004	0.851056	1.06752	0.970326	0.855507	0.877551	0.949661	0.916292	0.97862	1.0143	0.994681	0.944114	0.0923678	0.975973	0.272216
Slk	O54988	STE20-like serine/threonine-protein kinase OS=Mus musculus OX=10090 GN=Slk PE=1 SV=2	1.066	1.076	0.835	0.97	0.849	1.173	1.119	0.852	0.903	1.059	1.141	1.022	0.991	1.264	0.999	1.089	0.957	1.501	1.0212	0.9592	1.1045	1.1365	0.924581	0.380238	0.843995	0.195671	0.908781	0.961573	0.980047	1.0742	0.8017	0.875548	1.06556	0.965691	1.1875	0.94526	0.231467	1.02357	0.412943
Prom1	O54990	Prominin-1 OS=Mus musculus OX=10090 GN=Prom1 PE=1 SV=1	0.971	1.079	1.11	0.939	1.465	1.047	1.21	1.047	0.714	0.933	0.983	1.041	0.939	0.894	1.175	0.979	0.945	1.169	0.9902	1.1128	0.96425	1.067	1.02691	0.796623	1.04292	0.711709	0.927412	0.891736	1.06017	1.31513	1.5702	1.19532	0.940442	1.00639	1.30761	1.15293	0.176733	1.11244	0.0924808
Cntnap1	O54991	Contactin-associated protein 1 OS=Mus musculus OX=10090 GN=Cntnap1 PE=1 SV=2	0.97	0.954	0.967	0.93	1.167	1.02	0.975	1.01	0.817	0.969	1.1	1.083	1.11	0.999	1.281	1.036	1.081	1.06	0.9582	0.9976	1.073	1.1145	0.89301	0.0449419	0.89511	0.135793	0.95098	0.978462	0.957426	1.13831	1.20433	1.16455	0.956602	0.973874	1.06106	1.0459	0.252443	1.03902	0.263049
Mapkapk5	O54992	MAP kinase-activated protein kinase 5 OS=Mus musculus OX=10090 GN=Mapkapk5 PE=1 SV=1				0.973	0.885			1.173	1.296	1.027			0.821	0.829			0.854	0.844	1.16533	0.929	0.825	0.849	1.41253	0.0427998	1.09423	0.212577				0.750772	0.861733			1.04019	1.01809	0.806252	0.0555775	1.02914	0.0321913
Trappc3	O55013	Trafficking protein particle complex subunit 3 OS=Mus musculus OX=10090 GN=Trappc3 PE=1 SV=1	1.036	1.238	1.022	1.055	1.02	1.516	1.243	1.048	1.15	1.012	1.004	1.015	1.016	1.024	1.22	1.015	1.032	1.115	1.1938	1.0742	1.01475	1.0955	1.17645	0.123423	0.980557	0.743153	0.683377	0.995977	0.975191	0.917391	1.00791	1.21514	1	1.01575	1.08887	0.915968	0.131183	1.07994	0.0685608
Cacna1b	O55017	Voltage-dependent N-type calcium channel subunit alpha-1B OS=Mus musculus OX=10090 GN=Cacna1b PE=1 SV=1	1.31	1.011	1.276	0.865	1.2	1.147	0.993	0.888	0.762	1.11	0.935	1	0.92	1.28	1.064	1.073	1.017	1.442	0.98	1.1324	1.03375	1.149	0.948005	0.637556	0.985553	0.901302	1.14211	1.01813	1.43694	1.13517	1.08108	1.13797	1.073	1.10543	1.12656	1.16269	0.102462	1.11074	0.203601
Pgrmc1	O55022	Membrane-associated progesterone receptor component 1 OS=Mus musculus OX=10090 GN=Pgrmc1 PE=1 SV=4	1.392	0.944	0.878	0.789	0.983	1.193	0.938	0.825	0.856	1.32	1.127	0.863	0.907	1.33	0.866	0.96	0.965	1.268	1.0264	0.9972	1.05675	1.01475	0.97128	0.841091	0.982705	0.904279	1.16681	1.0064	1.06424	0.921729	0.744697	0.768412	1.1124	1.06395	0.953383	0.980774	0.42154	0.974535	0.386235
Impa1	O55023	Inositol monophosphatase 1 OS=Mus musculus OX=10090 GN=Impa1 PE=1 SV=1	1.062	0.983	1.172	0.958	1.244	1.003	0.97	1.07	0.898	1.118	1.001	0.985	0.98	0.837	1.102	0.947	1.015	0.827	1.0118	1.0838	0.95075	0.97275	1.06421	0.303089	1.11416	0.209183	1.05882	1.0134	1.09533	1.06682	1.1127	1.1009	0.961421	1.03571	0.988053	1.06941	0.156392	1.02152	0.381083
Entpd2	O55026	Ectonucleoside triphosphate diphosphohydrolase 2 OS=Mus musculus OX=10090 GN=Entpd2 PE=1 SV=2	1.45	1.13	0.954	0.846	1.311	1.507	1.18	0.844	0.777	1.13	1.134	0.998	1.116	1.262	1.468	1.068	1.16	1.373	1.0876	1.1382	1.1275	1.26725	0.964612	0.80511	0.898165	0.417551	0.962177	0.957627	1.13033	1.0888	1.16018	1.29453	1.07014	1.03943	1.08796	1.05982	0.38776	1.12301	0.119933
Copb2	O55029	Coatomer subunit beta' OS=Mus musculus OX=10090 GN=Copb2 PE=1 SV=2	0.982	1.043	0.871	0.993	1.03	1.092	1.144	0.989	0.978	1.029	1.059	1.147	1.099	1.065	1.081	1.161	1.054	1.059	1.0464	0.9838	1.0925	1.08875	0.957803	0.285909	0.903605	0.0366947	0.899267	0.911713	0.880688	1.01534	1.00097	1.02077	1.01221	0.959054	0.994366	0.941595	0.0953062	0.9966	0.455224
Nck2	O55033	Cytoplasmic protein NCK2 OS=Mus musculus OX=10090 GN=Nck2 PE=1 SV=1	0.74	0.942	0.67	0.826	0.733	1.176	0.973	0.99	1.239	0.895	1.171	1.012	0.971	0.9	0.918	0.99	0.815	0.954	1.0546	0.7822	1.0135	0.91925	1.04055	0.65992	0.850911	0.0653796	0.629252	0.96814	0.676768	0.666667	0.818994	0.783945	0.978261	0.839341	1.06	0.751964	0.00476427	0.915387	0.109487
Snca	O55042	Alpha-synuclein OS=Mus musculus OX=10090 GN=Snca PE=1 SV=2	0.415	0.498	0.501	1.337	0.701	0.446	0.49	0.667	1.376	0.655	1.684	1.444	1.227	1.206	1.419	1.659	1.304	1.208	0.7268	0.6904	1.39025	1.3975	0.522784	0.0174494	0.494025	0.0117446	0.930493	1.01633	0.751124	0.971657	1.07023	0.842637	1.14889	1.06275	1.00166	0.947966	0.441095	1.01399	0.481275
Impact	O55091	Protein IMPACT OS=Mus musculus OX=10090 GN=Impact PE=1 SV=2	0.813	1.157	0.679	0.909	0.862	1.255	1.204	0.81	0.876	1.007	1.345	1.214	0.976	0.853	0.938	1.345	1.015	0.738	1.0304	0.884	1.097	1.009	0.939289	0.647717	0.876115	0.408234	0.647809	0.960963	0.838272	1.03767	0.856008	0.697398	1.10791	1.03996	0.865182	0.868145	0.124064	0.927612	0.310122
Syngr1	O55100	Synaptogyrin-1 OS=Mus musculus OX=10090 GN=Syngr1 PE=1 SV=2	0.909	0.975	1.063	1.002	0.921	0.995	0.984	1.012	1.194	0.903	0.955	1	0.864	0.797	0.959	1.047	0.973	0.804	1.0176	0.974	0.904	0.94575	1.12566	0.136054	1.02987	0.623125	0.913568	0.990854	1.0504	0.839196	1.01993	1.00419	1.047	1.12616	1.00878	0.962789	0.227472	1.04653	0.281976
Bloc1s1	O55102	Biogenesis of lysosome-related organelles complex 1 subunit 1 OS=Mus musculus OX=10090 GN=Bloc1s1 PE=1 SV=2	1.194	1.08	0.915			0.859	1.05				0.941	0.731			0.892	0.826			0.9545	1.063	0.836	0.859	1.14175	0.491621	1.23749	0.15374	1.38999	1.02857				0.947928	1.12996			1.20928	0.227033	1.03894	0.426912
Strn	O55106	Striatin OS=Mus musculus OX=10090 GN=Strn PE=1 SV=2	0.943	0.978	0.968	1.134	0.988	0.811	0.893	1.185	1.289	1.074	0.863	0.793	0.82	0.912	0.856	0.791	0.792	0.874	1.0504	1.0022	0.847	0.82825	1.24014	0.0894836	1.21002	0.0047418	1.16276	1.09518	0.816878	0.879752	0.919926	0.991889	0.997478	0.965854	0.958333	0.9749	0.312803	0.978388	0.299445
Nipsnap1	O55125	Protein NipSnap homolog 1 OS=Mus musculus OX=10090 GN=Nipsnap1 PE=1 SV=1	0.904	0.97	1.01	1.034	0.977	0.885	0.974	1.026	1.134	0.948	0.957	0.992	0.944	0.948	0.95	0.969	0.969	0.932	0.9934	0.979	0.96025	0.955	1.03452	0.515495	1.02513	0.38936	1.02147	0.995893	0.984405	0.911817	1.03059	0.992685	0.976815	1.02648	0.983122	0.988835	0.384243	0.994776	0.361026
Nipsnap2	O55126	Protein NipSnap homolog 2 OS=Mus musculus OX=10090 GN=Nipsnap2 PE=1 SV=1	0.894	1.004	1.041	1.022	0.903	0.805	0.964	1.08	1.317	0.941	0.955	1	0.914	0.862	0.946	0.981	0.943	0.814	1.0214	0.9728	0.93275	0.921	1.09504	0.407932	1.05624	0.312786	1.11056	1.04149	0.963889	0.776006	0.959617	0.990576	0.981	1.03173	0.944316	0.970313	0.304388	0.986905	0.405507
Sap18	O55128	Histone deacetylase complex subunit SAP18 OS=Mus musculus OX=10090 GN=Sap18 PE=1 SV=1				0.979	1.136			0.977	1.113	1.022			1.044	1.396			1.135	1.381	1.03733	1.0575	1.22	1.258	0.850273	0.28577	0.84062	0.303142				0.879605	1.11155			1.08716	0.989255	0.995575	0.406402	1.03821	0.437914
Septin7	O55131	Septin-7 OS=Mus musculus OX=10090 GN=Septin7 PE=1 SV=1	0.919	1.053	1.06	1.11	0.889	0.86	0.988	1.07	1.21	0.853	0.951	1.079	0.952	0.831	0.914	1.103	1.002	0.821	0.9962	1.0062	0.95325	0.96	1.04506	0.641211	1.04813	0.542031	1.0686	1.06579	0.990654	0.917355	1.0422	0.961094	1.02224	1.05252	0.987966	1.01692	0.451706	1.00596	0.46724
Eif6	O55135	Eukaryotic translation initiation factor 6 OS=Mus musculus OX=10090 GN=Eif6 PE=1 SV=2	1.2	1.013	1.04	0.83	1.234	1.137	1.037	0.903	0.811	1.22	1.114	0.938	1.002	1.111	1.138	0.999	1.039	1.191	1.0216	1.0634	1.04125	1.09175	0.981128	0.838179	0.974033	0.764365	1.05541	0.976856	1.15172	1.02343	1.01148	1.02154	1.06503	1.03693	1.07201	1.04378	0.349245	1.04888	0.222304
Acot1	O55137	Acyl-coenzyme A thioesterase 1 OS=Mus musculus OX=10090 GN=Acot1 PE=1 SV=1				1.122	1.113			1.158	1.025	1.089			1.07	0.88			1.051	0.809	1.09067	1.1175	0.975	0.93	1.11863	0.273242	1.20161	0.261598				1.09463	1.02204			0.982243	0.919318	1.05834	0.313352	0.950781	0.398724
Rpl35a	O55142	60S ribosomal protein L35a OS=Mus musculus OX=10090 GN=Rpl35a PE=1 SV=2	1.12	0.974	0.959	0.797	1.175	1.227	0.98	0.84	0.726	1.071	1.018	0.928	1.114	1.202	1.088	1.028	1.03	1.11	0.9688	1.005	1.0655	1.064	0.909244	0.41629	0.944549	0.471756	0.912795	0.993878	1.14167	1.0978	1.09711	1.06876	1.10776	0.924596	0.923461	1.04865	0.375081	1.00614	0.490856
Atp2a2	O55143	Sarcoplasmic/endoplasmic reticulum calcium ATPase 2 OS=Mus musculus OX=10090 GN=Atp2a2 PE=1 SV=2	1.005	1.014	0.937	1.003	0.958	0.977	0.99	1.084	1.023	0.953	1.056	1.007	0.986	0.878	1.071	1.007	1.012	0.869	1.0054	0.9834	0.98175	0.98975	1.02409	0.589411	0.993584	0.882203	1.02866	1.02424	0.864391	0.98045	1.00525	1.0142	1	1.02637	0.989749	0.980598	0.221488	1.00758	0.446433
Pja1	O55176	E3 ubiquitin-protein ligase Praja-1 OS=Mus musculus OX=10090 GN=Pja1 PE=1 SV=3				1.139	1.659			1.125	1.035	1.213			1.246	1.04			1.394	1.413	1.12433	1.399	1.143	1.4035	0.983669	0.865765	0.996794	0.987771				1.10048	1.36768			1.11878	1.35865	1.23408	0.136216	1.23872	0.0640343
Slc6a2	O55192	Sodium-dependent noradrenaline transporter OS=Mus musculus OX=10090 GN=Slc6a2 PE=2 SV=2	0.714	0.917	0.893	0.898	0.803	0.924	0.846	0.853	1.276	0.841	1.05	1.26	0.988	0.703	1.021	1.081	0.956	0.83	0.948	0.845	1.00025	0.972	0.947763	0.716755	0.869342	0.0880341	0.772727	1.08392	1.04689	0.703762	0.954816	0.972381	0.857937	0.967611	1.18065	0.912424	0.147012	0.994646	0.41559
Supt5h	O55201	Transcription elongation factor SPT5 OS=Mus musculus OX=10090 GN=Supt5h PE=1 SV=1	0.747	0.945	0.679	1.145	0.868	0.776	0.89	0.977	1.095	1.01	0.841	0.994	1.155	1.022	0.877	0.919	1.073	1.112	0.9496	0.8768	1.003	0.99525	0.94676	0.543852	0.880985	0.29724	0.962629	1.0618	0.694985	1.04566	0.859406	1.04281	0.924547	0.929004	1.08806	0.924896	0.239285	0.996105	0.465662
Ilk	O55222	Integrin-linked protein kinase OS=Mus musculus OX=10090 GN=Ilk PE=1 SV=2	1.076	1.084	1	0.871	0.714	1.299	1.204	1.025	1.237	0.922	1.095	1.154	1.043	0.955	0.988	1.148	0.86	0.888	1.1374	0.949	1.06175	0.971	1.07125	0.419179	0.977343	0.828617	0.828329	0.900332	0.97561	0.704123	0.774403	0.902283	0.994801	0.824545	0.929843	0.83656	0.0473752	0.912868	0.143178
Chkb	O55229	Choline/ethanolamine kinase OS=Mus musculus OX=10090 GN=Chkb PE=1 SV=3	1.157	0.946	0.991	0.862	1.347	1.038	0.889	0.985	0.837	1.151	1.067	0.913	1.068	0.903	1.178	0.85	1.132	0.855	0.98	1.0606	0.98775	1.00375	0.992154	0.920302	1.05664	0.6619	1.11464	1.06412	1.00609	1.02987	1.17029	1.10403	0.930997	1.05993	0.946844	1.077	0.227149	1.01045	0.438574
Psmb5	O55234	Proteasome subunit beta type-5 OS=Mus musculus OX=10090 GN=Psmb5 PE=1 SV=3	1.045	1.066	1.1	1.064	0.937	1.082	1.069	0.958	0.93	0.949	0.999	1.014	1.035	0.86	1.015	1.044	0.993	0.974	0.9976	1.0424	0.977	1.0065	1.02108	0.695363	1.03567	0.328486	0.965804	0.997194	1.14823	1.14409	0.987355	1.01602	1.02959	0.95942	1.13256	1.04853	0.161479	1.0344	0.256542
Sigmar1	O55242	Sigma non-opioid intracellular receptor 1 OS=Mus musculus OX=10090 GN=Sigmar1 PE=1 SV=1	1.338	1.195	1.033	0.743	1.247	1.623	1.143	0.986	0.742	1.242	1.522	0.979	1.045	1.352	1.593	1.189	1.231	1.47	1.1472	1.1112	1.2245	1.37075	0.936872	0.710737	0.810651	0.118135	0.824399	1.04549	1.04767	1.00135	1.00403	1.04665	1.2145	1.17799	1.08728	0.984587	0.42301	1.13161	0.198634
Dhx9	O70133	ATP-dependent RNA helicase A OS=Mus musculus OX=10090 GN=Dhx9 PE=1 SV=2	1.208	0.859	0.999	0.864	1.105	1.123	0.94	0.947	0.898	1.158	0.977	0.945	1.047	1.358	1.073	0.852	1.012	1.243	1.0132	1.007	1.08175	1.045	0.93663	0.524822	0.963636	0.727532	1.07569	0.91383	1.05491	0.962138	0.954231	1.09826	0.901587	0.966571	0.915317	0.99216	0.472199	0.970434	0.388762
Dpm1	O70152	Dolichol-phosphate mannosyltransferase subunit 1 OS=Mus musculus OX=10090 GN=Dpm1 PE=1 SV=1				1.049	1.058			1.072	1.05	1.072			0.972	0.998			1.092	1.047	1.06467	1.0535	0.985	1.0695	1.08088	0.00981079	0.98504	0.557768				0.999048	0.98694			1.12346	1.0491	0.992994	0.173655	1.08628	0.0414849
Pip5k1c	O70161	Phosphatidylinositol 4-phosphate 5-kinase type-1 gamma OS=Mus musculus OX=10090 GN=Pip5k1c PE=1 SV=2	1.178	1.018	0.977	0.804	0.866	1.366	1.084	1.12	1.145	1.178	1.226	1.017	1.007	1.239	1.104	0.975	0.993	1.115	1.1786	0.9686	1.12225	1.04675	1.05021	0.499397	0.92534	0.362071	0.862372	0.939114	0.872321	0.702183	0.735144	0.900489	0.958702	0.986097	0.899919	0.822227	0.0163344	0.936302	0.171798
Pip4k2a	O70172	Phosphatidylinositol 5-phosphate 4-kinase type-2 alpha OS=Mus musculus OX=10090 GN=Pip4k2a PE=1 SV=1	1.071	1.071	1.151	0.863	1.048	1.112	1.116	1.039	0.862	1.024	1.07	1.046	0.984	1.088	1.091	0.988	1.039	1.042	1.0306	1.0408	1.047	1.04	0.984336	0.777807	1.00077	0.989236	0.963129	0.959677	1.1078	1.00116	1.02344	1.01963	0.944551	1.05589	0.957721	1.01104	0.44083	0.994448	0.41427
Eif3d	O70194	Eukaryotic translation initiation factor 3 subunit D OS=Mus musculus OX=10090 GN=Eif3d PE=1 SV=2	0.992	1.02	0.875	0.971	1.004	1.029	1.048	1.211	1.077	1.06	1.144	0.859	0.999	0.942	1.031	0.86	1.012	0.842	1.085	0.9724	0.986	0.93625	1.10041	0.167405	1.03861	0.511706	0.964043	0.973282	0.722543	0.901578	0.94717	0.901224	1.00116	1.01301	0.893843	0.901723	0.0130703	0.952311	0.273043
Pdlim3	O70209	PDZ and LIM domain protein 3 OS=Mus musculus OX=10090 GN=Pdlim3 PE=1 SV=1				1.104	1.428			1.029	0.883	1.163			1.447	1.757			1.485	2.829	1.025	1.266	1.602	2.157	0.639825	0.03414	0.586926	0.326378				1.25028	1.22786			1.02626	1.61013	1.23907	0.114108	1.3182	0.252709
Atp9a	O70228	Probable phospholipid-transporting ATPase IIA OS=Mus musculus OX=10090 GN=Atp9a PE=1 SV=3	1.094	1.008	1.073	1.12	0.887	0.952	0.989	1.01	1.133	1.079	1.038	0.971	1.198	1.221	0.993	1.006	1.019	0.968	1.0326	1.0364	1.107	0.9965	0.932791	0.289834	1.04004	0.435426	1.14916	1.01921	1.06238	0.988526	0.822057	0.956647	1.03605	0.850584	0.792793	1.00827	0.472236	0.909017	0.0622034
Pgam2	O70250	Phosphoglycerate mutase 2 OS=Mus musculus OX=10090 GN=Pgam2 PE=1 SV=3	0.958	0.912	1.469	1.097	1.039	0.785	0.922	1.32	1.212	1.092	0.837	0.814	0.804	0.752	0.752	0.804	0.887	0.749	1.0662	1.095	0.80175	0.798	1.32984	0.0480042	1.37218	0.0370086	1.22038	0.989154	1.11288	0.905116	0.951465	0.898447	0.987715	1.10323	0.996011	1.0358	0.420013	0.996352	0.461191
Eef1b	O70251	Elongation factor 1-beta OS=Mus musculus OX=10090 GN=Eef1b PE=1 SV=5	1.05	1.02	0.981	1.018	0.877	1.082	1.065	0.997	1.018	0.986	1.083	1.021	1.082	1.019	0.961	1.015	1.06	1	1.0296	0.9892	1.05125	1.009	0.979405	0.442488	0.980377	0.623591	0.970425	0.957746	0.983952	1	0.889452	0.88735	0.994123	0.979667	0.981354	0.960315	0.144123	0.960624	0.0862098
Hmox2	O70252	Heme oxygenase 2 OS=Mus musculus OX=10090 GN=Hmox2 PE=1 SV=1	0.911	0.932	0.96	1.047	0.793	0.9	0.849	0.989	1.204	0.839	0.913	0.998	0.904	0.77	0.919	0.903	0.907	0.742	0.9562	0.9286	0.89625	0.86775	1.06689	0.512541	1.07012	0.33994	1.01222	1.09776	0.970677	0.869601	0.945173	1.00657	0.90481	1.00332	0.963636	0.979087	0.367794	0.969584	0.333812
Grk6	O70293	G protein-coupled receptor kinase 6 OS=Mus musculus OX=10090 GN=Grk6 PE=1 SV=1	0.896	1.044	0.629	0.892	0.956	1.166	0.959	1.02	1.054	1.27	1.119	0.847	0.854	1.101	0.838	0.916	0.928	0.989	1.0938	0.8834	0.98025	0.91775	1.11584	0.252512	0.962572	0.691901	0.768439	1.08863	0.616667	0.8463	0.752756	0.748883	1.08146	1.08665	0.898274	0.814559	0.0225837	0.953818	0.235275
Atxn2	O70305	Ataxin-2 OS=Mus musculus OX=10090 GN=Atxn2 PE=1 SV=1	0.867	0.925	0.951	0.995	0.978	0.959	0.995	0.915	0.922	1.005	0.922	0.968	1.033	1.39	0.901	0.897	1.007	1.331	0.9592	0.9432	1.07825	1.034	0.88959	0.253627	0.912186	0.363005	0.904067	0.929648	1.03934	1.07918	0.973134	0.977223	0.926653	0.974831	0.957554	0.985074	0.298048	0.959065	0.387176
Itgb5	O70309	Integrin beta-5 OS=Mus musculus OX=10090 GN=Itgb5 PE=1 SV=2				0.969	0.984			0.911	0.789	1.136			1.222	1.137			1.219	1.209	0.945333	0.9765	1.1795	1.214	0.80147	0.181168	0.804366	0.00143734				1.22814	0.866197			0.997545	1.06332	1.04717	0.413843	1.03043	0.252375
Nmt1	O70310	Glycylpeptide N-tetradecanoyltransferase 1 OS=Mus musculus OX=10090 GN=Nmt1 PE=1 SV=1	1.535	1.07	1.087	0.772	0.895	1.171	0.976	0.986	0.793	0.935	1.139	0.79	1.008	1.031	0.967	0.95	1.006	0.893	0.9722	1.0718	0.992	0.954	0.98004	0.839149	1.12348	0.453352	1.31085	1.09631	1.10243	0.973518	0.957219	0.84899	1.20253	0.998016	0.866149	1.08807	0.252964	0.978922	0.319195
Nmt2	O70311	Glycylpeptide N-tetradecanoyltransferase 2 OS=Mus musculus OX=10090 GN=Nmt2 PE=1 SV=1	1.552	1.04	1.115			1.075	0.886				0.878	0.707			0.947	0.769			0.9805	1.23567	0.7925	0.858	1.23722	0.278123	1.44017	0.179447	1.44372	1.17381				1.07859	1.08769			1.30877	0.162977	1.08314	0.324322
Epb41l2	O70318	Band 4.1-like protein 2 OS=Mus musculus OX=10090 GN=Epb41l2 PE=1 SV=2	1.095	1.034	0.847	0.9	1.006	1.28	1.058	0.954	0.941	1.092	1.166	1.052	1.049	1.201	1.037	1.117	1.026	1.194	1.065	0.9764	1.117	1.0935	0.953447	0.522838	0.892913	0.0995699	0.855469	0.977316	0.887841	0.956429	0.921245	0.889365	1.06179	0.978074	0.994172	0.91966	0.138659	0.98085	0.342864
Slc16a2	O70324	Monocarboxylate transporter 8 OS=Mus musculus OX=10090 GN=Slc16a2 PE=1 SV=2	0.939	1.082	1.293			1.011	1.248				1.114	1.255			1.054	1.08			1.1295	1.10467	1.1845	1.067	0.953567	0.72854	1.0353	0.79557	0.928783	0.866987				0.94614	0.860558			0.897885	0.443058	0.903349	0.121438
Gpx4	O70325	Phospholipid hydroperoxide glutathione peroxidase OS=Mus musculus OX=10090 GN=Gpx4 PE=1 SV=4	1.034	1.05	1.197	1.13	0.948	0.795	0.927	1.149	1.235	0.915	1.031	1.137	0.905	0.887	1.074	1.054	0.916	0.797	1.0042	1.0718	0.99	0.96025	1.01434	0.89669	1.11617	0.178619	1.30063	1.13269	1.04178	0.91498	1.03607	1.04171	0.927001	1.01215	0.898534	1.08523	0.241054	0.969849	0.372446
Nptx2	O70340	Neuronal pentraxin-2 OS=Mus musculus OX=10090 GN=Nptx2 PE=2 SV=1	1.003	1.269	1.16			1.01	1.149				1.029	1.216			1.633	1.343			1.0795	1.144	1.1225	1.488	0.961693	0.747469	0.768817	0.101236	0.993069	1.10444				1.58698	1.10444			1.04875	0.303025	1.34571	0.0841484
Ca11	O70354	Carbonic anhydrase-related protein 11 OS=Mus musculus OX=10090 GN=Ca11 PE=2 SV=2	0.861	1.006	1.011			0.958	0.952				1.016	1.045			1.078	0.963			0.955	0.959333	1.0305	1.0205	0.926735	0.0363774	0.940062	0.482994	0.898747	1.05672				1.06102	0.921531			0.977735	0.47496	0.991277	0.440798
Gpld1	O70362	Phosphatidylinositol-glycan-specific phospholipase D OS=Mus musculus OX=10090 GN=Gpld1 PE=1 SV=1	1.128	1.011	1.299	0.904	1.269	1.216	0.935	0.84	0.608	1.017	1.073	0.87	1.11	1.146	1.407	0.857	1.061	1.218	0.9232	1.1222	1.04975	1.13575	0.879447	0.348402	0.98807	0.921891	0.927632	1.08128	1.54643	1.48684	1.24779	1.31128	0.985057	0.955856	1.06283	1.25799	0.0753847	1.07875	0.269561
Ctss	O70370	Cathepsin S OS=Mus musculus OX=10090 GN=Ctss PE=1 SV=2	0.895	1.066	1.078	0.96	1.1	0.95	1.025	1.039	1.003	1.058	1.103	1.099	1.018	0.951	1.035	1.013	1.024	1.021	1.015	1.0198	1.04275	1.02325	0.973388	0.49132	0.996628	0.940897	0.942105	1.04	1.03754	0.957129	1.0397	0.93835	0.921747	1.00589	1.07361	1.00329	0.457513	0.984899	0.306657
Emc8	O70378	ER membrane protein complex subunit 8 OS=Mus musculus OX=10090 GN=Emc8 PE=1 SV=1	1.101	1.069	1.09	0.918	1.162	1.169	1.049	0.978	0.865	1.04	0.988	0.946	1.08	1.063	1.112	0.956	1.073	1.052	1.0202	1.068	1.01925	1.04825	1.00093	0.988336	1.01884	0.727496	0.941831	1.01907	1.11452	1.06127	1.11731	1.12551	1.01057	0.993519	0.989652	1.0508	0.238544	1.02981	0.274891
Pdlim1	O70400	PDZ and LIM domain protein 1 OS=Mus musculus OX=10090 GN=Pdlim1 PE=1 SV=4				1.015	1.095			1.063	1.179	1.227			0.99	0.973			1.006	1.051	1.15633	1.055	0.9815	1.0285	1.17813	0.0696906	1.02577	0.621997				0.860899	0.892421			1.01616	1.08016	0.87666	0.120608	1.04816	0.094948
Ulk1	O70405	Serine/threonine-protein kinase ULK1 OS=Mus musculus OX=10090 GN=Ulk1 PE=1 SV=1				0.733	1.005			1.152	1.128	1.02			1.041	1.113			1.256	1.082	1.1	0.869	1.077	1.169	1.02136	0.722154	0.74337	0.204247				0.649823	0.985294			1.20653	0.972147	0.817558	0.0680467	1.08934	0.215779
Aoc3	O70423	Membrane primary amine oxidase OS=Mus musculus OX=10090 GN=Aoc3 PE=1 SV=3	1.099	0.991	1.202	0.971	0.949	1.019	1.067	1.115	0.917	0.873	1.1	0.954	0.999	0.748	1.065	0.905	1.018	0.795	0.9982	1.0424	0.95025	0.94575	1.05046	0.580928	1.10219	0.241992	1.07851	0.928772	1.07803	1.05889	1.08706	0.968182	0.948637	1.01902	1.06283	1.04625	0.259895	0.999668	0.481982
Fhl2	O70433	Four and a half LIM domains protein 2 OS=Mus musculus OX=10090 GN=Fhl2 PE=1 SV=1				1.009	0.877			1.011	1.133	0.85			0.762	0.744			0.931	0.719	0.998	0.943	0.753	0.825	1.32537	0.103934	1.14303	0.444409				0.890556	1.03176			1.22178	0.966398	0.96116	0.334765	1.09409	0.284156
Psma3	O70435	Proteasome subunit alpha type-3 OS=Mus musculus OX=10090 GN=Psma3 PE=1 SV=3	1.018	1.024	1.144	0.973	1.127	0.982	1.014	0.973	0.915	1.078	0.962	0.943	1.009	0.942	0.951	0.955	0.994	0.92	0.9924	1.0572	0.964	0.955	1.02946	0.421624	1.10702	0.037849	1.03666	1.00986	1.17575	1.06339	1.04545	0.988565	1.01273	0.985134	0.976645	1.06622	0.0836413	0.990768	0.347199
Stx7	O70439	Syntaxin-7 OS=Mus musculus OX=10090 GN=Stx7 PE=1 SV=3	1.019	1.078	1.114	0.821	1.047	1.119	1.092	0.884	0.895	1.138	0.994	1.028	1.099	1.399	1.078	1.035	0.968	1.252	1.0256	1.0158	1.13	1.08325	0.907611	0.344614	0.937734	0.420272	0.910634	0.987179	1.26018	0.917318	0.920035	1.08451	1.00681	0.880801	0.894925	0.99907	0.450247	0.966761	0.343399
Gnaz	O70443	Guanine nucleotide-binding protein G(z) subunit alpha OS=Mus musculus OX=10090 GN=Gnaz PE=1 SV=4	0.903	1.027	0.842	1.031	0.865	1.027	1.029	1.037	1.149	0.999	1.105	1.141	0.989	1.006	0.968	1.153	0.95	1.008	1.0482	0.9336	1.06025	1.01975	0.988635	0.791933	0.915519	0.200044	0.87926	0.998056	0.811958	0.897302	0.865866	0.876018	1.01052	0.960566	1.00199	0.890488	0.0217363	0.962272	0.259534
Sfn	O70456	14-3-3 protein sigma OS=Mus musculus OX=10090 GN=Sfn PE=1 SV=2	0.64	0.9	0.863			0.826	0.967				0.793	1.105			0.868	1.341			0.8965	0.801	0.949	1.1045	0.944679	0.788073	0.725215	0.235489	0.774818	0.930714				1.09458	1.21357			0.852766	0.237534	1.15408	0.319096
Ugdh	O70475	UDP-glucose 6-dehydrogenase OS=Mus musculus OX=10090 GN=Ugdh PE=1 SV=1	1.127	1.203	1.447	0.991	1.096	1.131	1.082	1.033	0.944	0.983	1.014	0.719	0.766	0.909	0.943	0.856	0.938	0.966	1.0346	1.1728	0.852	0.92575	1.21432	0.0356574	1.26686	0.0278468	0.996463	1.11183	1.40077	1.04979	1.11495	0.92998	1.19054	1.22454	1.06271	1.13476	0.0683195	1.10194	0.171344
Snx3	O70492	Sorting nexin-3 OS=Mus musculus OX=10090 GN=Snx3 PE=1 SV=3				0.993	1.039			1.1	1.175	1.141			1.059	0.964			1.149	1.006	1.13867	1.016	1.0115	1.0775	1.12572	0.0668711	0.942923	0.498935				0.845106	0.910605			1.08499	1.04357	0.877856	0.0167054	1.06428	0.261177
Snx12	O70493	Sorting nexin-12 OS=Mus musculus OX=10090 GN=Snx12 PE=1 SV=1	0.88	0.935	0.816	0.975	0.961	1.047	0.991	0.902	1.004	1.048	1.037	1.012	1.045	1.077	0.979	1.038	0.995	1.186	0.9984	0.9134	1.04275	1.0495	0.957468	0.213713	0.870319	0.0373407	0.840497	0.943491	0.904656	0.971116	0.916985	0.944069	1.02569	0.952153	1.10121	0.915349	0.0320077	1.00578	0.447515
Clcn7	O70496	H(+)/Cl(-) exchange transporter 7 OS=Mus musculus OX=10090 GN=Clcn7 PE=1 SV=1	0.895	0.848	0.756	0.914	1.01	1.363	1.056	0.807	0.822	0.958	1.058	1.067	0.904	1.043	0.751	1.056	1.058	1.121	1.0012	0.8846	1.018	0.9965	0.983497	0.892416	0.887707	0.239147	0.65664	0.80303	0.936803	1.11192	1.05428	0.70983	0.989691	1.17035	1.07478	0.912535	0.159187	0.986165	0.411129
Hsd17b12	O70503	Very-long-chain 3-oxoacyl-CoA reductase OS=Mus musculus OX=10090 GN=Hsd17b12 PE=1 SV=1	0.858	0.978	1.007	0.976	0.898	0.916	0.991	1.22	1.181	0.863	0.923	1.005	1.071	0.935	0.983	0.923	0.981	0.788	1.0342	0.9434	0.9835	0.91875	1.05155	0.574517	1.02683	0.644878	0.936681	0.986882	0.82541	0.826418	1.04056	1.06501	0.918408	0.915966	0.842781	0.923189	0.134494	0.93554	0.15038
Srpk1	O70551	SRSF protein kinase 1 OS=Mus musculus OX=10090 GN=Srpk1 PE=1 SV=2	1.046	1.078	0.78	0.965	1.082	1.46	1.081	1.003	0.778	1.266	1.066	0.87	1.142	0.987	1.064	0.984	1.078	1.003	1.1176	0.9902	1.01625	1.03225	1.09973	0.49578	0.959264	0.551626	0.716438	0.997225	0.777667	1.24036	0.85466	0.998124	1.13103	0.943958	1.01621	0.91727	0.176243	1.02233	0.403193
Smpd2	O70572	Sphingomyelin phosphodiesterase 2 OS=Mus musculus OX=10090 GN=Smpd2 PE=1 SV=1				0.768	0.981			1.063	1.013	1.113			1.12	1.038			0.884	0.915	1.063	0.8745	1.079	0.8995	0.985171	0.761743	0.972207	0.837915				0.758144	0.881402			0.789286	0.881503	0.819773	0.0603805	0.835394	0.0273877
Cask	O70589	Peripheral plasma membrane protein CASK OS=Mus musculus OX=10090 GN=Cask PE=1 SV=2	0.794	0.949	0.878	1.039	0.972	0.843	0.976	1.141	1.28	0.943	0.946	1.052	0.992	0.907	0.946	1.015	1.009	0.933	1.0366	0.9264	0.97425	0.97575	1.064	0.519832	0.949424	0.365678	0.941874	0.972336	0.7695	0.811719	1.03075	1	0.964829	1.01714	1.02867	0.905236	0.123142	1.00266	0.484769
Pfdn2	O70591	Prefoldin subunit 2 OS=Mus musculus OX=10090 GN=Pfdn2 PE=1 SV=2	0.99	1.053	1.134	0.964	1.002	0.969	0.95	1.042	1.034	1.033	0.917	0.984	0.949	0.914	0.903	1.072	0.909	0.805	1.0056	1.0286	0.941	0.92225	1.06865	0.0420393	1.11532	0.116254	1.02167	1.10842	1.08829	0.932302	0.96999	0.984733	1.08943	0.95785	0.880744	1.02414	0.268323	0.97819	0.378101
Cfdp1	O88271	Craniofacial development protein 1 OS=Mus musculus OX=10090 GN=Cfdp1 PE=1 SV=1				0.96	0.934			1.067	1.094	0.96			1.004	0.954			0.967	0.852	1.04033	0.947	0.979	0.9095	1.06265	0.353557	1.04123	0.589784				0.877514	0.972917			0.963147	0.893082	0.925215	0.0903062	0.928115	0.191556
Znf326	O88291	DBIRD complex subunit ZNF326 OS=Mus musculus OX=10090 GN=Znf326 PE=1 SV=1	1.1	0.941	0.856	0.877	0.862	1.423	1.034	0.91	0.917	1.209	1.076	0.982	1.151	1.617	0.995	0.939	0.976	1.495	1.0986	0.9272	1.2065	1.10125	0.910568	0.536671	0.841952	0.212328	0.773015	0.910058	0.940659	0.956379	0.712986	0.924721	0.956212	0.847958	0.924552	0.85862	0.0751049	0.913361	0.302666
Sorl1	O88307	Sortilin-related receptor OS=Mus musculus OX=10090 GN=Sorl1 PE=1 SV=3	0.982	1.047	0.986	0.953	1.063	1.18	1.16	0.96	0.868	0.933	1.125	1.058	1.315	1.037	1.134	1.087	1.347	1.018	1.0202	1.0062	1.13375	1.1465	0.899846	0.250018	0.877628	0.0733622	0.832203	0.902586	1.02708	1.09793	1.13934	1.008	1.02741	1.02433	0.981678	0.999827	0.419144	1.01036	0.448844
Nid2	O88322	Nidogen-2 OS=Mus musculus OX=10090 GN=Nid2 PE=1 SV=2	1.233	1.118	0.983	0.942	1.083	1.198	1.093	0.923	0.787	0.954	1.051	1.035	1.101	1.094	1.193	1.083	1.058	1.224	0.991	1.0718	1.07025	1.1395	0.925952	0.364687	0.940588	0.355378	1.02922	1.02287	1.06501	1.19695	1.13522	1.13511	1.04638	0.960945	1.11883	1.08985	0.191923	1.06532	0.082236
Wdr1	O88342	WD repeat-containing protein 1 OS=Mus musculus OX=10090 GN=Wdr1 PE=1 SV=3	0.875	1.013	0.774	1.049	0.876	1.073	1.018	1.005	1.082	0.937	1.142	1.053	0.981	0.934	1.033	1.156	0.975	0.916	1.023	0.9174	1.0275	1.02	0.99562	0.930362	0.899412	0.2006	0.815471	0.995088	0.770149	0.969501	0.934899	0.904553	1.09782	0.993884	0.980728	0.897022	0.0497361	0.994245	0.458142
Slc4a4	O88343	Electrogenic sodium bicarbonate cotransporter 1 OS=Mus musculus OX=10090 GN=Slc4a4 PE=1 SV=2	1.191	1.012	1.333	1.093	1.003	0.799	0.928	1.056	0.856	0.871	0.761	1.042	1.174	0.861	0.979	0.998	1.008	1.012	0.902	1.1264	0.9595	0.99925	0.940073	0.563575	1.12725	0.113554	1.49061	1.09052	1.26231	1.27687	1.15155	1.28647	0.957774	0.858603	1.17538	1.25437	0.00896973	1.06955	0.341124
Vti1b	O88384	Vesicle transport through interaction with t-SNAREs homolog 1B OS=Mus musculus OX=10090 GN=Vti1b PE=1 SV=1	1.202	1.021	0.973	0.991	1.023	1.092	0.974	1.202	1.58	1.022	1.098	0.949	1.012	1.036	0.969	1.083	0.978	0.96	1.174	1.042	1.02375	0.9975	1.14676	0.271821	1.04461	0.428746	1.10073	1.04825	0.809484	0.627215	1.00098	0.882514	1.1412	0.966403	0.926641	0.917333	0.144078	0.97919	0.278076
Nme6	O88425	Nucleoside diphosphate kinase 6 OS=Mus musculus OX=10090 GN=Nme6 PE=1 SV=1	0.853	1.055	0.868			0.821	0.812				0.802	1.047			0.877	1.097			0.8165	0.925333	0.9245	0.987	0.88318	0.471229	0.937521	0.635466	1.03898	1.29926				1.09352	1.04776			1.16912	0.142782	1.07064	0.370374
Mtx2	O88441	Metaxin-2 OS=Mus musculus OX=10090 GN=Mtx2 PE=1 SV=1	1.17	1.124	1.115	0.994	0.996	1.144	1.105	0.964	0.964	0.96	1.127	0.992	0.962	0.953	1.122	1.09	0.97	0.916	1.0274	1.0798	1.0085	1.0245	1.01874	0.752751	1.05398	0.38024	1.02273	1.01719	1.15664	1.03112	1.0375	0.995563	1.09879	1.00832	0.961175	1.05304	0.179342	1.01596	0.404456
Adcy1	O88444	Adenylate cyclase type 1 OS=Mus musculus OX=10090 GN=Adcy1 PE=1 SV=2	1.456	1.143	1.153	0.985	1.377	1.296	1.229	0.933	0.921	1.184	0.99	1.033	1.014	1.445	0.998	1.02	1.419	2.048	1.1126	1.2228	1.1205	1.37125	0.99295	0.953214	0.891741	0.549867	1.12346	0.930024	1.2358	1.06949	1.16301	1.00808	0.987415	1.39941	1.4173	1.10436	0.184149	1.20305	0.193096
Klc1	O88447	Kinesin light chain 1 OS=Mus musculus OX=10090 GN=Klc1 PE=1 SV=3	1.033	0.852	1.425	1.169	0.85	1.417	1.331	1.205	1.06	0.618	0.904	0.875	0.942	0.632	0.97	1.184	0.764	0.572	1.1262	1.0658	0.83825	0.8725	1.34351	0.135882	1.22155	0.288992	0.729005	0.64012	1.18257	1.10283	1.3754	1.07301	1.35314	0.81104	0.905063	1.00599	0.371034	1.03556	0.413104
Klc2	O88448	Kinesin light chain 2 OS=Mus musculus OX=10090 GN=Klc2 PE=1 SV=1	0.871	1.072	0.954	1.097	0.965	1.015	1.104	0.978	1.036	0.947	1.039	1.088	1.01	0.948	1.044	1.08	1.014	0.979	1.016	0.9918	1.02125	1.02925	0.994859	0.89871	0.963614	0.483104	0.858128	0.971014	0.97546	1.05888	1.01901	1.00481	0.992647	1.00396	1.0327	0.976498	0.318313	1.00853	0.416442
Capns1	O88456	Calpain small subunit 1 OS=Mus musculus OX=10090 GN=Capns1 PE=1 SV=1	1.018	1.168	0.868	1.069	0.884	1.145	1.206	0.982	0.813	0.819	1.037	1.061	0.893	0.705	1.086	1.003	0.96	0.883	0.993	1.0014	0.924	0.983	1.07468	0.57283	1.01872	0.811348	0.889083	0.968491	0.88391	1.31488	1.07937	1.04725	0.945335	1.07503	1.25248	1.02715	0.467186	1.08002	0.272925
Dync1i1	O88485	Cytoplasmic dynein 1 intermediate chain 1 OS=Mus musculus OX=10090 GN=Dync1i1 PE=1 SV=2	0.985	1.05	1.128	0.885	1.083	0.94	1.065	0.979	1.016	0.986	0.957	0.972	0.926	0.941	0.931	1.05	0.967	0.963	0.9972	1.0262	0.949	0.97775	1.05079	0.0971816	1.04955	0.390184	1.04787	0.985915	1.1522	0.871063	1.09838	0.972832	1.08025	1.04428	1.02338	1.03108	0.277817	1.03018	0.166187
Dync1i2	O88487	Cytoplasmic dynein 1 intermediate chain 2 OS=Mus musculus OX=10090 GN=Dync1i2 PE=1 SV=1	1.147	1.006	1.214	0.993	1.012	0.84	0.691	1.212	0.937	0.946	0.985	0.932	0.939	0.839	0.949	0.888	0.928	0.854	0.9252	1.0744	0.92375	0.90475	1.00157	0.988858	1.18751	0.0163031	1.36548	1.45586	1.00165	1.05977	1.06977	0.963452	0.95279	0.988285	1.01788	1.1905	0.0796599	0.980601	0.313799
Pde8a	O88502	High affinity cAMP-specific and IBMX-insensitive 3',5'-cyclic phosphodiesterase 8A OS=Mus musculus OX=10090 GN=Pde8a PE=1 SV=1	0.858	0.912	0.998			0.886	1.116				0.978	1.041			1.056	1.035			1.001	0.922667	1.0095	1.0455	0.99158	0.949656	0.882512	0.104161	0.968397	0.817204				1.07975	0.994236			0.892801	0.246443	1.037	0.195788
Cntfr	O88507	Ciliary neurotrophic factor receptor subunit alpha OS=Mus musculus OX=10090 GN=Cntfr PE=1 SV=2	1.03	0.965	0.953	0.836	1.161	1.24	1.004	0.845	0.774	0.986	1.087	1.052	1.074	1.124	1.105	0.989	1.138	1.139	0.9698	0.989	1.08425	1.09275	0.894443	0.252586	0.905056	0.170176	0.830645	0.961155	1.12781	1.0801	1.17748	1.01656	0.940114	1.05959	1.01335	1.03544	0.423354	1.0074	0.4164
Shoc2	O88520	Leucine-rich repeat protein SHOC-2 OS=Mus musculus OX=10090 GN=Shoc2 PE=1 SV=2				1.045	1.143			1.131	1.095	1.29			0.972	0.948			0.994	1.187	1.172	1.094	0.96	1.0905	1.22083	0.0723691	1.00321	0.977139				0.954338	0.886047			1.02263	1.25211	0.920192	0.214518	1.13737	0.155829
Ppt1	O88531	Palmitoyl-protein thioesterase 1 OS=Mus musculus OX=10090 GN=Ppt1 PE=1 SV=2	1.147	1	0.939	0.989	1.024	1.197	0.994	0.909	0.786	0.905	1.07	1.128	1.158	1.028	1.162	1.101	1.084	1.139	0.9582	1.0198	1.096	1.1215	0.87427	0.134806	0.909318	0.0471895	0.958229	1.00604	1.033	1.25827	1.13149	1.08598	0.976064	0.936097	1.10798	1.07741	0.222197	1.02653	0.241329
Zfr	O88532	Zinc finger RNA-binding protein OS=Mus musculus OX=10090 GN=Zfr PE=1 SV=2	1.323	0.913	0.942	0.765	1.33	1.382	1.088	0.829	0.781	1.23	1.044	0.882	0.997	1.485	1.088	0.845	1.004	1.335	1.062	1.0546	1.102	1.068	0.963702	0.825311	0.987453	0.934926	0.957308	0.839154	1.13631	0.979513	1.0813	1.04215	0.95805	1.00702	0.89899	0.998717	0.482412	0.976552	0.422737
Ddc	O88533	Aromatic-L-amino-acid decarboxylase OS=Mus musculus OX=10090 GN=Ddc PE=1 SV=1	0.973	1.144	0.931	1.028	0.931	0.566	0.862	1.459	1.145	1.435	0.805	0.598	0.676	0.839	0.818	0.498	0.7	0.741	1.0934	1.0014	0.7295	0.68925	1.49883	0.111731	1.45288	0.00425735	1.71908	1.32715	0.638108	0.897817	0.64878	1.01615	0.832776	1.0355	0.883194	1.04619	0.307235	0.941906	0.332461
Cops3	O88543	COP9 signalosome complex subunit 3 OS=Mus musculus OX=10090 GN=Cops3 PE=1 SV=3	1.257	1.097	1.027	0.976	0.93	1.077	1.012	0.925	0.884	0.959	1.068	0.972	1.051	1.022	1.066	1.054	0.972	1.022	0.9714	1.0574	1.02825	1.0285	0.944712	0.222457	1.0281	0.680577	1.16713	1.08399	1.11027	1.10407	0.96976	0.998127	1.08436	0.924833	1	1.08705	0.115395	1.00183	0.496779
Cops4	O88544	COP9 signalosome complex subunit 4 OS=Mus musculus OX=10090 GN=Cops4 PE=1 SV=1	1.073	1.018	0.947	1.031	0.956	1.087	1.033	0.989	0.978	0.953	0.979	1.024	1.03	1.028	1.005	1.06	1.04	1.05	1.008	1.005	1.01525	1.03875	0.992859	0.808623	0.967509	0.280442	0.987121	0.985479	0.957533	1.05419	1.00315	1.02656	1.03516	1.00971	1.0214	0.997495	0.465377	1.02321	0.108681
Cops6	O88545	COP9 signalosome complex subunit 6 OS=Mus musculus OX=10090 GN=Cops6 PE=1 SV=1	0.958	1.006	1.061	0.966	0.921	0.919	1.037	0.978	1.088	0.961	0.964	0.996	0.945	0.985	0.905	1.002	1.012	0.981	0.9966	0.9824	0.9725	0.975	1.02478	0.514354	1.00759	0.83579	1.04244	0.970106	1.08487	0.887868	0.958377	0.938797	1.00602	1.0709	0.995939	0.988731	0.359429	1.00291	0.464259
Slc27a3	O88561	Solute carrier family 27 member 3 OS=Mus musculus OX=10090 GN=Slc27a3 PE=1 SV=2				1.061	1.141			1.172	1.194	1.232			1.053	1.402			1.035	1.158	1.19933	1.101	1.2275	1.0965	0.977054	0.844727	1.0041	0.956668				0.88861	0.926136			0.982906	0.825963	0.907373	0.039251	0.904434	0.27616
Hnrnpa2b1	O88569	Heterogeneous nuclear ribonucleoproteins A2/B1 OS=Mus musculus OX=10090 GN=Hnrnpa2b1 PE=1 SV=2	0.994	0.905	0.713	0.866	0.87	1.34	1.065	0.855	0.883	1.231	1.043	1.062	1.127	1.537	1.034	0.979	1.001	1.422	1.0748	0.8696	1.19225	1.109	0.901489	0.454475	0.78413	0.0577049	0.741791	0.849765	0.833918	0.980747	0.706742	0.991371	0.921846	0.888199	0.925179	0.822593	0.0434132	0.931649	0.307113
Lrp6	O88572	Low-density lipoprotein receptor-related protein 6 OS=Mus musculus OX=10090 GN=Lrp6 PE=1 SV=1				0.869	1.215			1.035	0.815	1.195			0.977	0.909			0.975	0.926	1.015	1.042	0.943	0.9505	1.07635	0.652414	1.09627	0.652748				1.06626	1.01674			0.997953	1.0187	1.0415	0.448529	1.00833	0.437227
Comt	O88587	Catechol O-methyltransferase OS=Mus musculus OX=10090 GN=Comt PE=1 SV=2	1.049	0.979	1.024	0.858	0.989	0.871	0.963	1.032	0.979	1.028	1.033	1.053	0.888	0.93	1.047	0.993	0.901	0.865	0.9746	0.9798	0.976	0.9515	0.998566	0.977618	1.02974	0.60517	1.20436	1.01661	0.992248	0.876404	0.962062	1.01355	0.94302	1.01464	0.930108	1.01034	0.454404	0.97533	0.342892
Foxh1	O88621-2	Isoform Short of Forkhead box protein H1 OS=Mus musculus OX=10090 GN=Foxh1				0.623	1.302			1.033	0.589	0.843			0.496	0.955			0.561	1.044	0.821667	0.9625	0.7255	0.8025	1.13255	0.713687	1.19938	0.737939				1.05772	1.54448			1.13105	1.09319	1.3011	0.3367	1.11212	0.419355
Pak1	O88643	Serine/threonine-protein kinase PAK 1 OS=Mus musculus OX=10090 GN=Pak1 PE=1 SV=1	0.997	0.869	0.994	0.958	1.138	0.887	0.931	1.024	1.145	1.05	0.977	0.969	1.027	0.914	0.963	0.939	1.095	0.977	1.0074	0.9912	0.97175	0.9935	1.03669	0.540554	0.997685	0.969409	1.12401	0.933405	0.970703	0.836681	1.08381	0.98567	0.96904	1.06621	1.06893	0.989722	0.401539	1.02246	0.31045
Lamtor3	O88653	Ragulator complex protein LAMTOR3 OS=Mus musculus OX=10090 GN=Lamtor3 PE=1 SV=1	1.036	0.944	0.817	1.143	0.843	0.912	0.613	1.045	1.144	0.852	1.093	1.075	1.122	0.889	0.874	1.01	1.059	0.972	0.9132	0.9566	1.04475	0.97875	0.874085	0.281771	0.977369	0.781714	1.13596	1.53997	0.781818	0.999126	0.989437	0.799634	0.939535	0.94385	1.09336	1.08926	0.350606	0.944096	0.17717
Creg1	O88668	Protein CREG1 OS=Mus musculus OX=10090 GN=Creg1 PE=1 SV=1	1.034	0.962	1.023	1.006	1.097	1.159	1.069	0.939	0.897	0.972	1.003	0.978	0.997	1.018	1.027	1.022	1.171	1.008	1.0072	1.0244	0.999	1.057	1.00821	0.884041	0.969158	0.460522	0.892148	0.899906	1.08946	1.12152	1.1286	1.02393	1.04499	1.17452	0.990177	1.02633	0.375116	1.0584	0.0942409
Psmc3	O88685	26S proteasome regulatory subunit 6A OS=Mus musculus OX=10090 GN=Psmc3 PE=1 SV=2	1.104	0.984	1.137	0.97	1.02	0.969	0.995	1.064	1.086	1.031	1.058	0.856	0.946	0.911	0.947	0.866	0.967	0.883	1.029	1.043	0.94275	0.91575	1.09149	0.0948984	1.13896	0.0215665	1.13932	0.988945	1.06861	0.893186	0.989331	0.895085	1.01168	1.0222	0.969265	1.01588	0.365935	0.974558	0.301267
Ugcg	O88693	Ceramide glucosyltransferase OS=Mus musculus OX=10090 GN=Ugcg PE=1 SV=1	1.323	1.386	1.198	0.858	0.817	1.884	1.323	0.448	0.603	0.751	0.676	0.943	0.712	2.585	1.134	0.7	0.8	2.298	1.0018	1.1164	1.229	1.233	0.815134	0.663888	0.905434	0.748051	0.702229	1.04762	2.67411	1.42289	1.08788	1.67751	0.742312	1.1236	0.888975	1.38694	0.351792	1.1081	0.497384
Clpp	O88696	ATP-dependent Clp protease proteolytic subunit, mitochondrial OS=Mus musculus OX=10090 GN=Clpp PE=1 SV=1	0.951	0.968	1.131	0.933	1.274	1.001	1.013	0.993	0.852	1.202	1.124	1.014	1.049	1.078	1.078	0.941	1.062	1.13	1.0122	1.0514	1.06625	1.05275	0.949308	0.442764	0.998718	0.987415	0.95005	0.955577	1.13897	1.09507	1.0599	0.959075	0.928008	1.01239	1.04824	1.03991	0.330956	0.986928	0.390122
Hcn2	O88703	Potassium/sodium hyperpolarization-activated cyclic nucleotide-gated channel 2 OS=Mus musculus OX=10090 GN=Hcn2 PE=1 SV=1	0.939	1.089	0.735	1.265	0.85	0.902	0.997	0.833	0.829	0.778	0.864	1.158	1.248	1.102	1.106	1.148	1.168	1.275	0.8678	0.9756	1.093	1.17425	0.793962	0.0313036	0.830828	0.113038	1.04102	1.09228	0.882353	1.52593	1.09254	1.28009	0.991364	0.935897	1.15699	1.12683	0.156377	1.09109	0.199697
Hcn1	O88704	Potassium/sodium hyperpolarization-activated cyclic nucleotide-gated channel 1 OS=Mus musculus OX=10090 GN=Hcn1 PE=1 SV=1	1.02	0.977	0.88			0.997	1.016				1.008	0.917			1.074	0.849			1.0065	0.959	0.9625	0.9615	1.04571	0.443751	0.9974	0.981522	1.02307	0.961614				1.06548	0.925845			0.992342	0.221609	0.995661	0.497087
Hcn3	O88705	Potassium/sodium hyperpolarization-activated cyclic nucleotide-gated channel 3 OS=Mus musculus OX=10090 GN=Hcn3 PE=1 SV=1	0.951	1.335	1.011			0.932	1.177				1.14	0.976			1.139	1.104			1.0545	1.099	1.058	1.1215	0.996692	0.983214	0.979938	0.893462	1.02039	1.13424				0.999123	1.13115			1.07731	0.409861	1.06514	0.263957
Ctbp1	O88712	C-terminal-binding protein 1 OS=Mus musculus OX=10090 GN=Ctbp1 PE=1 SV=2	0.968	0.885	0.931	0.913	1.024	0.784	0.805	0.943	1.081	0.994	0.889	0.832	0.866	1.076	0.982	0.845	0.912	1.129	0.9214	0.9442	0.91575	0.967	1.00617	0.945662	0.976422	0.715128	1.23469	1.09938	0.987275	0.844588	1.03018	1.10461	1.01562	1.05312	1.04926	1.03922	0.35986	1.05565	0.276983
Map7	O88735	Ensconsin OS=Mus musculus OX=10090 GN=Map7 PE=1 SV=1	1.172	0.908	1.015	0.907	0.936	1.151	0.959	0.784	0.895	1.082	1.186	1.238	1.058	1.638	0.953	1.246	1.046	1.454	0.9742	0.9876	1.28	1.17475	0.761094	0.0545252	0.84069	0.142018	1.01825	0.94682	1.29464	1.01341	0.865065	0.803541	1.00646	0.988658	0.887668	1.02764	0.437428	0.921582	0.276512
Hsd17b7	O88736	3-keto-steroid reductase OS=Mus musculus OX=10090 GN=Hsd17b7 PE=1 SV=1				0.828	0.843			0.978	1.009	1.127			0.756	0.831			0.889	0.906	1.038	0.8355	0.7935	0.8975	1.30813	0.0327567	0.930919	0.0318407				0.820614	0.748004			1.17593	1.09025	0.784309	0.0206172	1.13309	0.0569129
Bsn	O88737	Protein bassoon OS=Mus musculus OX=10090 GN=Bsn PE=1 SV=4	1.313	0.979	1.052	0.936	1.374	1.043	0.982	0.898	0.842	1.086	0.866	0.803	1.008	1.188	1.179	0.845	1.185	1.315	0.9702	1.1308	0.96625	1.131	1.00409	0.966498	0.999823	0.998853	1.25887	0.996945	1.17149	1.11164	1.26519	1.36143	1.0523	1.1756	1.1069	1.16083	0.0734881	1.17406	0.128939
Birc6	O88738	Baculoviral IAP repeat-containing protein 6 OS=Mus musculus OX=10090 GN=Birc6 PE=1 SV=2	1.001	1.044	1.003			0.926	1.108				0.964	1.045			0.997	0.994			1.017	1.016	1.0045	0.9955	1.01244	0.911609	1.02059	0.340258	1.08099	0.942238				1.03423	0.951196			1.01162	0.494764	0.992714	0.422437
Gdap1	O88741	Ganglioside-induced differentiation-associated protein 1 OS=Mus musculus OX=10090 GN=Gdap1 PE=1 SV=1	0.957	1.027	0.867	1.083	0.892	0.854	0.901	0.999	1.16	0.923	0.994	1.118	0.964	0.876	0.929	1.134	0.964	0.935	0.9674	0.9652	0.988	0.9905	0.97915	0.791374	0.974457	0.698077	1.12061	1.13984	0.867868	0.933621	0.966414	0.934608	1.01431	1	1.06735	1.00567	0.487327	1.00407	0.486266
Tom1	O88746	Target of Myb protein 1 OS=Mus musculus OX=10090 GN=Tom1 PE=1 SV=1	1.196	1.058	0.939	1.042	1.099	1.07	0.982	1.048	0.989	1.17	1.023	0.889	0.973	1.196	1.071	0.923	1.014	1.143	1.0518	1.0668	1.02025	1.03775	1.03092	0.66013	1.02799	0.65594	1.11776	1.07739	0.895992	1.05359	0.939316	1.04692	1.03825	1.04214	0.955686	1.01681	0.39373	1.02075	0.416765
Rpp30	O88796	Ribonuclease P protein subunit p30 OS=Mus musculus OX=10090 GN=Rpp30 PE=1 SV=1	1.04	1.03	1.027	1.114	1.019	1.151	1.151	1.108	0.992	1.309	0.992	1.046	1.068	0.971	1.034	0.984	0.998	0.884	1.1422	1.046	1.01925	0.975	1.12063	0.0836477	1.07282	0.0777168	0.903562	0.894874	0.926895	1.12298	0.778457	1.04234	0.940727	0.934457	0.910402	0.925354	0.0555494	0.956981	0.151603
Dcx	O88809	Neuronal migration protein doublecortin OS=Mus musculus OX=10090 GN=Dcx PE=1 SV=1	1.207	1.02	1.194			1.193	1.145				1.219	1.049			1.539	0.789			1.169	1.14033	1.134	1.164	1.03086	0.730186	0.979668	0.940126	1.01174	0.89083				1.26251	0.752145			0.951282	0.371693	1.00733	0.472457
Adam15	O88839	Disintegrin and metalloproteinase domain-containing protein 15 OS=Mus musculus OX=10090 GN=Adam15 PE=1 SV=2	2.135	1.225	1.084	1.048	1.048	1.422	1.168	1.142	0.561	1.064	0.912	0.723	1.519	1.3	0.895	0.758	1.367	1.216	1.0714	1.308	1.1135	1.059	0.962191	0.857114	1.23513	0.382938	1.50141	1.0488	0.949212	1.86809	0.984962	0.98136	1.04841	0.899934	0.935385	1.27049	0.187982	0.966272	0.409905
Idh1	O88844	Isocitrate dehydrogenase [NADP] cytoplasmic OS=Mus musculus OX=10090 GN=Idh1 PE=1 SV=2	0.957	0.962	1.056	1.153	0.869	0.838	0.931	1.072	1.179	0.864	0.935	1.015	0.867	0.772	0.857	1.03	0.871	0.809	0.9768	0.9994	0.89725	0.89175	1.08866	0.387452	1.12072	0.164007	1.142	1.0333	0.985075	0.977947	1.00579	0.916578	1.01478	1.00461	1.04793	1.02882	0.393582	0.995974	0.470139
Akap10	O88845	A-kinase anchor protein 10, mitochondrial OS=Mus musculus OX=10090 GN=Akap10 PE=1 SV=3				0.987	1.053			1.101	1.312	1.018			0.981	0.948			1.02	1.052	1.14367	1.02	0.9645	1.036	1.18576	0.212987	0.984556	0.705216				0.752287	1.03438			1.03976	1.1097	0.893334	0.181611	1.07473	0.044826
Rbbp9	O88851	Putative hydrolase RBBP9 OS=Mus musculus OX=10090 GN=Rbbp9 PE=1 SV=2	0.829	0.888	1.05	1.01	0.959	0.916	0.969	0.999	1.173	0.963	1.062	1.077	0.988	0.977	1.033	1.066	0.998	1.008	1.004	0.9472	1.026	1.02625	0.978558	0.70085	0.922972	0.138988	0.905022	0.916409	1.05105	0.86104	0.995846	0.972693	0.989786	1.01012	1.03173	0.945874	0.184751	1.00108	0.496765
Mpp3	O88910	MAGUK p55 subfamily member 3 OS=Mus musculus OX=10090 GN=Mpp3 PE=1 SV=2	0.975	1.117	1.071	1.102	0.867	1.077	1.085	0.876	0.807	0.864	1.061	1.128	1.139	1.16	1.118	1.074	1.158	1.296	0.9418	1.0264	1.122	1.1615	0.839394	0.0337368	0.883685	0.0867472	0.905292	1.02949	1.2226	1.36555	1.00347	1.05372	0.952128	1.01668	1.11724	1.10528	0.144804	1.03494	0.240353
Syn1	O88935	Synapsin-1 OS=Mus musculus OX=10090 GN=Syn1 PE=1 SV=2	1.179	1.013	0.95	0.828	1.234	1.505	1.044	0.856	0.966	1.148	1.201	0.99	0.982	1.714	1.31	0.858	0.94	1.629	1.1038	1.0408	1.22175	1.18425	0.903458	0.567309	0.878868	0.445737	0.783389	0.970307	1.10981	0.857143	1.07491	1.09076	0.866667	0.95723	0.950408	0.959113	0.325061	0.966266	0.442212
Syn1	O88935-1	Isoform Ib of Synapsin-1 OS=Mus musculus OX=10090 GN=Syn1				0.924	1.226			0.838	0.75	1.091			1.074	1.595			1.128	1.317	0.893	1.075	1.3345	1.2225	0.669164	0.156591	0.879346	0.494729				1.232	1.12374			1.05028	0.825705	1.17787	0.185534	0.937992	0.362605
Lin7b	O88951	Protein lin-7 homolog B OS=Mus musculus OX=10090 GN=Lin7b PE=1 SV=2	0.992	1.202	1.114	0.762	0.761	1.15	1.146	1.101	1.258	0.905	1.175	1.074	0.832	0.833	1.203	1.112	0.949	0.709	1.112	0.9662	0.9785	0.99325	1.13643	0.225909	0.972766	0.851769	0.862609	1.04887	1.01181	0.605723	0.840884	1.02383	1.03538	1.14062	0.85114	0.873978	0.104981	1.01274	0.45942
Lin7c	O88952	Protein lin-7 homolog C OS=Mus musculus OX=10090 GN=Lin7c PE=1 SV=2	0.908	0.915	0.987	1.075	1.06	0.924	1.003	1.24	1.262	1.059	1.001	1.046	1.004	0.991	0.983	1.004	0.956	0.93	1.0976	0.989	1.0105	0.96825	1.08619	0.288955	1.02143	0.63728	0.982684	0.912263	0.795968	0.851823	1.00094	0.982018	0.959847	0.952191	0.938446	0.908736	0.0927002	0.958126	0.0405327
Gnpda1	O88958	Glucosamine-6-phosphate isomerase 1 OS=Mus musculus OX=10090 GN=Gnpda1 PE=1 SV=3	0.757	0.915	1.156	1.088	1.027	0.788	0.985	1.008	1.138	0.919	0.868	1.144	0.971	0.877	0.827	1.113	1.034	0.903	0.9676	0.9886	0.965	0.96925	1.00269	0.976702	1.01996	0.848345	0.96066	0.928934	1.14683	0.956063	1.11752	0.952765	0.972902	1.06488	1.02965	1.022	0.411222	1.00505	0.482073
Yme1l1	O88967	ATP-dependent zinc metalloprotease YME1L1 OS=Mus musculus OX=10090 GN=Yme1l1 PE=1 SV=1	0.888	0.861	1.153	1.121	0.943	0.622	1.045	1.113	1.09	1.049	0.911	1.124	1.065	0.986	0.986	1.018	1.089	0.902	0.9838	0.9932	1.0215	0.99875	0.963093	0.744775	0.994443	0.944175	1.42765	0.823923	1.03594	1.02844	0.898951	1.08233	0.905694	1.02254	0.914807	1.04298	0.466849	0.981341	0.359892
Gcat	O88986	2-amino-3-ketobutyrate coenzyme A ligase, mitochondrial OS=Mus musculus OX=10090 GN=Gcat PE=1 SV=2	0.927	1.075	1.062	1.06	1.107	0.97	1.033	1.121	1.095	1.002	0.986	1.132	1.006	0.953	1.039	0.996	1.079	0.938	1.0442	1.0462	1.01925	1.013	1.02448	0.61149	1.03277	0.475172	0.95567	1.04066	0.947368	0.968037	1.10479	1.05375	0.879859	1.07256	0.98426	1.0033	0.481537	0.997609	0.451764
Olfm1	O88998	Noelin OS=Mus musculus OX=10090 GN=Olfm1 PE=1 SV=1	1.266	1.13	0.985	0.959	0.843	1.222	1.092	0.85	0.848	0.899	1.01	1.074	1.064	0.954	0.95	1.492	1.113	0.951	0.9822	1.0366	1.0255	1.1265	0.957777	0.63869	0.920195	0.540163	1.03601	1.0348	1.15882	1.1309	0.937709	0.940594	1.3892	1.04605	0.996855	1.05965	0.308806	1.09318	0.23446
Cpd	O89001	Carboxypeptidase D OS=Mus musculus OX=10090 GN=Cpd PE=1 SV=2	1.305	1.007	1.027	0.872	1.191	1.407	1.032	0.906	0.763	1.187	1.165	0.899	1.037	1.15	1.117	0.961	1.112	1.198	1.059	1.0804	1.06275	1.097	0.996471	0.979028	0.984868	0.867752	0.927505	0.975775	1.13355	1.14286	1.00337	0.958798	1.06897	1.07232	1.04174	1.03661	0.438913	1.03546	0.339861
Lgmn	O89017	Legumain OS=Mus musculus OX=10090 GN=Lgmn PE=1 SV=1	1.337	1.194	1.557	1.165	1.18	1.937	1.023	1.134	1.055	1.181	0.974	0.447	1.251	1.199	0.568	0.41	1.163	1.1	1.266	1.2866	0.96775	0.81025	1.30819	0.274236	1.5879	0.0374298	0.690243	1.16716	1.37302	1.10427	0.999153	0.583162	0.917226	0.929656	0.917431	1.06677	0.457175	0.836869	0.285829
Tpp1	O89023	Tripeptidyl-peptidase 1 OS=Mus musculus OX=10090 GN=Tpp1 PE=1 SV=2	1.394	0.971	1.081	0.811	1.201	1.226	0.959	0.915	0.797	1.137	1.137	0.86	0.987	1.024	1.171	0.892	1.006	1.017	1.0068	1.0916	1.002	1.0215	1.00479	0.963439	1.06862	0.587208	1.13703	1.01251	1.18142	1.01757	1.05629	1.0299	1.03721	1.01925	0.993164	1.08096	0.259635	1.01988	0.408742
Robo1	O89026	Roundabout homolog 1 OS=Mus musculus OX=10090 GN=Robo1 PE=1 SV=1				0.722	0.94			1.045	0.881	1.063			0.774	0.788			0.94	0.756	0.996333	0.831	0.781	0.848	1.27571	0.0638536	0.979953	0.916021				0.819523	0.88429			1.21447	0.959391	0.851907	0.115581	1.08693	0.271612
Matn4	O89029	Matrilin-4 OS=Mus musculus OX=10090 GN=Matn4 PE=1 SV=1	1.358	1.118	1.243	0.791	1.28	1.161	1.063	0.972	0.794	1.373	0.983	0.764	0.721	0.989	0.963	0.981	0.844	0.875	1.0726	1.158	0.86425	0.91575	1.24108	0.141613	1.26454	0.0764699	1.16968	1.05174	1.27881	0.996222	0.932265	0.979654	1.28403	1.1706	0.884732	1.08574	0.277476	1.07975	0.267509
Mkln1	O89050	Muskelin OS=Mus musculus OX=10090 GN=Mkln1 PE=1 SV=1	0.986	1.025	0.683	0.865	1.242	1.013	1.377	1.022	0.834	1.354	1.318	0.881	0.969	1.236	1.14	0.984	1.071	1.298	1.12	0.9602	1.101	1.12325	1.01726	0.903421	0.854841	0.215573	0.973346	0.744372	0.668297	1.03717	0.917282	0.864947	1.11691	1.10526	1.05016	0.868094	0.143874	1.03432	0.431671
Itm2b	O89051	Integral membrane protein 2B OS=Mus musculus OX=10090 GN=Itm2b PE=1 SV=1	1.051	1.063	1.501	1.089	1.01	1.382	1.231	0.972	0.869	0.917	1.158	1.051	0.759	1.071	1.032	0.964	0.97	1.001	1.0742	1.1428	1.00975	0.99175	1.06383	0.64954	1.15231	0.187757	0.760492	0.863526	1.54424	1.25316	1.10142	0.891192	0.917222	1.278	0.934641	1.10457	0.311524	1.00526	0.422479
Coro1a	O89053	Coronin-1A OS=Mus musculus OX=10090 GN=Coro1a PE=1 SV=5	1.188	1.021	0.829	0.946	1.079	1.069	0.907	1.057	1.04	1.057	1.032	0.805	0.939	0.998	0.922	0.845	0.974	1.037	1.026	1.0126	0.9435	0.9445	1.08744	0.181609	1.0721	0.408209	1.11132	1.12569	0.784295	0.909615	1.02081	0.893411	1.04969	1.03727	1.03908	0.990346	0.423957	1.00486	0.494061
Cope	O89079	Coatomer subunit epsilon OS=Mus musculus OX=10090 GN=Cope PE=1 SV=3	0.939	0.938	0.99	1.041	1.003	0.909	0.951	1.091	1.121	0.988	0.953	0.981	0.891	0.923	0.927	0.931	0.916	0.89	1.012	0.9822	0.937	0.916	1.08004	0.170629	1.07227	0.0271246	1.033	0.98633	0.907424	0.928635	1.01518	0.972718	0.949032	1.02806	0.964247	0.974115	0.26396	0.978514	0.182786
Rbm3	O89086	RNA-binding protein 3 OS=Mus musculus OX=10090 GN=Rbm3 PE=1 SV=1	1.221	1.002	0.695	1.059	1.112	1.452	1.057	0.917	0.858	1.29	0.975	1.117	1.455	1.539	1.046	1.136	1.357	1.604	1.1148	1.0178	1.2715	1.28575	0.87676	0.397197	0.7916	0.113949	0.840909	0.947966	0.757906	1.23427	0.862016	1.07282	1.01701	0.932646	1.04224	0.928612	0.258388	1.01618	0.470284
Fhit	O89106	Bis(5'-adenosyl)-triphosphatase OS=Mus musculus OX=10090 GN=Fhit PE=1 SV=3				1.039	1.104			1.165	1.285	1.06			1.031	1.045			1.112	0.889	1.17	1.0715	1.038	1.0005	1.12717	0.214438	1.07096	0.60321				0.80856	1.04151			1.07856	0.850718	0.925035	0.170735	0.964641	0.384533
Lancl1	O89112	Glutathione S-transferase LANCL1 OS=Mus musculus OX=10090 GN=Lancl1 PE=1 SV=1	1.118	1.216	0.994	1.009	0.964	1.182	1.177	1.016	1.137	0.996	1.05	1.134	1.028	1.109	1.118	1.173	1.046	1.175	1.1016	1.0602	1.08025	1.128	1.01976	0.683544	0.939894	0.291419	0.945854	1.03314	0.978346	0.887423	0.967871	1.06476	1.03439	1.01751	1.05951	0.962526	0.26005	1.04404	0.13433
Vti1a	O89116	Vesicle transport through interaction with t-SNAREs homolog 1A OS=Mus musculus OX=10090 GN=Vti1a PE=1 SV=1	1.064	0.982	1.075	1.096	0.814	1.028	0.869	0.823	0.978	0.787	1.017	0.697	1.139	1.05	0.834	0.962	1.153	1.151	0.897	1.0062	0.97575	1.025	0.919293	0.454155	0.981659	0.840716	1.03502	1.13003	1.3062	1.12065	1.03431	0.820059	1.3802	1.01229	1.09619	1.12524	0.0765805	1.07719	0.352401
Mtco2	P00405	Cytochrome c oxidase subunit 2 OS=Mus musculus OX=10090 GN=Mtco2 PE=1 SV=1	0.855	1.004	1.099	1.139	1.053	0.841	0.945	1.098	0.949	0.974	0.881	0.938	1.06	1.037	0.895	0.862	1.036	1.026	0.9614	1.03	0.979	0.95475	0.982022	0.775723	1.07882	0.306254	1.01665	1.06243	1.00091	1.20021	1.08111	1.01589	0.918977	0.977358	0.989392	1.07226	0.157921	0.975405	0.352995
Hprt1	P00493	Hypoxanthine-guanine phosphoribosyltransferase OS=Mus musculus OX=10090 GN=Hprt1 PE=1 SV=3	0.955	0.923	1.211	0.96	0.972	0.835	0.857	1.034	1.142	1.003	0.929	0.909	0.873	0.823	0.856	1.012	0.915	0.809	0.9742	1.0042	0.8835	0.898	1.10266	0.224706	1.11826	0.176731	1.14371	1.07701	1.17118	0.84063	0.969093	0.921421	1.11331	1.04811	0.982989	1.04033	0.354573	1.01646	0.389827
Abl1	P00520	Tyrosine-protein kinase ABL1 OS=Mus musculus OX=10090 GN=Abl1 PE=1 SV=3	0.914	1.104	0.808	0.931	0.925	0.981	1.044	1.074	1.209	1.092	1.044	1.155	0.852	0.936	0.701	1.128	0.975	0.81	1.08	0.9364	0.99675	0.9035	1.08352	0.283298	1.03641	0.747814	0.931702	1.05747	0.752328	0.770058	0.84707	0.671456	0.976623	1.14437	0.865385	0.871726	0.0224697	0.914458	0.223162
Amy2	P00688	Pancreatic alpha-amylase OS=Mus musculus OX=10090 GN=Amy2 PE=1 SV=2	1.261	1.093	1.409			1.156	1.009				0.776	1.021			1.063	0.868			1.0825	1.25433	0.8985	0.9655	1.20479	0.326658	1.29915	0.128244	1.09083	1.08325				1.36985	0.850147			1.08704	0.13893	1.11	0.355186
Ca2	P00920	Carbonic anhydrase 2 OS=Mus musculus OX=10090 GN=Ca2 PE=1 SV=4	0.756	0.842	1.023	1.295	0.983	0.961	0.926	1.007	1.039	0.819	1.004	1.372	1.002	0.881	1.091	1.039	0.942	0.914	0.9504	0.9798	1.06475	0.9965	0.892604	0.30331	0.983241	0.8844	0.786681	0.909287	1.01589	1.24639	1.20024	1.08665	0.757289	0.94012	1.03746	1.0317	0.387939	0.95538	0.285852
C3	P01027	Complement C3 OS=Mus musculus OX=10090 GN=C3 PE=1 SV=3	1.061	1.047	1.609			1.111	1.204				0.99	0.94			1.143	1.031			1.1575	1.239	0.965	1.087	1.19948	0.0676709	1.13983	0.575259	0.954995	0.869601				1.15455	1.09681			0.912298	0.378945	1.12568	0.0924812
C4b	P01029	Complement C4-B OS=Mus musculus OX=10090 GN=C4b PE=1 SV=3	1.036	0.972	1.043			1.105	1.079				1.025	1.066			1.033	1.003			1.092	1.017	1.0455	1.018	1.04448	0.195491	0.999018	0.97647	0.937557	0.900834				1.0078	0.940901			0.919195	0.0462308	0.974353	0.196072
P01646	P01646	Ig kappa chain V-V region HP 123E6 OS=Mus musculus OX=10090 PE=1 SV=1				1.262	1.001			0.702	0.857	0.827			1.121	1.109			1.123	1.352	0.795333	1.1315	1.115	1.2375	0.713303	0.0137961	0.914343	0.60363				1.47258	1.2104			1.00178	1.21912	1.34149	0.0306438	1.11045	0.198604
P01680	P01680	Ig kappa chain V-IV region S107B OS=Mus musculus OX=10090 PE=4 SV=1				0.722	0.58			0.344	0.491	0.564			1.285	2.206			1.257	2.371	0.466333	0.651	1.7455	1.814	0.267163	0.0362189	0.358875	0.174148				1.47047	1.02837			0.97821	1.0748	1.24942	0.0793092	1.0265	0.466564
Thy1	P01831	Thy-1 membrane glycoprotein OS=Mus musculus OX=10090 GN=Thy1 PE=1 SV=1	0.927	0.967	1.066	1.001	1.095	1.068	0.97	0.941	0.894	1.016	0.992	1.022	0.972	1.032	1.009	1.108	1.018	1.056	0.9778	1.0112	1.0045	1.04775	0.97342	0.483966	0.965116	0.394528	0.867978	0.996907	1.13284	1.11969	1.07776	1.01714	1.08415	1.04733	1.02326	1.03903	0.230487	1.04297	0.0762018
P01864	P01864	Ig gamma-2A chain C region secreted form OS=Mus musculus OX=10090 PE=1 SV=1	0.751	0.789	0.93			0.774	0.813				1.021	1.271			1.155	1.416			0.7935	0.823333	1.146	1.2855	0.692408	0.108285	0.640477	0.0309185	0.970284	0.97048				1.13124	1.11408			0.970382	0.352815	1.12266	0.260436
Igh-3	P01867	Ig gamma-2B chain C region OS=Mus musculus OX=10090 GN=Igh-3 PE=1 SV=3	0.831	0.783	1.088			0.818	0.678				0.851	2.087			1.071	2.051			0.748	0.900667	1.469	1.561	0.50919	0.366052	0.576981	0.184942	1.01589	1.15487				1.25852	0.98275			1.08538	0.166988	1.12063	0.458898
Ighm	P01872	Immunoglobulin heavy constant mu OS=Mus musculus OX=10090 GN=Ighm PE=1 SV=2	0.802	0.822	1.243	1.18	0.961	0.745	0.782	0.721	0.973	0.804	0.86	1.442	1.254	0.98	1.251	1.353	1.351	1.059	0.805	1.0016	1.134	1.2535	0.709877	0.0349927	0.799043	0.0724726	1.07651	1.05115	1.72399	1.21274	1.19527	1.45465	0.93828	1.07735	1.08061	1.25193	0.0434831	1.13772	0.226115
H2-Q10	P01898	H-2 class I histocompatibility antigen, Q10 alpha chain OS=Mus musculus OX=10090 GN=H2-Q10 PE=1 SV=3	1.073	1.03	2.193	0.894	1.222	1.207	1.087	0.976	0.886	1.095	0.899	0.881	0.828	0.9	1.166	0.852	1.008	0.98	1.0502	1.2824	0.877	1.0015	1.19749	0.0304839	1.28048	0.334181	0.888981	0.947562	2.24693	1.00903	1.11598	1.297	0.967083	1.21739	1.08889	1.2417	0.180781	1.14259	0.0555473
H2-D1	P01899	H-2 class I histocompatibility antigen, D-B alpha chain OS=Mus musculus OX=10090 GN=H2-D1 PE=1 SV=2				0.902	1.059			1.019	0.92	0.946			1.108	0.922			1.111	0.946	0.961667	0.9805	1.015	1.0285	0.947455	0.548806	0.95333	0.714372				0.980435	1.11945			1.00271	1.02603	1.04994	0.402542	1.01437	0.46172
Hba	P01942	Hemoglobin subunit alpha OS=Mus musculus OX=10090 GN=Hba PE=1 SV=2	0.779	0.798	2.465	0.926	0.792	1.278	0.897	0.681	0.9	0.788	1.051	1.145	0.852	0.842	0.946	0.995	0.785	0.829	0.9088	1.152	0.9725	0.88875	0.934499	0.643785	1.2962	0.506328	0.609546	0.889632	3.61968	1.02889	1.00508	0.900095	0.868996	0.921362	0.984561	1.43056	0.250062	0.918753	0.193043
Hbb-b1	P02088	Hemoglobin subunit beta-1 OS=Mus musculus OX=10090 GN=Hbb-b1 PE=1 SV=2	0.675	0.806	1.965	0.966	0.78	1.178	0.932	0.739	1.153	0.727	1.075	1.333	0.8	0.776	0.885	1.157	0.804	0.74	0.9458	1.0384	0.996	0.8965	0.949598	0.761722	1.15828	0.627619	0.573005	0.864807	2.659	0.837814	1.0729	0.823256	0.867967	1.005	0.953608	1.20151	0.363148	0.912458	0.278595
Hbb-b2	P02089	Hemoglobin subunit beta-2 OS=Mus musculus OX=10090 GN=Hbb-b2 PE=1 SV=2				0.899	0.953			0.763	0.823	0.877			1.012	1.098			0.874	1.086	0.821	0.926	1.055	0.98	0.778199	0.0218207	0.944898	0.670425				1.09235	1.08666			0.863636	0.989071	1.0895	0.0558582	0.926354	0.289694
Col4a1	P02463	Collagen alpha-1(IV) chain OS=Mus musculus OX=10090 GN=Col4a1 PE=1 SV=4	1.27	1.271	1.108	1.084	1.195	1.174	1.11	0.996	0.884	1.175	1.113	1.149	1.304	1.188	1.176	1.044	1.291	1.496	1.0678	1.1856	1.1885	1.25175	0.898443	0.144668	0.947154	0.509496	1.08177	1.14505	1.11245	1.22624	1.01702	1.0566	0.908616	0.990031	1.25926	1.11651	0.062324	1.05363	0.28334
Lamc1	P02468	Laminin subunit gamma-1 OS=Mus musculus OX=10090 GN=Lamc1 PE=1 SV=2	1.032	1.012	0.96	0.872	1.015	1.091	1.105	0.941	0.782	0.904	1.06	1.066	1.127	1.121	1.178	1.002	1.06	1.23	0.9646	0.9782	1.0935	1.1175	0.882122	0.109641	0.875347	0.0435986	0.945921	0.915837	1.02019	1.11509	1.12279	1.11132	0.939962	0.94055	1.09723	1.02397	0.422312	1.02227	0.339778
Lamb1	P02469	Laminin subunit beta-1 OS=Mus musculus OX=10090 GN=Lamb1 PE=1 SV=3	1.163	1.053	1.112	0.824	1.153	1.124	1.115	0.999	0.895	1.149	1.127	0.89	0.976	1.067	1.113	0.928	0.995	1.045	1.0564	1.061	1.015	1.02025	1.04079	0.577887	1.03994	0.62006	1.0347	0.944395	1.11311	0.92067	1.00348	0.987578	1.0427	1.01947	0.979381	1.00327	0.477389	1.00728	0.469143
Krt10	P02535	Keratin, type I cytoskeletal 10 OS=Mus musculus OX=10090 GN=Krt10 PE=1 SV=3	1.599	0.978	1.325	1.481	0.743	2.136	1.154	0.49	0.501	0.76	0.796	0.728	0.696	3.031	1.031	0.774	0.734	1.577	1.0082	1.2252	1.31275	1.029	0.768006	0.633881	1.19067	0.45582	0.748596	0.847487	2.70408	2.95609	0.977632	1.29523	1.06319	1.0546	0.52029	1.64678	0.273809	0.983325	0.327842
Mt1	P02802	Metallothionein-1 OS=Mus musculus OX=10090 GN=Mt1 PE=1 SV=1	2.543	0.565	0.953	0.974	0.928	0.74	0.558	1.036	0.881	0.896	1.099	0.773	0.852	0.948	0.743	0.905	1.273	0.793	0.8222	1.1926	0.918	0.9285	0.895643	0.415011	1.28444	0.536175	3.43649	1.01254	0.919884	1.10556	1.03571	0.676069	1.17076	1.49413	0.836498	1.50204	0.163787	1.04437	0.47107
Mtnd1	P03888	NADH-ubiquinone oxidoreductase chain 1 OS=Mus musculus OX=10090 GN=Mtnd1 PE=1 SV=3				0.964	1.009			0.974	1.149	0.913			0.899	1.021			1.04	0.9	1.012	0.9865	0.96	0.97	1.05417	0.645333	1.01701	0.843281				0.83899	1.10515			1.15684	0.881489	0.972069	0.400696	1.01916	0.462032
Mtnd4	P03911	NADH-ubiquinone oxidoreductase chain 4 OS=Mus musculus OX=10090 GN=Mtnd4 PE=1 SV=1	1.027	0.977	1.058	0.875	1.114	1.091	1.142	1.015	0.904	0.972	0.97	0.987	1.108	1.119	0.957	0.98	1.099	1.21	1.0248	1.0102	1.046	1.0615	0.979732	0.729654	0.951672	0.480492	0.941338	0.855517	1.04236	0.96792	1.14609	0.986598	0.992908	0.991877	1.08132	0.990646	0.404516	1.01318	0.416503
Mtatp8	P03930	ATP synthase protein 8 OS=Mus musculus OX=10090 GN=Mtatp8 PE=1 SV=1	0.847	0.94	0.84	1.184	0.873	0.874	0.969	1.005	1.251	0.923	0.96	1.1	0.958	0.853	0.935	0.994	0.962	0.904	1.0044	0.9368	0.96775	0.94875	1.03787	0.684649	0.987404	0.877585	0.969108	0.970072	0.835821	0.946443	0.945829	0.973958	0.903636	1.00418	1.05979	0.933454	0.241122	0.98539	0.368908
Ada	P03958	Adenosine deaminase OS=Mus musculus OX=10090 GN=Ada PE=1 SV=3				1.421	1.03			1.267	1.209	0.993			1.128	0.85			1.138	0.883	1.15633	1.2255	0.989	1.0105	1.16919	0.34425	1.21277	0.454213				1.17535	1.03726			1.00887	1.03882	1.10631	0.36402	1.02384	0.45983
Iap	P03975	IgE-binding protein OS=Mus musculus OX=10090 GN=Iap PE=2 SV=1				0.879	1			1.01	1.198	0.93			0.935	1.638			0.866	1.178	1.046	0.9395	1.2865	1.022	0.813059	0.455485	0.919276	0.670786				0.733723	1.07527			0.926203	0.71917	0.904496	0.205947	0.822686	0.281319
P03987	P03987	Ig gamma-3 chain C region OS=Mus musculus OX=10090 PE=1 SV=2	0.839	0.937	1.056			0.864	0.978				1.19	0.934			1.482	0.998			0.921	0.944	1.062	1.24	0.867232	0.420234	0.76129	0.231303	0.971065	0.958078				1.24538	1.06852			0.964571	0.408847	1.15695	0.29114
Gfap	P03995	Glial fibrillary acidic protein OS=Mus musculus OX=10090 GN=Gfap PE=1 SV=4	1.153	0.89	0.721	0.939	0.917	1.014	0.972	0.833	0.834	0.758	1.103	1.108	1.185	1.34	1.16	1.129	1.176	1.835	0.8822	0.924	1.184	1.325	0.745101	0.00429664	0.697358	0.0491594	1.13708	0.915638	0.865546	1.1259	1.20976	1.05168	1.01895	0.992405	1.3694	1.05079	0.315811	1.10811	0.230456
Krt1	P04104	Keratin, type II cytoskeletal 1 OS=Mus musculus OX=10090 GN=Krt1 PE=1 SV=4	1.579	1.241	1.45	0.676	0.877	2.388	1.402	0.394	0.407	0.797	0.682	0.851	0.551	2.827	1.185	0.736	0.719	2.15	1.0776	1.1646	1.22775	1.1975	0.877703	0.819864	0.972526	0.928197	0.661223	0.885164	3.6802	1.66093	1.10038	1.73754	0.864865	1.3049	0.760524	1.59758	0.419063	1.16696	0.481711
Cfb	P04186	Complement factor B OS=Mus musculus OX=10090 GN=Cfb PE=1 SV=2				1.074	1.131			1.092	1.09	0.856			0.892	1.001			1.17	1.075	1.01267	1.1025	0.9465	1.1225	1.06991	0.586638	0.982183	0.752634				0.985321	1.32126			1.31166	1.07393	1.15329	0.224319	1.19279	0.067655
Gzmb	P04187	Granzyme B(G,H) OS=Mus musculus OX=10090 GN=Gzmb PE=1 SV=1	0.65	0.808	0.71			0.726	0.952				0.756	1.846			0.753	2.307			0.839	0.722667	1.301	1.53	0.644889	0.493813	0.472331	0.259603	0.895317	0.848739				0.996032	1.24973			0.872028	0.170612	1.12288	0.415908
Mbp	P04370-11	Isoform 11 of Myelin basic protein OS=Mus musculus OX=10090 GN=Mbp	0.872	1.12	1.21	1.521	1.007	1.094	1.052	1.079	0.765	0.789	0.891	1.235	0.994	0.884	0.982	1.185	1.051	1.145	0.9558	1.146	1.001	1.09075	0.954845	0.693526	1.05065	0.684791	0.797075	1.06464	1.12141	1.98824	1.2763	1.10213	0.959514	1.05734	1.29525	1.24953	0.0935269	1.10356	0.188061
Mbp	P04370-4	Isoform 4 of Myelin basic protein OS=Mus musculus OX=10090 GN=Mbp	0.761	0.81	1.017	1.247	1.037	1.094	0.865	0.999	0.878	0.905	0.854	1.192	0.971	1.072	1.057	0.979	0.969	1.269	0.9482	0.9744	1.02225	1.0685	0.927562	0.385945	0.911933	0.445546	0.695612	0.936416	1.01802	1.42027	1.14586	1.2377	0.821309	0.99794	1.18377	1.04324	0.397484	1.06018	0.330314
Mbp	P04370-9	Isoform 9 of Myelin basic protein OS=Mus musculus OX=10090 GN=Mbp	0.799	1.087	1.076			1.541	1.284				0.762	1.022			1.229	0.825			1.4125	0.987333	0.892	1.027	1.58352	0.104375	0.961376	0.85074	0.518494	0.846573				1.61286	0.807241			0.682534	0.035484	1.21005	0.315351
Araf	P04627	Serine/threonine-protein kinase A-Raf OS=Mus musculus OX=10090 GN=Araf PE=1 SV=2	1.028	0.903	0.746	0.967	0.669	0.781	0.516	1.264	1.658	0.784	0.904	0.813	0.714	0.794	0.598	0.79	0.616	0.779	1.0006	0.8626	0.80625	0.69575	1.24105	0.433127	1.23981	0.102361	1.31626	1.75	0.59019	0.583233	0.853316	0.661504	0.97171	0.862745	0.981108	1.0186	0.269243	0.869267	0.0688655
Slc4a1	P04919	Band 3 anion transport protein OS=Mus musculus OX=10090 GN=Slc4a1 PE=1 SV=1	0.787	0.964	1.207	0.915	0.982	1.131	0.903	0.803	0.928	1.055	0.966	0.873	0.962	1.08	0.956	0.844	0.87	1.45	0.964	0.971	0.97025	1.03	0.993558	0.936352	0.942718	0.699616	0.695844	1.06755	1.50311	0.985991	0.930806	0.989648	0.966781	0.904366	1.34259	1.03666	0.469768	1.05085	0.350425
Prnp	P04925	Major prion protein OS=Mus musculus OX=10090 GN=Prnp PE=1 SV=2	0.977	0.945	1.069	0.998	0.903	0.938	0.991	0.848	0.873	0.897	1.094	1.074	0.755	0.792	1.045	1.064	0.954	0.838	0.9094	0.9784	0.92875	0.97525	0.979166	0.824605	1.00323	0.956101	1.04158	0.953582	1.26061	1.14318	1.00669	0.95521	0.990689	1.26358	1.05808	1.08113	0.0515108	1.06689	0.334965
Aldoc	P05063	Fructose-bisphosphate aldolase C OS=Mus musculus OX=10090 GN=Aldoc PE=1 SV=4	0.973	0.954	0.997	1.032	1.038	0.992	1.052	1.013	0.947	0.939	1.044	1.087	1.087	0.951	1.197	1.06	1.078	0.962	0.9886	0.9988	1.04225	1.07425	0.948525	0.189022	0.929765	0.146448	0.980847	0.906844	0.984205	1.08976	1.10543	1.14655	0.975161	0.99172	1.01157	1.01342	0.355592	1.03125	0.300206
Aldoa	P05064	Fructose-bisphosphate aldolase A OS=Mus musculus OX=10090 GN=Aldoa PE=1 SV=2	1.07	0.999	1.175	1.044	0.989	1.073	1.003	1.052	0.982	0.996	1.027	0.977	0.952	0.91	1.044	1.015	1.015	0.956	1.0212	1.0554	0.9665	1.0075	1.0566	0.103655	1.04754	0.282492	0.997204	0.996012	1.11692	1.06314	0.992972	1.01655	1.03889	1.06618	1.05055	1.03325	0.1952	1.04304	0.114707
Prkaca	P05132	cAMP-dependent protein kinase catalytic subunit alpha OS=Mus musculus OX=10090 GN=Prkaca PE=1 SV=3	0.774	0.978	1.014	1.005	1.052	0.696	0.802	1.093	1.072	1.128	0.88	0.939	0.931	0.922	0.719	0.795	1.032	0.951	0.9582	0.9646	0.918	0.87425	1.04379	0.699325	1.10335	0.316994	1.11207	1.21945	0.927722	0.9375	0.932624	0.817045	0.846645	1.10849	1.03145	1.02587	0.475351	0.950907	0.284382
Got1	P05201	Aspartate aminotransferase, cytoplasmic OS=Mus musculus OX=10090 GN=Got1 PE=1 SV=3	0.857	0.94	1.118	1.143	1.001	0.761	0.896	1.18	1.045	0.991	0.894	1.024	1.022	0.74	0.921	0.929	0.974	0.73	0.9746	1.0118	0.92	0.8885	1.05935	0.599668	1.13877	0.154545	1.12615	1.04911	0.947458	1.09378	1.01009	1.0302	0.907227	0.953033	0.986486	1.04532	0.342791	0.969237	0.363852
Got2	P05202	Aspartate aminotransferase, mitochondrial OS=Mus musculus OX=10090 GN=Got2 PE=1 SV=1	0.766	0.955	0.922	1.115	0.877	0.734	0.951	1.063	1.264	0.88	0.898	0.934	0.951	0.935	0.786	0.793	0.887	0.9	0.9784	0.927	0.9295	0.8415	1.05261	0.644803	1.1016	0.259392	1.0436	1.00421	0.867357	0.88212	0.996591	0.875278	0.849036	0.932702	0.962567	0.958774	0.319909	0.904896	0.016997
Tuba3a	P05214	Tubulin alpha-3 chain OS=Mus musculus OX=10090 GN=Tuba3a PE=1 SV=1	0.929	1.115	1.04	1.123	1.399	1.106	1.034	1.169	1.134	1.18	1.149	1.111	0.947	1.253	1.134	1.004	1.25	1.432	1.1246	1.1212	1.115	1.205	1.00861	0.883543	0.930456	0.50355	0.839964	1.07834	0.889649	0.9903	1.18559	0.986945	0.90369	1.31996	1.14286	0.996769	0.483968	1.08836	0.223913
Src	P05480	Neuronal proto-oncogene tyrosine-protein kinase Src OS=Mus musculus OX=10090 GN=Src PE=1 SV=4	1.019	1.02	0.892	1.021	0.83	1.028	1.046	0.953	1.118	1.017	1.079	1.013	1.025	0.928	0.964	1.032	1.007	0.912	1.0324	0.9564	1.01125	0.97875	1.02091	0.619449	0.977165	0.674824	0.991245	0.975143	0.935992	0.913238	0.816126	0.89342	1.01876	0.982439	0.982759	0.926349	0.076497	0.969343	0.228263
Kit	P05532	Mast/stem cell growth factor receptor Kit OS=Mus musculus OX=10090 GN=Kit PE=1 SV=3				1.065	1.043			0.999	0.978	0.954			0.939	0.748			0.921	0.73	0.977	1.054	0.8435	0.8255	1.15827	0.165421	1.2768	0.140605				1.08896	1.09329			0.980831	0.975936	1.09112	0.0129384	0.978383	0.453087
Itgam	P05555	Integrin alpha-M OS=Mus musculus OX=10090 GN=Itgam PE=1 SV=2	1.113	0.962	1.078	0.921	1.181	0.938	0.951	0.912	0.8	1.128	1.126	1.024	1.088	1.178	1.208	1.128	1.147	1.204	0.9458	1.051	1.104	1.17175	0.856703	0.0483489	0.896949	0.0733016	1.18657	1.01157	1.18202	1.15125	1.04699	1.07282	1.10156	1.05423	1.02207	1.11568	0.0894533	1.06267	0.0631869
Pdgfrb	P05622	Platelet-derived growth factor receptor beta OS=Mus musculus OX=10090 GN=Pdgfrb PE=1 SV=2				0.889	1.09			0.973	0.94	1.09			1.002	0.943			1.144	1.077	1.001	0.9895	0.9725	1.1105	1.02931	0.680453	0.89104	0.371681				0.945745	1			1.14172	1.1421	0.972872	0.455743	1.14191	0.045314
Ldha	P06151	L-lactate dehydrogenase A chain OS=Mus musculus OX=10090 GN=Ldha PE=1 SV=3	0.834	0.904	1.207	1.119	0.895	0.755	0.883	1.094	1.465	0.879	0.846	0.939	0.891	0.813	0.784	0.945	0.969	0.765	1.0152	0.9918	0.87225	0.86575	1.16389	0.353014	1.1456	0.223009	1.10464	1.02378	1.10329	0.763823	1.0182	0.926714	1.00639	1.08754	0.940959	1.00275	0.43762	0.990401	0.458431
Nr3c1	P06537	Glucocorticoid receptor OS=Mus musculus OX=10090 GN=Nr3c1 PE=1 SV=1				0.94	1.053			0.943	1.202	1.004			1.009	1.016			1.169	0.961	1.04967	0.9965	1.0125	1.065	1.03671	0.737211	0.935681	0.621245				0.78203	1.0488			1.15857	0.945866	0.915417	0.330074	1.05222	0.331995
C9	P06683	Complement component C9 OS=Mus musculus OX=10090 GN=C9 PE=1 SV=2	0.832	1.09	1.151			1.025	0.903				0.966	0.817			1.148	1.215			0.964	1.02433	0.8915	1.1815	1.08132	0.53004	0.866977	0.309112	0.811707	1.20709				1.18841	1.48715			1.0094	0.341706	1.33778	0.0354973
Apoa4	P06728	Apolipoprotein A-IV OS=Mus musculus OX=10090 GN=Apoa4 PE=1 SV=3	0.852	0.748	1.267			0.909	0.738				1.019	1.14			0.997	0.983			0.8235	0.955667	1.0795	0.99	0.762853	0.134448	0.96532	0.877489	0.937294	1.01355				0.97841	0.862281			0.975422	0.290576	0.920345	0.13973
Gpi	P06745	Glucose-6-phosphate isomerase OS=Mus musculus OX=10090 GN=Gpi PE=1 SV=4	0.969	0.945	1.064	1.127	0.873	0.844	0.839	1.019	1.235	0.91	0.937	1.005	0.864	0.904	0.848	0.996	0.868	0.857	0.9694	0.9956	0.9275	0.89225	1.04518	0.647781	1.11583	0.125167	1.1481	1.12634	1.04416	0.912551	0.959341	0.905016	0.991045	1.00463	0.948009	1.0381	0.384798	0.962175	0.235617
Ctsl	P06797	Cathepsin L1 OS=Mus musculus OX=10090 GN=Ctsl PE=1 SV=2	1.119	1.161	1.077	1.003	1.158	1.18	1.202	1.035	0.991	1.073	1.156	0.871	1.175	1.111	1.217	1.01	1.197	1.116	1.0962	1.1036	1.07825	1.135	1.01665	0.823061	0.972335	0.572941	0.948305	0.96589	1.04058	1.01211	1.07922	1.05277	1.15959	1.01872	1.0045	1.00922	0.443497	1.05889	0.263769
Me1	P06801	NADP-dependent malic enzyme OS=Mus musculus OX=10090 GN=Me1 PE=1 SV=2	0.974	0.981	1.173	0.965	0.989	0.979	1.007	1.098	1.035	0.98	0.959	0.972	0.936	0.951	0.858	0.99	0.944	0.928	1.0198	1.0164	0.9545	0.93	1.06841	0.0397736	1.0929	0.131991	0.994893	0.974181	1.06831	0.932367	1.00918	0.894682	1.01852	1.00855	0.975815	0.995786	0.470895	0.974391	0.210571
Enpp1	P06802	Ectonucleotide pyrophosphatase/phosphodiesterase family member 1 OS=Mus musculus OX=10090 GN=Enpp1 PE=1 SV=4	0.973	1.085	1.085			1.09	1.126				1.077	1.076			1.25	1.019			1.108	1.04767	1.0765	1.1345	1.02926	0.222341	0.923461	0.443602	0.892661	0.963588				1.16063	0.947026			0.928124	0.157135	1.05383	0.332694
Gap43	P06837	Neuromodulin OS=Mus musculus OX=10090 GN=Gap43 PE=1 SV=1	1.707	1.159	1.557	0.833	1.021	1.156	0.9	0.834	0.867	1.364	0.997	0.719	0.719	0.977	0.721	0.911	0.814	0.956	1.0242	1.2554	0.853	0.8505	1.2007	0.243534	1.47607	0.0723211	1.47664	1.28778	1.86691	0.960784	0.748534	0.72317	1.26704	1.13213	0.978506	1.26813	0.132871	1.02521	0.489768
Cfh	P06909	Complement factor H OS=Mus musculus OX=10090 GN=Cfh PE=1 SV=2	1.207	1.097	1.287	1.2	1.242	1.207	1.06	1.481	1.305	1.321	1.132	1.092	1.08	1.026	1.249	1.175	0.967	1.035	1.2748	1.2066	1.0825	1.1065	1.17764	0.0492929	1.09047	0.17749	1	1.03491	0.869007	0.91954	0.940197	1.10336	1.07601	0.89537	1.00877	0.95273	0.198401	1.02088	0.367898
Prss2	P07146	Anionic trypsin-2 OS=Mus musculus OX=10090 GN=Prss2 PE=1 SV=1	0.925	1.102	0.899	1.002	1.061	1.689	1.298	0.766	0.655	1.167	1.028	1.038	1.051	1.519	1.177	0.95	1.261	1.865	1.115	0.9978	1.159	1.31325	0.962036	0.857852	0.759794	0.117998	0.547661	0.848998	1.17363	1.52977	0.909169	1.14494	0.915222	1.19981	1.22778	1.00185	0.278174	1.12194	0.26306
Ttr	P07309	Transthyretin OS=Mus musculus OX=10090 GN=Ttr PE=1 SV=1	1.479	1.005	2.16	0.806	1.201	1.196	0.861	0.789	0.675	1.002	1.012	0.915	0.833	0.826	1.141	0.916	0.882	0.787	0.9046	1.3302	0.8965	0.9315	1.00904	0.94288	1.42802	0.190226	1.23662	1.16725	2.73764	1.19407	1.1986	1.12747	1.00109	1.05882	0.952785	1.50684	0.0648733	1.03504	0.350173
Anxa2	P07356	Annexin A2 OS=Mus musculus OX=10090 GN=Anxa2 PE=1 SV=2	1.279	1.111	0.936	1.26	0.928	1.276	0.931	0.819	0.772	0.855	1.126	0.85	1.043	1.275	1.124	0.902	1.03	1.361	0.9306	1.1028	1.0735	1.10425	0.866884	0.302847	0.998687	0.990757	1.00235	1.19334	1.14286	1.63212	1.08538	0.998224	1.06118	0.987536	1.06745	1.21121	0.0907187	1.0286	0.411329
Alb	P07724	Serum albumin OS=Mus musculus OX=10090 GN=Alb PE=1 SV=3	0.929	0.906	1.591	1.183	0.785	0.892	0.866	0.722	1.03	0.726	1.045	1.321	0.998	0.643	1.025	1.214	0.884	0.716	0.8472	1.0788	1.00175	0.95975	0.84572	0.3015	1.12404	0.545301	1.04148	1.04619	2.2036	1.14854	1.08127	0.980861	0.919001	0.885772	1.11353	1.30422	0.0862365	0.974791	0.409046
Serpina1a	P07758	Alpha-1-antitrypsin 1-1 OS=Mus musculus OX=10090 GN=Serpina1a PE=1 SV=4	0.92	0.953	1.665	1.037	0.968	0.927	0.924	0.942	1.14	0.936	0.988	0.971	0.822	0.759	1.003	0.936	0.837	0.753	0.9738	1.1086	0.885	0.88225	1.10034	0.234772	1.25656	0.215809	0.992449	1.03139	1.76752	0.909649	1.03419	1.01518	0.963955	1.01825	0.992095	1.14704	0.192136	0.99737	0.486607
Serpina3k	P07759	Serine protease inhibitor A3K OS=Mus musculus OX=10090 GN=Serpina3k PE=1 SV=2	0.975	1.038	1.719	1.129	0.958	1.047	1.045	0.968	1.124	0.895	1.001	1.012	0.868	0.829	1.071	0.875	0.928	0.797	1.0158	1.1638	0.9275	0.91775	1.0952	0.185259	1.2681	0.188315	0.931232	0.993301	1.77583	1.00445	1.07039	1.06993	0.864625	1.06912	0.961399	1.15504	0.172152	0.99127	0.449769
Hsp90aa1	P07901	Heat shock protein HSP 90-alpha OS=Mus musculus OX=10090 GN=Hsp90aa1 PE=1 SV=4	0.977	1.055	0.933	1.007	0.917	0.956	1.014	1.026	1.119	0.922	0.988	1.027	0.985	0.931	0.941	1.075	1.028	0.913	1.0074	0.9778	0.98275	0.98925	1.02508	0.575753	0.988426	0.800221	1.02197	1.04043	0.909357	0.899911	0.994577	0.952429	1.04674	1.04365	0.980666	0.973249	0.250526	1.00587	0.441717
Ercc1	P07903	DNA excision repair protein ERCC-1 OS=Mus musculus OX=10090 GN=Ercc1 PE=2 SV=2				1.24	1.136			1.339	1.428	1.301			1.14	1.042			1.227	1.114	1.356	1.188	1.091	1.1705	1.2429	0.022303	1.01495	0.840901				0.868347	0.873174			1.07632	1.0691	0.870761	0.0367968	1.07271	0.199576
Phkg1	P07934	Phosphorylase b kinase gamma catalytic chain, skeletal muscle/heart isoform OS=Mus musculus OX=10090 GN=Phkg1 PE=1 SV=3	0.974	1.042	0.927	0.837	0.813	1.192	1.147	1.119	1.037	1.079	1.035	0.985	1.052	1.014	0.92	0.955	0.915	1.14	1.1148	0.9186	1.0215	0.9825	1.09134	0.0252309	0.934962	0.373186	0.817114	0.908457	0.828418	0.807136	0.753475	0.888889	0.969543	0.869772	1.12426	0.82292	0.00226107	0.963116	0.253072
Pdia4	P08003	Protein disulfide-isomerase A4 OS=Mus musculus OX=10090 GN=Pdia4 PE=1 SV=3	1.084	1.075	0.925	0.877	0.99	1.001	1.001	1.024	0.86	1.079	1.105	0.903	0.995	1.04	0.955	0.916	0.979	1.004	0.993	0.9902	1.01075	0.9635	0.982439	0.758088	1.02771	0.602338	1.08292	1.07393	0.90332	1.01977	0.917516	0.864253	1.0144	0.98392	0.965385	0.999489	0.480113	0.956989	0.17378
Aprt	P08030	Adenine phosphoribosyltransferase OS=Mus musculus OX=10090 GN=Aprt PE=1 SV=2	1.065	1.009	1.126	0.965	1.064	0.939	0.987	1.134	0.981	1.06	1.01	0.976	0.857	0.678	0.958	0.998	0.91	0.655	1.0202	1.0458	0.88025	0.88025	1.15899	0.110333	1.18807	0.0619279	1.13419	1.02229	0.992945	0.98369	1.00377	0.948515	1.02254	1.06184	0.966077	1.02738	0.288505	0.999744	0.5
Spta1	P08032	Spectrin alpha chain, erythrocytic 1 OS=Mus musculus OX=10090 GN=Spta1 PE=1 SV=3	0.859	0.833	1.21	0.8	0.779	1.192	1.435	0.715	0.81	0.997	1.052	0.833	1.012	1.019	1.459	1.157	0.814	1.372	1.0298	0.8962	0.979	1.2005	1.05189	0.750956	0.746522	0.0906079	0.720638	0.580488	1.69231	0.987654	0.781344	1.38688	1.38896	0.804348	1.34642	0.952486	0.203433	1.23165	0.0975165
Hsp90b1	P08113	Endoplasmin OS=Mus musculus OX=10090 GN=Hsp90b1 PE=1 SV=2	1.029	1.051	0.917	0.953	0.816	0.944	1.02	1.036	1.005	0.945	1.072	1.011	1.052	0.943	0.901	1.009	1.007	0.916	0.99	0.9532	1.0195	0.95825	0.971064	0.40339	0.99473	0.928191	1.09004	1.03039	0.885135	0.948259	0.863492	0.840485	0.998022	0.957224	0.971368	0.963464	0.224708	0.941775	0.0909286
Col4a2	P08122	Collagen alpha-2(IV) chain OS=Mus musculus OX=10090 GN=Col4a2 PE=1 SV=4	1.17	1.23	1.016	0.793	1.134	1.241	1.203	0.879	0.696	1.039	1.159	1.058	1.116	1.156	1.253	1.007	1.143	1.304	1.0116	1.0686	1.12225	1.17675	0.901403	0.376742	0.908094	0.337005	0.942788	1.02244	1.15586	1.13937	1.09143	1.0811	0.951796	1.02419	1.12803	1.07038	0.333677	1.04628	0.232578
Apoe	P08226	Apolipoprotein E OS=Mus musculus OX=10090 GN=Apoe PE=1 SV=2	1.247	0.974	1.183	0.795	1.05	1.091	0.949	0.844	0.756	1.017	1.067	0.984	0.956	1.375	1.123	0.997	0.996	1.186	0.9314	1.0498	1.0955	1.0755	0.850205	0.173375	0.976104	0.803763	1.14299	1.02634	1.40166	1.05159	1.03245	1.05248	1.01321	1.04184	0.862545	1.13101	0.134539	0.99252	0.429042
Sod1	P08228	Superoxide dismutase [Cu-Zn] OS=Mus musculus OX=10090 GN=Sod1 PE=1 SV=2	0.949	1.232	1.117	1.025	1.225	0.955	1.119	0.978	0.893	1.07	0.934	0.972	0.932	0.796	0.995	1.137	0.941	0.788	1.003	1.1096	0.9085	0.96525	1.10402	0.142394	1.14955	0.149526	0.993717	1.10098	1.14213	1.14782	1.14486	1.06531	1.16975	1.00966	0.98995	1.1059	0.0795567	1.05867	0.25687
Mdh2	P08249	Malate dehydrogenase, mitochondrial OS=Mus musculus OX=10090 GN=Mdh2 PE=1 SV=3	0.884	0.984	1.113	1.064	0.966	0.775	0.97	1.112	1.036	0.928	0.929	1.04	0.986	0.811	0.934	0.975	1.01	0.779	0.9642	1.0022	0.9415	0.9245	1.02411	0.777603	1.08405	0.261047	1.14065	1.01443	1.0009	1.02703	1.04095	1.00538	0.9375	1.02434	0.960543	1.04479	0.299024	0.981941	0.408998
Camk4	P08414	Calcium/calmodulin-dependent protein kinase type IV OS=Mus musculus OX=10090 GN=Camk4 PE=1 SV=2	0.609	1.03	0.538	0.616	0.615	0.897	1.009	1.079	1.794	1.043	1.127	0.926	1.034	1.079	0.538	0.811	0.564	0.86	1.1644	0.6816	1.0415	0.69325	1.118	0.529176	0.983195	0.927676	0.67893	1.02081	0.49861	0.343367	0.589645	0.477374	0.87581	0.545455	0.797034	0.626273	0.0149113	0.673918	0.00486714
Nefl	P08551	Neurofilament light polypeptide OS=Mus musculus OX=10090 GN=Nefl PE=1 SV=5	0.954	1.214	0.859	1.206	0.999	0.926	1.279	0.937	0.71	0.688	0.864	1.253	1.175	0.976	1.267	1.123	1.032	1.207	0.908	1.0464	1.067	1.15725	0.850984	0.305747	0.904213	0.266038	1.03024	0.949179	0.916756	1.69859	1.45203	1.46644	0.896249	0.878298	1.23668	1.20936	0.154925	1.11942	0.207153
Nefm	P08553	Neurofilament medium polypeptide OS=Mus musculus OX=10090 GN=Nefm PE=1 SV=4	0.854	1.166	0.753	1.416	1.13	0.875	1.172	0.892	0.71	0.675	0.828	1.152	1.162	1.02	1.388	0.971	1.042	1.448	0.8648	1.0638	1.0405	1.21225	0.831139	0.189978	0.877542	0.413251	0.976	0.994881	0.84417	1.99437	1.67407	1.67633	0.842882	0.89673	1.41961	1.2967	0.107009	1.20889	0.13795
Nras	P08556	GTPase NRas OS=Mus musculus OX=10090 GN=Nras PE=1 SV=1				1.131	1.16			1.177	1.175	1.089			1.12	0.947			1.104	0.907	1.147	1.1455	1.0335	1.0055	1.10982	0.225302	1.13923	0.294914				0.962553	1.0652			0.985714	0.957761	1.01388	0.485859	0.971738	0.42533
Krt13	P08730	Keratin, type I cytoskeletal 13 OS=Mus musculus OX=10090 GN=Krt13 PE=1 SV=2	1.245	0.889	0.888			0.825	1.077				0.855	1.567			1.418	1.075			0.951	1.00733	1.211	1.2465	0.785301	0.562282	0.808129	0.317037	1.50909	0.825441				1.65848	0.686024			1.16727	0.387328	1.17225	0.468301
Gnai2	P08752	Guanine nucleotide-binding protein G(i) subunit alpha-2 OS=Mus musculus OX=10090 GN=Gnai2 PE=1 SV=5	0.921	1.001	0.956	1.034	0.936	1.109	1.059	0.953	0.989	1	1.032	1.114	1.008	0.893	1.004	1.052	1.046	1.083	1.022	0.9696	1.01175	1.04625	1.01013	0.84604	0.926738	0.0280049	0.830478	0.945231	1.00315	1.0455	0.936	0.972868	0.944345	1.0377	1.21277	0.952072	0.0847291	1.04192	0.251506
Polr2a	P08775	DNA-directed RNA polymerase II subunit RPB1 OS=Mus musculus OX=10090 GN=Polr2a PE=1 SV=3	0.954	0.997	0.861	0.943	0.995	1.151	1.112	0.947	0.973	1.045	1.017	1.13	1.038	1.35	1.027	1.077	1.004	1.322	1.0456	0.95	1.13375	1.1075	0.922249	0.308148	0.857788	0.0593667	0.828844	0.896583	0.909187	0.969168	0.952153	1.00983	0.953097	0.967245	0.979259	0.911187	0.0362136	0.977359	0.405951
Pgk2	P09041	Phosphoglycerate kinase 2 OS=Mus musculus OX=10090 GN=Pgk2 PE=1 SV=4	0.878	1.154	0.882	1.015	0.9	0.932	1.02	0.979	0.997	0.942	1.11	1.111	0.979	0.84	1.035	1.089	0.896	0.934	0.974	0.9658	1.01	0.9885	0.964356	0.565784	0.977036	0.761813	0.94206	1.13137	0.900919	1.01805	0.955414	0.932432	0.980198	0.91522	1.1119	0.989564	0.443441	0.984939	0.396613
Itgb1	P09055	Integrin beta-1 OS=Mus musculus OX=10090 GN=Itgb1 PE=1 SV=1	1.019	1.067	1.051	0.978	1.179	1.075	1.069	1.005	0.931	1.099	1.094	1.046	1.043	1.072	1.153	0.952	1.047	1.142	1.0358	1.0588	1.06375	1.0735	0.973725	0.464359	0.986306	0.801253	0.947907	0.998129	1.04577	1.05048	1.07279	1.05393	0.910134	1.00384	1.0653	1.02302	0.31311	1.0083	0.42363
P4hb	P09103	Protein disulfide-isomerase OS=Mus musculus OX=10090 GN=P4hb PE=1 SV=2	1.169	1.105	1.056	0.914	0.975	1.055	1.038	1.033	0.909	1.061	1.071	0.95	0.971	1.049	0.972	0.966	0.961	0.994	1.0192	1.0438	1.01025	0.97325	1.00886	0.833211	1.07249	0.215639	1.10806	1.06455	1.02227	1.0055	0.918944	0.907563	1.01684	0.989701	0.947569	1.02386	0.328421	0.965419	0.13373
Cck	P09240	Cholecystokinin OS=Mus musculus OX=10090 GN=Cck PE=1 SV=3				1.361	1.263			1.041	1.461	1.542			1.228	1.268			1.779	1.268	1.348	1.312	1.248	1.5235	1.08013	0.653018	0.861175	0.501621				0.931554	0.819066			1.4487	1	0.87531	0.435506	1.22435	0.197425
Alpl	P09242	Alkaline phosphatase, tissue-nonspecific isozyme OS=Mus musculus OX=10090 GN=Alpl PE=1 SV=2	1.267	1.01	1.096	0.935	1.023	1.392	1.048	0.814	0.701	0.951	1.19	1.041	1.217	1.082	1.206	1.116	1.111	1.257	0.9812	1.0662	1.1325	1.1725	0.866402	0.313485	0.909339	0.17866	0.910201	0.96374	1.34644	1.33381	1.07571	1.01345	1.07205	0.912901	1.16174	1.12598	0.267545	1.04003	0.248092
Ncl	P09405	Nucleolin OS=Mus musculus OX=10090 GN=Ncl PE=1 SV=2	0.92	1.027	0.748	0.93	1.072	1.047	1.112	0.789	0.898	1.169	0.816	1.101	1.162	1.427	1.053	0.94	1.04	1.412	1.003	0.9394	1.1265	1.11125	0.890368	0.393317	0.845354	0.164487	0.878701	0.923561	0.948035	1.03563	0.917023	1.29044	0.853769	0.895009	0.989488	0.940591	0.248981	1.00718	0.464143
Pgk1	P09411	Phosphoglycerate kinase 1 OS=Mus musculus OX=10090 GN=Pgk1 PE=1 SV=4	0.924	0.909	0.915	1.132	0.818	0.864	0.935	0.986	1.215	0.779	0.992	1.163	0.928	0.814	1.022	1.124	0.911	0.806	0.9558	0.9396	0.97425	0.96575	0.981062	0.865677	0.972923	0.765202	1.06944	0.972193	0.927992	0.931687	1.05006	1.03024	0.966466	0.981681	0.990172	0.990276	0.430773	0.99214	0.467579
Ace	P09470	Angiotensin-converting enzyme OS=Mus musculus OX=10090 GN=Ace PE=1 SV=3	1.09	1.005	1.124	0.98	1.009	1.024	1.005	1.098	0.967	1.067	1.167	0.802	0.836	0.978	1.055	0.982	0.925	0.992	1.0322	1.0416	0.94575	0.9885	1.09141	0.301155	1.05372	0.21708	1.06445	1	1.02368	1.01344	0.945642	0.904027	1.22444	1.10646	1.01431	1.00944	0.400316	1.06231	0.32065
Fth1	P09528	Ferritin heavy chain OS=Mus musculus OX=10090 GN=Fth1 PE=1 SV=2	0.968	0.883	1.092	0.841	1.106	1.157	0.91	0.9	0.741	1.002	1.116	1.159	1.022	1.095	1.289	1.508	1.103	1.074	0.942	0.978	1.098	1.2435	0.857923	0.0965325	0.78649	0.0419916	0.836646	0.97033	1.21333	1.13495	1.10379	1.15502	1.30112	1.07926	0.980822	1.05181	0.344421	1.12905	0.106071
Myl4	P09541	Myosin light chain 4 OS=Mus musculus OX=10090 GN=Myl4 PE=1 SV=3	0.931	1.118	1.095	0.942	1.011	1.023	1.112	1.148	1.036	1.01	0.907	0.945	0.953	0.96	0.96	0.969	0.976	1.051	1.0658	1.0194	0.94125	0.989	1.13232	0.00641024	1.03074	0.539552	0.910068	1.0054	0.953833	0.909266	1.00099	1.05843	1.0254	1.02413	1.09479	0.955911	0.175855	1.05069	0.0470604
Hmgn2	P09602	Non-histone chromosomal protein HMG-17 OS=Mus musculus OX=10090 GN=Hmgn2 PE=1 SV=2	1.625	1.139	1.24	1.224	1.292	0.844	0.639	1.301	0.775	1.426	0.785	0.802	0.991	1.2	0.952	0.457	0.888	1.284	0.997	1.304	0.9445	0.89525	1.05558	0.795347	1.45658	0.0542464	1.92536	1.78247	0.953113	1.57935	0.906031	1.21274	0.569825	0.896065	1.07	1.42927	0.0594635	0.937157	0.404858
Sod2	P09671	Superoxide dismutase [Mn], mitochondrial OS=Mus musculus OX=10090 GN=Sod2 PE=1 SV=3	0.607	0.76	0.68	1.36	0.729	0.625	0.781	0.919	1.551	0.687	0.707	1.077	0.937	0.887	0.706	0.904	0.918	0.909	0.9126	0.8272	0.902	0.85925	1.01175	0.959421	0.9627	0.847193	0.9712	0.973111	0.739935	0.876854	1.06114	0.998586	0.839369	0.979723	1.0248	0.924447	0.350968	0.96062	0.329233
Apoa2	P09813	Apolipoprotein A-II OS=Mus musculus OX=10090 GN=Apoa2 PE=1 SV=2	1.053	1.052	2.231	0.885	1.011	0.956	0.997	0.776	0.736	0.972	0.986	0.942	0.971	1.061	1.102	1.004	1.088	1.106	0.8874	1.2464	0.99	1.075	0.896364	0.161756	1.15944	0.56259	1.10146	1.05517	2.875	1.20245	1.04012	1.11765	1.06582	1.12049	1.04241	1.45484	0.0975895	1.08659	0.0254065
Surf1	P09925	Surfeit locus protein 1 OS=Mus musculus OX=10090 GN=Surf1 PE=1 SV=3	1.051	1.075	0.973	1.111	0.875	1.156	1.017	1.034	1.016	0.879	1.101	1.035	1.084	0.837	1.156	1.087	1.052	0.781	1.0204	1.017	1.01425	1.019	1.00606	0.935196	0.998037	0.982213	0.90917	1.05703	0.941006	1.0935	0.995449	1.04995	1.05024	0.97048	0.933094	0.999232	0.478406	1.00094	0.482221
Nudt10	P0C027	Diphosphoinositol polyphosphate phosphohydrolase 3-alpha OS=Mus musculus OX=10090 GN=Nudt10 PE=1 SV=1	1.082	1.204	1.18			1.281	1.175				1.102	1.053			1.153	1.015			1.228	1.15533	1.0775	1.084	1.13968	0.123291	1.06581	0.385956	0.844653	1.02468				1.04628	0.963913			0.934667	0.163873	1.0051	0.468676
Rc3h2	P0C090	Roquin-2 OS=Mus musculus OX=10090 GN=Rc3h2 PE=1 SV=1	1.322	0.914	0.907	0.666	1.113	1.428	0.901	0.823	0.602	0.91	1.223	0.654	0.885	1.101	1.295	0.707	0.792	0.768	0.9328	0.9844	0.96575	0.8905	0.965881	0.866624	1.10545	0.603853	0.92577	1.01443	1.10207	1.10631	1.22308	1.05887	1.08104	0.894915	0.697548	1.07433	0.387678	0.933094	0.34906
Chmp6	P0C0A3	Charged multivesicular body protein 6 OS=Mus musculus OX=10090 GN=Chmp6 PE=1 SV=2	1.131	1.181	1.094	0.979	1.086	1.163	1.141	1.078	0.896	1.224	1.034	1.086	1.064	1.152	1.106	1.103	1.153	1.14	1.1004	1.0942	1.084	1.1255	1.01513	0.814716	0.97219	0.452429	0.972485	1.03506	1.01484	1.09263	0.887255	1.06963	1.01565	1.08365	0.989583	1.00045	0.463361	1.03963	0.0941347
Lrrc4b	P0C192	Leucine-rich repeat-containing protein 4B OS=Mus musculus OX=10090 GN=Lrrc4b PE=1 SV=1	1.098	1.026	1.125	0.87	1.16	1.005	1.027	1.037	0.97	1.177	1.01	0.931	0.969	1.062	0.98	0.981	1.055	1.012	1.0432	1.0558	0.993	1.007	1.05055	0.321766	1.04846	0.445019	1.09254	0.999026	1.08486	0.896907	0.985556	0.970297	1.05371	1.08875	0.952919	1.01178	0.4225	1.01642	0.343846
Gpr52	P0C5J4	G-protein coupled receptor 52 OS=Mus musculus OX=10090 GN=Gpr52 PE=2 SV=1				1.026	0.978			0.913	0.821	1.067			0.893	0.968			1.044	1.158	0.933667	1.002	0.9305	1.101	1.0034	0.97595	0.910082	0.25058				1.2497	0.916589			1.16909	1.19628	1.08314	0.260652	1.18269	0.0648513
Igsf6	P0C6B7	Immunoglobulin superfamily member 6 OS=Mus musculus OX=10090 GN=Igsf6 PE=2 SV=1	0.916	0.781	0.711			1.026	1.062				1.01	0.921			0.738	0.708			1.044	0.802667	0.9655	0.723	1.08131	0.243608	1.11019	0.38474	0.892788	0.735405				0.730693	0.76873			0.814096	0.027456	0.749711	0.0177573
Wipf3	P0C7L0	WAS/WASL-interacting protein family member 3 OS=Mus musculus OX=10090 GN=Wipf3 PE=1 SV=1	1.183	1.082	1.092	0.853	1.106	1.095	1.156	0.957	0.985	1.14	1.098	0.966	0.89	1.131	1.035	1.002	0.981	1.033	1.0666	1.0632	1.02125	1.01275	1.04441	0.523784	1.04981	0.455931	1.08037	0.935986	1.14107	0.86599	0.970175	0.942623	1.03727	1.10225	0.913351	0.998717	0.480872	0.998872	0.444057
Clec2l	P0C7M9	C-type lectin domain family 2 member L OS=Mus musculus OX=10090 GN=Clec2l PE=1 SV=1	0.865	0.969	1.044	1.055	0.973	0.77	0.989	1.108	0.976	0.85	0.858	1.055	1.084	0.802	1.046	1.076	1.153	0.845	0.9386	0.9812	0.94975	1.03	0.98826	0.905722	0.952621	0.50442	1.12338	0.979778	0.942238	1.08094	1.14471	1.21911	1.01991	1.06365	1.05362	1.05421	0.273743	1.08907	0.218078
Gon7	P0C8B4	EKC/KEOPS complex subunit GON7 OS=Mus musculus OX=10090 GN=Gon7 PE=3 SV=1	0.881	0.902	1.049			0.917	0.997				0.852	0.776			1.025	0.734			0.957	0.944	0.814	0.8795	1.17568	0.122171	1.07334	0.649314	0.960742	0.904714				1.20305	0.945876			0.932728	0.436257	1.07446	0.352828
Occ-1	P0C913	Overexpressed in colon carcinoma 1 protein homolog OS=Mus musculus OX=10090 PE=3 SV=1	1.195	0.945	0.901	1.076	1.408	1.11	0.642	0.958	0.931	1.324	0.973	0.772	0.894	1.43	0.834	0.763	1.082	1.845	0.993	1.105	1.01725	1.131	0.976161	0.896129	0.977011	0.917129	1.07658	1.47196	0.940501	1.15575	1.06344	0.857143	0.988342	1.21029	1.29021	1.14165	0.230777	1.0865	0.352435
Derpc	P0CG14	Decreased expression in renal and prostate cancer protein OS=Mus musculus OX=10090 GN=Derpc PE=1 SV=1	1.048	1.272	1.053	0.934	0.962	1.058	1.023	0.901	0.848	1.053	1.013	0.882	1.019	1.262	1.436	1.108	1.067	1.251	0.9766	1.0538	1.044	1.2155	0.935441	0.453525	0.866968	0.148062	0.990548	1.2434	1.1687	1.10142	0.91358	1.41757	1.25624	1.04711	0.991284	1.08353	0.161334	1.17805	0.0933235
Ndufb1	P0DN34	NADH dehydrogenase [ubiquinone] 1 beta subcomplex subunit 1 OS=Mus musculus OX=10090 GN=Ndufb1 PE=1 SV=1	1.093	1.056	1.073	0.999	1.188	0.983	1.061	1.021	0.883	1.056	1.121	1.004	1.02	0.94	1.215	0.913	1.024	0.953	1.0008	1.0818	1.02125	1.02625	0.979976	0.691904	1.05413	0.443595	1.1119	0.995287	1.05093	1.13137	1.125	1.08385	0.909363	1.00392	1.01383	1.0829	0.0543588	1.00274	0.475084
Calm2	P0DP27	Calmodulin-2 OS=Mus musculus OX=10090 GN=Calm2 PE=1 SV=1	0.881	1.104	0.913	1.201	1.038	1.064	1.154	0.994	0.92	0.995	0.951	1.022	0.967	0.921	0.99	1.122	0.949	1.09	1.0254	1.0274	0.96525	1.03775	1.06232	0.253919	0.990026	0.895953	0.828008	0.956672	0.918511	1.30543	1.04322	1.04101	1.09785	0.981386	1.1835	1.01037	0.489155	1.07593	0.0829589
Lynx1	P0DP60	Ly-6/neurotoxin-like protein 1 OS=Mus musculus OX=10090 GN=Lynx1 PE=1 SV=1				1.086	0.914			1.041	0.904	0.937			1.127	0.868			1.09	1.053	0.960667	1	0.9975	1.0715	0.963074	0.760322	0.933271	0.5017				1.20133	0.975454			0.967169	1.21313	1.08839	0.334618	1.09015	0.314305
Anxa1	P10107	Annexin A1 OS=Mus musculus OX=10090 GN=Anxa1 PE=1 SV=2	1.101	1.055	0.993	1.158	1.419	1.03	1.057	0.843	0.821	0.816	0.976	1.117	0.957	0.957	1.152	1.114	1.055	1.456	0.9134	1.1452	1.00175	1.19425	0.911804	0.244289	0.958928	0.681664	1.06893	0.998108	1.17794	1.41048	1.73897	1.18033	0.997314	1.1024	1.52142	1.27888	0.0171527	1.20037	0.0478875
Eef1a1	P10126	Elongation factor 1-alpha 1 OS=Mus musculus OX=10090 GN=Eef1a1 PE=1 SV=3	1.081	1.076	0.615	0.768	0.745	1.222	0.949	1.118	1.072	1.103	1.189	0.807	1.023	1.145	0.49	0.752	0.812	0.994	1.0928	0.857	1.041	0.762	1.04976	0.583436	1.12467	0.520979	0.884615	1.13383	0.550089	0.716418	0.675431	0.412111	0.931846	0.793744	0.868122	0.792076	0.0264239	0.751456	0.0420021
Nid1	P10493	Nidogen-1 OS=Mus musculus OX=10090 GN=Nid1 PE=1 SV=2	1.113	1.075	0.972	0.911	1.148	1.146	1.073	0.918	0.821	0.975	1.046	0.985	1.128	1.221	1.19	0.956	1.057	1.415	0.9866	1.0438	1.095	1.1545	0.901005	0.211362	0.904114	0.307572	0.971204	1.00186	1.05882	1.10962	1.17744	1.13767	0.970558	0.937057	1.15889	1.06379	0.225839	1.05104	0.306567
Alad	P10518	Delta-aminolevulinic acid dehydratase OS=Mus musculus OX=10090 GN=Alad PE=1 SV=1	1.082	1.001	1.014	0.906	1.14	1.103	0.991	1.005	0.903	1.059	1.052	0.999	0.993	1.027	1.096	0.973	1.073	1.04	1.0122	1.0286	1.01775	1.0455	0.994547	0.893966	0.983835	0.748266	0.980961	1.01009	1.00896	1.00332	1.07649	1.04183	0.973974	1.08056	1.01266	1.01596	0.380321	1.02726	0.195488
Ctsb	P10605	Cathepsin B OS=Mus musculus OX=10090 GN=Ctsb PE=1 SV=2	1.09	0.975	0.896	0.93	1.152	1.095	1.004	0.97	0.849	1.011	1.065	0.909	1.163	1.025	1.233	0.809	1.201	1.078	0.9858	1.0086	1.0405	1.08025	0.947429	0.425398	0.933673	0.500996	0.995434	0.971116	0.923711	1.09541	1.13947	1.15775	0.889989	1.03267	1.05171	1.02503	0.36311	1.03303	0.364855
Eif4a2	P10630	Eukaryotic initiation factor 4A-II OS=Mus musculus OX=10090 GN=Eif4a2 PE=1 SV=2	0.952	1.007	1.104	1.029	0.955	0.892	1.046	0.968	1.201	0.919	0.989	1.137	0.985	1.097	0.992	1.195	1	1.002	1.0052	1.0094	1.052	1.04725	0.955513	0.533205	0.963858	0.503211	1.06726	0.962715	1.1405	0.856786	1.03917	1.00303	1.05101	1.01523	0.9134	1.01329	0.473885	0.995668	0.470944
Mapt	P10637	Microtubule-associated protein tau OS=Mus musculus OX=10090 GN=Mapt PE=1 SV=3	1.297	0.963	0.94	0.879	1.234	1.281	0.939	0.759	0.805	1.079	1.083	0.939	0.956	1.218	1.173	1.077	1.061	1.207	0.9726	1.0626	1.049	1.1295	0.927169	0.551208	0.94077	0.52848	1.01249	1.02556	1.23847	1.09193	1.14365	1.0831	1.14696	1.10983	0.990969	1.10242	0.24987	1.08272	0.159381
Txn	P10639	Thioredoxin OS=Mus musculus OX=10090 GN=Txn PE=1 SV=3	1.009	1.067	1.044	1.098	0.87	1.116	1.074	0.931	0.939	0.874	1.022	1.077	0.992	0.884	1.124	1.082	0.941	0.899	0.9868	1.0176	0.99375	1.0115	0.993006	0.915563	1.00603	0.928398	0.904122	0.993482	1.12137	1.16933	0.995423	1.0998	1.00464	0.948589	1.01697	1.03675	0.312996	1.0175	0.401
Gstm1	P10649	Glutathione S-transferase Mu 1 OS=Mus musculus OX=10090 GN=Gstm1 PE=1 SV=2	1.003	1.037	1.106	1.016	0.938	1.052	1.056	1.098	1.024	0.888	0.881	1.051	0.965	0.868	0.979	0.995	0.972	0.849	1.0236	1.02	0.94125	0.94875	1.08749	0.17931	1.0751	0.138511	0.953422	0.982008	1.00729	0.992188	1.05631	1.11124	0.946717	1.00725	0.978111	0.998242	0.469099	1.01083	0.447159
Tcea1	P10711	Transcription elongation factor A protein 1 OS=Mus musculus OX=10090 GN=Tcea1 PE=1 SV=2	1.177	0.985	1.11	0.948	1.151	1.033	1.01	0.878	0.795	1.092	0.979	0.902	1.029	1.225	1.099	0.899	1.067	1.374	0.9616	1.0742	1.03375	1.10975	0.930206	0.431296	0.967966	0.73452	1.1394	0.975248	1.26424	1.19245	1.05403	1.12257	0.996674	1.03693	1.12163	1.12507	0.0757096	1.06945	0.27513
Rras	P10833	Ras-related protein R-Ras OS=Mus musculus OX=10090 GN=Rras PE=1 SV=1	0.905	0.987	0.918	1.044	1.058	0.873	0.858	1.011	0.844	1.018	1.068	0.964	1.041	1.062	0.7	1.047	1.15	1.268	0.9208	0.9824	1.03375	1.04125	0.890738	0.052724	0.943481	0.619235	1.03666	1.15035	0.908012	1.23697	1.03929	0.655431	1.0861	1.10471	1.19397	1.07426	0.125107	1.01005	0.476998
Slc3a2	P10852	4F2 cell-surface antigen heavy chain OS=Mus musculus OX=10090 GN=Slc3a2 PE=1 SV=1	0.919	1.044	1.058	0.965	0.983	0.91	1.06	0.922	0.79	0.901	1.099	1.194	1.134	0.89	1.088	1.3	1.165	0.906	0.9166	0.9938	1.07925	1.11475	0.849293	0.0689219	0.8915	0.164299	1.00989	0.984906	1.14751	1.22152	1.09101	0.989991	1.08878	1.02734	1.01798	1.09097	0.0807492	1.03102	0.373952
H1f0	P10922	Histone H1.0 OS=Mus musculus OX=10090 GN=H1f0 PE=2 SV=4	1.09	0.969	0.896	0.915	1.134	1.08	1.029	0.775	0.764	0.968	0.882	1.259	1.129	1.408	1.381	1.215	1.163	1.735	0.9232	1.0008	1.1695	1.3735	0.789397	0.0847465	0.728649	0.0208557	1.00926	0.941691	1.15613	1.19764	1.17149	1.56576	0.965052	1.03012	1.23224	1.09524	0.182121	1.19829	0.13848
Sub1	P11031	Activated RNA polymerase II transcriptional coactivator p15 OS=Mus musculus OX=10090 GN=Sub1 PE=1 SV=3	0.994	0.997	1.126	0.934	1.227	0.959	0.891	0.959	0.955	1.11	0.82	0.877	0.977	1.1	1.017	0.854	1.053	1.081	0.9748	1.0556	0.9435	1.00125	1.03317	0.65828	1.05428	0.491727	1.0365	1.11897	1.17414	0.97801	1.10541	1.24024	0.973774	1.07779	0.982727	1.0826	0.121979	1.06863	0.248032
Col1a1	P11087	Collagen alpha-1(I) chain OS=Mus musculus OX=10090 GN=Col1a1 PE=1 SV=4	1.119	1.068	0.834			1.102	0.739				0.942	1.242			1.314	0.892			0.9205	1.007	1.092	1.103	0.842949	0.542132	0.912965	0.65439	1.01543	1.4452				1.3949	0.718196			1.23031	0.328791	1.05655	0.484984
Parp1	P11103	Poly [ADP-ribose] polymerase 1 OS=Mus musculus OX=10090 GN=Parp1 PE=1 SV=3				1.204	1.081			1.128	1.308	0.987			1.05	0.979			1.048	0.887	1.141	1.1425	1.0145	0.9675	1.12469	0.378757	1.18088	0.226224				0.920489	1.09524			0.998095	0.906027	1.00786	0.495706	0.952061	0.323313
Mpo	P11247	Myeloperoxidase OS=Mus musculus OX=10090 GN=Mpo PE=1 SV=2	1.206	1.063	1.089	1.042	1.289	1.012	0.956	0.878	0.901	0.913	1.024	1.097	0.958	0.953	1.229	1.183	1.054	1.343	0.932	1.1378	1.008	1.20225	0.924603	0.099357	0.946392	0.418715	1.1917	1.11192	1.24032	1.15649	1.41183	1.2002	1.0784	1.10021	1.40923	1.22245	0.00229358	1.19701	0.0149986
Fn1	P11276	Fibronectin OS=Mus musculus OX=10090 GN=Fn1 PE=1 SV=4	1.249	1.198	1.096	0.766	1.577	1.327	1.171	0.795	0.627	1.191	1.043	0.938	1.191	1.395	1.239	0.973	1.086	2.251	1.0222	1.1772	1.14175	1.38725	0.895292	0.513373	0.848585	0.502181	0.941221	1.02306	1.37862	1.22169	1.3241	1.18792	1.03731	0.911839	1.61362	1.17774	0.214501	1.18767	0.228814
Gpx1	P11352	Glutathione peroxidase 1 OS=Mus musculus OX=10090 GN=Gpx1 PE=1 SV=2	1.15	0.978	1.276	0.868	1.183	0.959	0.899	1.009	0.824	1.149	1.012	0.864	0.95	1.092	1.082	0.8	0.991	1.225	0.968	1.091	0.9795	1.0245	0.988259	0.882756	1.06491	0.579376	1.19917	1.08788	1.26462	1.0534	1.02959	1.06917	0.925926	1.04316	1.12179	1.12693	0.108637	1.04001	0.33611
Fabp3	P11404	Fatty acid-binding protein, heart OS=Mus musculus OX=10090 GN=Fabp3 PE=1 SV=5	0.855	0.953	1.088	1.122	0.947	0.846	0.947	1.012	1.007	0.807	0.903	1.142	1.024	0.651	0.915	1.148	1.039	0.619	0.9238	0.993	0.93	0.93025	0.993333	0.953996	1.06745	0.601431	1.01064	1.00634	1.0751	1.1142	1.17348	1.01329	1.00525	1.01465	0.950845	1.07595	0.157524	0.996009	0.499383
Lamp1	P11438	Lysosome-associated membrane glycoprotein 1 OS=Mus musculus OX=10090 GN=Lamp1 PE=1 SV=2	1.267	0.992	1.005	0.893	1.306	1.196	1.065	0.956	0.833	1.15	1.098	0.911	1.071	1.086	1.234	0.874	1.114	1.102	1.04	1.0926	1.0415	1.081	0.99856	0.986269	1.01073	0.921654	1.05936	0.931455	1.05126	1.07203	1.13565	1.12386	0.959385	1.04015	1.01473	1.04995	0.314969	1.03453	0.332915
Hsp90ab1	P11499	Heat shock protein HSP 90-beta OS=Mus musculus OX=10090 GN=Hsp90ab1 PE=1 SV=3	0.988	1.055	0.781	1.004	0.907	1.006	1.064	0.949	1.046	0.97	1.043	1.005	0.979	1.033	1.013	1.06	1.004	1.062	1.007	0.947	1.015	1.03475	0.992118	0.781733	0.915197	0.160239	0.982107	0.991541	0.822972	0.959847	0.935052	0.971237	1.05473	1.02554	1.02807	0.938304	0.143334	1.01989	0.191864
Mup2	P11589	Major urinary protein 2 OS=Mus musculus OX=10090 GN=Mup2 PE=1 SV=1	1.132	1.005	1.554	0.827	1.212	1.27	1.168	0.944	0.81	1.215	1.159	1.482	0.989	1.355	1.096	1.049	1.073	1.381	1.0814	1.146	1.24625	1.14975	0.867723	0.26998	0.996738	0.981154	0.891339	0.860445	1.64619	1.02099	0.997531	0.945643	0.707827	1.08493	1.01919	1.0833	0.338387	0.939398	0.248358
L1cam	P11627	Neural cell adhesion molecule L1 OS=Mus musculus OX=10090 GN=L1cam PE=1 SV=1	1.321	1.014	1.153	0.828	1.065	1.187	1.034	0.922	0.804	1.205	1.101	0.942	0.928	1.006	0.999	1.075	1.003	1.036	1.0304	1.0762	0.99425	1.02825	1.03636	0.711207	1.04663	0.622807	1.11289	0.980658	1.25054	1.02985	0.883817	0.907357	1.14119	1.08082	1.02982	1.05155	0.346249	1.0398	0.230588
Itga5	P11688	Integrin alpha-5 OS=Mus musculus OX=10090 GN=Itga5 PE=1 SV=3	1.062	1.009	1.109			0.826	0.956				0.896	0.982			0.973	0.846			0.891	1.06	0.939	0.9095	0.948882	0.60072	1.16548	0.0878841	1.28571	1.05544				1.08594	0.861507			1.17058	0.0349512	0.973722	0.368767
Camk2a	P11798	Calcium/calmodulin-dependent protein kinase type II subunit alpha OS=Mus musculus OX=10090 GN=Camk2a PE=1 SV=2	0.835	0.949	0.876	0.872	1.073	0.914	1.024	0.934	1.32	1.003	0.944	0.918	0.961	1.024	0.864	1.051	0.914	0.847	1.039	0.921	0.96175	0.919	1.08032	0.39534	1.00218	0.975487	0.913567	0.926758	0.937901	0.660606	1.06979	0.915254	1.14488	0.951093	0.827148	0.901725	0.100079	0.959594	0.218909
Itgb2	P11835	Integrin beta-2 OS=Mus musculus OX=10090 GN=Itgb2 PE=1 SV=2	0.91	0.985	1.09	1.083	1.063	0.908	0.974	1.011	0.966	0.99	1.022	1.075	1.049	0.917	1.097	1.03	1.078	0.966	0.9698	1.0262	1.01575	1.04275	0.954762	0.244671	0.984129	0.734097	1.0022	1.01129	1.07814	1.12112	1.07374	1.07339	0.95814	1.02765	1.05344	1.0573	0.0910831	1.02815	0.286547
Itpr1	P11881	Inositol 1,4,5-trisphosphate receptor type 1 OS=Mus musculus OX=10090 GN=Itpr1 PE=1 SV=2	0.947	1.075	0.991	1.018	0.915	0.952	0.972	1.097	1.161	1.06	1.028	0.965	0.982	0.98	0.915	1.035	1.023	0.986	1.0484	0.9892	0.98875	0.98975	1.06033	0.233357	0.999444	0.989271	0.994748	1.10597	0.903373	0.87683	0.863208	0.890078	1.07254	1.04175	1.00612	0.948825	0.125532	1.00262	0.487351
Nudt19	P11930	Nucleoside diphosphate-linked moiety X motif 19 OS=Mus musculus OX=10090 GN=Nudt19 PE=1 SV=2	1.131	1.191	1.258			1.1	1.219				1.059	1.232			1.282	1.128			1.1595	1.19333	1.1455	1.205	1.01222	0.906125	0.990318	0.885363	1.02818	0.97703				1.21058	0.915584			1.00261	0.319039	1.06308	0.329267
Tcp1	P11983	T-complex protein 1 subunit alpha OS=Mus musculus OX=10090 GN=Tcp1 PE=1 SV=3	0.939	1.011	1.078	1.035	0.951	0.911	1.005	1.055	1.125	0.987	0.957	1.009	0.908	0.924	0.952	0.997	0.945	0.955	1.0166	1.0028	0.9495	0.96225	1.07067	0.178686	1.04214	0.235333	1.03074	1.00597	1.0218	0.92	0.963526	0.994775	0.988107	1.04075	1.03355	0.988406	0.381175	1.0143	0.315592
App	P12023	Amyloid-beta A4 protein OS=Mus musculus OX=10090 GN=App PE=1 SV=3	1.056	1.044	1.06	0.934	1.206	1.014	0.937	1.036	0.945	1.082	0.933	0.937	0.999	1.109	1.025	0.932	1.014	1.145	1.0028	1.06	0.9945	1.029	1.00835	0.866781	1.03013	0.634555	1.04142	1.11419	1.02317	0.98836	1.1146	1.09861	0.994664	1.01502	1.03246	1.05635	0.148611	1.03519	0.293359
Gusb	P12265	Beta-glucuronidase OS=Mus musculus OX=10090 GN=Gusb PE=1 SV=2	0.944	0.978	1.046	1.015	1.21	1.144	1.225	0.94	0.899	1.174	0.99	1.032	1.073	1.119	1.09	0.985	1.206	1.292	1.0764	1.0386	1.0535	1.14325	1.02174	0.778465	0.908463	0.225747	0.825175	0.798367	1.11277	1.12903	1.03066	1.10101	0.954457	1.12395	1.1546	0.979201	0.325138	1.08351	0.131047
Prkar2a	P12367	cAMP-dependent protein kinase type II-alpha regulatory subunit OS=Mus musculus OX=10090 GN=Prkar2a PE=1 SV=2	1.087	0.937	1.02	1.019	0.958	1.005	0.971	1.041	1.043	1	1.128	0.981	1.036	0.882	0.995	1.031	1.04	0.925	1.012	1.0042	1.00675	0.99775	1.00521	0.915526	1.00646	0.869161	1.08159	0.964985	0.979827	0.976989	0.958	0.882092	1.05097	1.00386	1.04875	0.992279	0.399763	0.996419	0.440599
Pfkl	P12382	ATP-dependent 6-phosphofructokinase, liver type OS=Mus musculus OX=10090 GN=Pfkl PE=1 SV=4	0.991	1.005	0.944	1.032	0.796	0.962	0.965	0.997	1.081	0.938	0.99	1.051	0.969	0.916	0.772	1.136	0.905	0.894	0.9886	0.9536	0.9815	0.92675	1.00723	0.8549	1.02897	0.752684	1.03015	1.04145	0.946841	0.954672	0.848614	0.779798	1.08088	0.933953	0.975983	0.964345	0.246652	0.942652	0.262003
Chrm1	P12657	Muscarinic acetylcholine receptor M1 OS=Mus musculus OX=10090 GN=Chrm1 PE=1 SV=2	0.711	1.061	1.467	1.197	0.829	0.776	1.338	1.061	0.905	0.748	0.826	1.009	0.827	0.562	1.266	0.777	0.937	0.584	0.9656	1.053	0.806	0.891	1.19801	0.313707	1.18182	0.440026	0.916237	0.792975	1.38266	1.32265	1.10829	1.53269	0.770069	1.13301	1.03915	1.10456	0.312879	1.11873	0.318571
Calb1	P12658	Calbindin OS=Mus musculus OX=10090 GN=Calb1 PE=1 SV=2	1.065	1.135	1.328	0.925	1.101	1	1.081	1.076	0.94	1.203	0.974	0.836	0.891	0.915	0.915	0.911	0.981	0.92	1.06	1.1108	0.904	0.93175	1.17257	0.0272726	1.19217	0.048602	1.065	1.04995	1.2342	0.984043	0.915212	0.939425	1.08971	1.10101	1.00546	1.04968	0.268139	1.0339	0.216486
Cox5a	P12787	Cytochrome c oxidase subunit 5A, mitochondrial OS=Mus musculus OX=10090 GN=Cox5a PE=1 SV=2	1.013	1.024	1.083	1.045	1.197	0.878	0.966	1.068	0.947	1.072	0.964	0.935	1.01	0.963	1.028	0.886	1.021	0.929	0.9862	1.0724	0.968	0.966	1.0188	0.693813	1.11014	0.0651888	1.15376	1.06004	1.01404	1.10348	1.1166	1.06639	0.947594	1.01089	0.964694	1.08959	0.0614406	0.997392	0.479984
Pdcd6	P12815	Programmed cell death protein 6 OS=Mus musculus OX=10090 GN=Pdcd6 PE=1 SV=2	1.313	1.217	1.049	0.958	0.957	1.28	1.121	0.958	1.015	0.995	1.23	1.102	0.97	1.364	1.191	1.225	0.938	1.203	1.0738	1.0988	1.1665	1.13925	0.920532	0.381981	0.964494	0.699104	1.02578	1.08564	1.09499	0.943842	0.961809	0.968293	1.11162	0.96701	0.881965	1.02241	0.396591	0.982221	0.404755
Prkar1b	P12849	cAMP-dependent protein kinase type I-beta regulatory subunit OS=Mus musculus OX=10090 GN=Prkar1b PE=1 SV=2	1.039	0.959	0.931	1.044	0.857	1.123	1.165	1.035	1.159	1.077	1.155	0.866	1.032	0.963	0.834	0.983	1.002	0.973	1.1118	0.966	1.004	0.948	1.10737	0.117078	1.01899	0.740187	0.9252	0.823176	0.899517	0.900777	0.795729	0.722078	1.1351	0.97093	1.01038	0.86888	0.00470678	0.959624	0.232893
Cntn1	P12960	Contactin-1 OS=Mus musculus OX=10090 GN=Cntn1 PE=1 SV=1	1.164	1.017	0.999	0.842	1.157	1.243	1.038	0.889	0.749	1.053	1.096	1.02	1.011	1.033	1.184	1.102	1.053	1.097	0.9944	1.0358	1.04	1.109	0.956154	0.648724	0.933995	0.339504	0.936444	0.979769	1.12373	1.12417	1.09877	1.08029	1.08039	1.04154	1.06196	1.05258	0.348001	1.06605	0.042154
Scg5	P12961	Neuroendocrine protein 7B2 OS=Mus musculus OX=10090 GN=Scg5 PE=1 SV=1	0.99	0.965	1.104	1.019	1.079	1.101	1.008	1.085	1.117	1.178	1.121	1.111	0.943	1.081	0.928	1.172	1.038	1.023	1.0978	1.0314	1.064	1.04025	1.03177	0.50168	0.991492	0.872651	0.899183	0.957341	1.01751	0.912265	0.915959	0.827832	1.05491	1.10074	0.946346	0.940452	0.059277	0.982457	0.363614
Rpl7a	P12970	60S ribosomal protein L7a OS=Mus musculus OX=10090 GN=Rpl7a PE=1 SV=2	1.086	0.991	0.842	0.773	1.212	1.309	1.057	0.795	0.719	1.154	1.112	0.929	1.106	1.427	1.15	1.002	1.062	1.388	1.0068	0.9808	1.1435	1.1505	0.880455	0.406034	0.852499	0.190612	0.829641	0.937559	1.05912	1.0751	1.05026	1.03417	1.07858	0.960217	0.97267	0.990337	0.426609	1.01141	0.479999
Gsn	P13020	Gelsolin OS=Mus musculus OX=10090 GN=Gsn PE=1 SV=3	1.107	1.112	1.124	1.056	1.049	1.086	1.09	0.956	0.731	0.886	1.011	0.956	1.025	1.031	1.086	1.034	1.034	1.224	0.9498	1.0896	1.00575	1.0945	0.94437	0.494338	0.995523	0.912724	1.01934	1.02018	1.17573	1.4446	1.18397	1.07418	1.08159	1.00878	1.1872	1.16876	0.0384929	1.08794	0.0570453
Umps	P13439	Uridine 5'-monophosphate synthase OS=Mus musculus OX=10090 GN=Umps PE=1 SV=3	1.06	1.048	0.588	1.016	0.944	1.018	0.963	1.021	1.111	1.074	1.15	0.946	1.013	1.043	0.934	0.966	0.971	1.017	1.0374	0.9312	1.038	0.972	0.999422	0.990204	0.958025	0.698474	1.04126	1.08827	0.575906	0.914491	0.878957	0.812174	1.02114	0.958539	0.975072	0.899776	0.140196	0.941732	0.0997953
Ncam1	P13595	Neural cell adhesion molecule 1 OS=Mus musculus OX=10090 GN=Ncam1 PE=1 SV=3	1.32	1.048	1.11	0.871	1.074	1.198	0.983	0.858	0.732	1.087	1.149	0.923	0.971	1.033	1.09	1.092	1.048	1.124	0.9716	1.0846	1.019	1.0885	0.953484	0.657993	0.996417	0.963646	1.10184	1.06612	1.29371	1.18989	0.98804	0.948651	1.1831	1.0793	1.08809	1.12792	0.165351	1.07479	0.111979
Icam1	P13597	Intercellular adhesion molecule 1 OS=Mus musculus OX=10090 GN=Icam1 PE=1 SV=1	1.03	1.049	1.023	0.901	1.221	1.043	0.897	1.02	0.855	1.117	1.056	1.058	1.036	1.022	1.124	0.934	1.079	1.117	0.9864	1.0448	1.043	1.0635	0.945733	0.339945	0.982417	0.796731	0.987536	1.16945	1.00294	1.0538	1.09311	1.06439	0.882798	1.04151	1.09295	1.06137	0.215382	1.02041	0.332737
Ca1	P13634	Carbonic anhydrase 1 OS=Mus musculus OX=10090 GN=Ca1 PE=1 SV=4	0.723	0.753	2.503	1.076	0.657	1.103	0.841	0.679	0.984	0.688	1	1.212	0.856	0.637	0.856	1.064	0.657	0.651	0.859	1.1424	0.92625	0.807	0.927395	0.649772	1.41561	0.433405	0.655485	0.895363	3.6863	1.0935	0.954942	0.856	0.877888	0.767523	1.02198	1.45712	0.225393	0.880847	0.236416
Gpd1	P13707	Glycerol-3-phosphate dehydrogenase [NAD(+)], cytoplasmic OS=Mus musculus OX=10090 GN=Gpd1 PE=1 SV=3	0.764	0.957	0.862	1.082	0.899	0.856	1.074	0.983	1.154	0.851	0.946	1.16	0.943	0.926	0.997	1.118	0.931	1.002	0.9836	0.9128	0.99375	1.012	0.989786	0.906538	0.901976	0.192506	0.892523	0.891061	0.876907	0.937608	1.0564	1.05391	0.963793	0.987275	1.08207	0.930901	0.199721	1.02176	0.398446
S100a6	P14069	Protein S100-A6 OS=Mus musculus OX=10090 GN=S100a6 PE=1 SV=3	1.119	1.382	0.918	0.482	0.506	1.156	1.167	0.336	0.305	0.509	0.846	0.958	4.444	0.879	0.982	1.119	0.826	0.66	0.6946	0.8814	1.78175	0.89675	0.389841	0.221474	0.982883	0.945364	0.967993	1.18423	2.73214	1.58033	0.994106	1.16076	1.16806	0.185869	0.750853	1.49176	0.247056	0.816384	0.180026
Atp1b1	P14094	Sodium/potassium-transporting ATPase subunit beta-1 OS=Mus musculus OX=10090 GN=Atp1b1 PE=1 SV=1	0.791	0.987	1.041	1.106	0.911	0.828	1.026	1.037	1.035	0.866	0.983	1.268	1.002	0.727	1.073	1.396	1.053	0.752	0.9584	0.9672	0.995	1.0685	0.963216	0.74939	0.905194	0.464702	0.955314	0.961988	1.00386	1.0686	1.05196	1.09156	1.10095	1.0509	1.03439	1.00834	0.45236	1.06945	0.341866
C1qb	P14106	Complement C1q subcomponent subunit B OS=Mus musculus OX=10090 GN=C1qb PE=1 SV=2	1.018	1.008	0.978	0.869	1.036	1.043	0.979	0.892	0.827	1.088	1.018	1.06	1.088	1.129	0.99	1.097	1.082	1.049	0.9658	0.9818	1.07375	1.0545	0.899464	0.105033	0.931057	0.109199	0.976031	1.02962	1.09641	1.05079	0.952206	0.972495	1.03491	0.994485	0.929141	1.02101	0.391788	0.982757	0.292113
Rpl27a	P14115	60S ribosomal protein L27a OS=Mus musculus OX=10090 GN=Rpl27a PE=1 SV=5	1.086	1.05	0.96	0.836	1.295	1.304	1.055	0.914	0.78	1.216	1.107	0.92	1.046	1.191	1.18	0.958	1.051	1.169	1.0538	1.0454	1.066	1.0895	0.988555	0.9216	0.959523	0.665277	0.832822	0.995261	1.05033	1.07179	1.06497	1.06594	1.0413	1.00478	0.981528	1.00303	0.473436	1.02339	0.386155
Rps16	P14131	40S ribosomal protein S16 OS=Mus musculus OX=10090 GN=Rps16 PE=1 SV=4	1.014	1.005	0.923	0.994	1.031	1.201	1.065	0.914	0.93	1.019	1.061	0.982	1.096	1.126	1.073	1.011	1.042	1.077	1.0258	0.9934	1.06625	1.05075	0.962063	0.552912	0.94542	0.0559401	0.844296	0.943662	1.00985	1.06882	1.01178	1.01131	1.02953	0.95073	0.956483	0.97568	0.286622	0.987014	0.33524
Slc2a4	P14142	Solute carrier family 2, facilitated glucose transporter member 4 OS=Mus musculus OX=10090 GN=Slc2a4 PE=1 SV=3	0.965	0.91	1.455			0.749	0.967				0.855	0.965			0.8	0.837			0.858	1.11	0.91	0.8185	0.942857	0.711627	1.35614	0.284174	1.28838	0.941055				0.935673	0.867358			1.11472	0.18364	0.901515	0.127775
Rpl7	P14148	60S ribosomal protein L7 OS=Mus musculus OX=10090 GN=Rpl7 PE=1 SV=2	1.2	1.017	0.9	0.81	1.206	1.307	0.988	0.808	0.686	1.125	1.1	0.911	1.074	1.238	1.152	0.972	1.105	1.29	0.9828	1.0266	1.08075	1.12975	0.909368	0.501988	0.908697	0.365708	0.918133	1.02935	1.11386	1.18076	1.072	1.04727	1.06696	1.02886	1.042	1.06282	0.377731	1.04627	0.3101
Mdh1	P14152	Malate dehydrogenase, cytoplasmic OS=Mus musculus OX=10090 GN=Mdh1 PE=1 SV=3	0.839	0.988	1.154	1.205	0.928	0.809	0.985	1.126	1.005	0.891	0.905	1.04	1.026	0.742	0.937	0.946	1.014	0.75	0.9632	1.0228	0.92825	0.91175	1.03765	0.696516	1.1218	0.268519	1.03708	1.00305	1.02487	1.199	1.04153	1.03536	0.909615	0.988304	1.01078	1.06111	0.256823	0.986015	0.429751
Rpsa	P14206	40S ribosomal protein SA OS=Mus musculus OX=10090 GN=Rpsa PE=1 SV=4	0.97	1.019	1.001	0.92	1.096	1.11	1.069	1.016	0.96	1.047	1.059	1.021	1.026	1.044	1.079	1.015	1.047	1.009	1.0404	1.0012	1.0375	1.0375	1.0028	0.924824	0.965012	0.345093	0.873874	0.953227	0.985236	0.958333	1.0468	1.01889	0.994123	1.02047	0.966475	0.963494	0.169161	0.999988	0.5
Calr	P14211	Calreticulin OS=Mus musculus OX=10090 GN=Calr PE=1 SV=1	0.882	1.096	0.501	0.984	0.813	1.09	1.096	1.015	1.016	0.909	1.135	0.985	1.007	1.005	0.904	0.899	0.94	0.945	1.0252	0.8552	1.033	0.922	0.992449	0.877567	0.927549	0.578197	0.809174	1	0.493596	0.968504	0.894389	0.796476	0.91269	0.933466	0.940299	0.833133	0.0739964	0.895733	0.0112285
Atp1b2	P14231	Sodium/potassium-transporting ATPase subunit beta-2 OS=Mus musculus OX=10090 GN=Atp1b2 PE=1 SV=2	0.803	1.015	0.923	1.118	1.114	0.924	1.13	1.004	0.927	0.897	1.037	1.132	1.131	0.927	1.246	1.223	1.112	1.032	0.9764	0.9946	1.05675	1.15325	0.923965	0.251373	0.862432	0.0904199	0.869048	0.89823	0.919323	1.20604	1.24192	1.20154	1.08039	0.983201	1.11327	1.02691	0.405134	1.0946	0.107703
Srp54	P14576	Signal recognition particle 54 kDa protein OS=Mus musculus OX=10090 GN=Srp54 PE=1 SV=2	1.016	1.032	0.911	1.038	0.891	1.128	1.074	1.003	1.003	0.996	1.131	1.139	0.972	1.006	1.075	1.106	1.029	0.954	1.0408	0.9776	1.062	1.041	0.980038	0.670584	0.939097	0.211767	0.900709	0.960894	0.908275	1.0349	0.894578	0.950486	0.971027	1.05864	0.94831	0.93987	0.0807989	0.982116	0.355447
Hspb1	P14602	Heat shock protein beta-1 OS=Mus musculus OX=10090 GN=Hspb1 PE=1 SV=3	1.091	1.02	0.931	0.938	0.971	1.047	1.072	0.867	1.019	1.005	1.057	1.147	1.042	1.201	0.898	1.096	1.125	1.244	1.002	0.9902	1.11175	1.09075	0.901282	0.0739568	0.907816	0.202346	1.04202	0.951493	1.07382	0.92051	0.966169	0.849574	0.955536	1.07965	1.0358	0.990803	0.402874	0.980142	0.402158
Psmd3	P14685	26S proteasome non-ATPase regulatory subunit 3 OS=Mus musculus OX=10090 GN=Psmd3 PE=1 SV=3	1.073	1.013	1.053	0.847	1.059	1	0.997	0.994	1.01	1.043	0.988	0.932	0.971	1.03	1.01	0.904	0.995	0.998	1.0088	1.009	0.98025	0.97675	1.02913	0.206914	1.03302	0.554375	1.073	1.01605	1.05936	0.838614	1.01534	1.02227	0.969957	1.02472	0.968932	1.00047	0.498187	0.996468	0.457968
Lmnb1	P14733	Lamin-B1 OS=Mus musculus OX=10090 GN=Lmnb1 PE=1 SV=3	1.23	1.026	1.089	0.903	1.055	1.186	1.072	0.893	0.819	1.005	1.061	0.991	1.046	1.292	1.171	0.971	1.037	1.442	0.995	1.0606	1.0975	1.15525	0.906606	0.310976	0.91807	0.415367	1.0371	0.95709	1.21948	1.10256	1.04975	1.10368	0.979818	0.991396	1.1161	1.0732	0.227372	1.04775	0.328512
Anxa6	P14824	Annexin A6 OS=Mus musculus OX=10090 GN=Anxa6 PE=1 SV=3	1.017	0.989	0.987	1	1.058	1.054	0.985	0.901	0.778	0.946	1.058	1.164	1.047	1.049	1.14	1.11	1.129	1.234	0.9328	1.0102	1.0795	1.15325	0.864104	0.0390271	0.875959	0.00151209	0.964896	1.00406	1.09545	1.28535	1.11839	1.0775	0.953608	1.07832	1.17636	1.09363	0.0725789	1.07145	0.0556429
Rplp0	P14869	60S acidic ribosomal protein P0 OS=Mus musculus OX=10090 GN=Rplp0 PE=1 SV=3	1.106	0.994	0.86	0.753	1.21	1.201	1.073	0.86	0.744	1.151	1.127	0.899	1.1	1.211	1.126	0.941	1.071	1.197	1.0058	0.9846	1.08425	1.08375	0.927646	0.517291	0.908512	0.374418	0.920899	0.926375	1	1.0121	1.05126	0.999113	1.04672	0.973636	0.988439	0.982126	0.432115	1.00198	0.49776
Map1b	P14873	Microtubule-associated protein 1B OS=Mus musculus OX=10090 GN=Map1b PE=1 SV=2	1.074	1.011	0.823	0.907	1.05	1.075	0.955	0.858	1.017	1.056	1.047	0.951	0.931	1.125	0.982	1.061	0.989	1.267	0.9922	0.973	1.0135	1.07475	0.978984	0.731212	0.905327	0.23968	0.99907	1.05864	0.959207	0.891839	0.994318	0.937918	1.11567	1.0623	1.12622	0.980615	0.381225	1.06053	0.23725
Glul	P15105	Glutamine synthetase OS=Mus musculus OX=10090 GN=Glul PE=1 SV=6	0.961	0.973	0.935	1.01	1.022	1.02	0.998	1.076	1.064	0.904	0.947	1.097	0.963	0.924	1.01	1.068	0.962	0.903	1.0124	0.9802	0.98275	0.98575	1.03017	0.561882	0.99437	0.880958	0.942157	0.97495	0.868959	0.949248	1.13053	1.06653	0.973564	0.998962	0.977273	0.973169	0.189059	1.00408	0.478098
Cdh2	P15116	Cadherin-2 OS=Mus musculus OX=10090 GN=Cdh2 PE=1 SV=2	1.3	1.014	1.11	0.798	1.189	1.231	1.038	0.973	0.809	1.22	1.185	0.811	0.954	1.18	1.16	0.861	1.036	1.212	1.0542	1.0822	1.0325	1.06725	1.02102	0.862218	1.01401	0.90308	1.05605	0.976879	1.1408	0.986403	0.97459	0.978903	1.06165	1.08595	1.02712	1.02695	0.407941	1.03841	0.391095
Insr	P15208	Insulin receptor OS=Mus musculus OX=10090 GN=Insr PE=1 SV=2	1.091	1.08	1.039	0.888	0.813	1.088	1.164	0.959	0.956	1.097	1.188	1.021	1.051	1.119	1.203	1.095	0.969	1.013	1.0528	0.9822	1.09475	1.07	0.961681	0.484941	0.917944	0.295665	1.00276	0.927835	1.08342	0.92887	0.741112	1.01263	1.07248	0.921979	0.905273	0.936799	0.168839	0.978089	0.355105
Ntrk2	P15209	BDNF/NT-3 growth factors receptor OS=Mus musculus OX=10090 GN=Ntrk2 PE=1 SV=1	0.985	1.007	0.847	0.841	1.035	1.334	1.188	0.904	0.903	1.108	1.185	1.041	1.035	1.167	1.136	1.053	1.035	1.218	1.0874	0.943	1.107	1.1105	0.982294	0.851427	0.849167	0.0260366	0.738381	0.847643	0.936947	0.93134	0.934116	0.95865	1.01153	1	1.0437	0.877685	0.0795286	1.00347	0.47694
Bpgm	P15327	Bisphosphoglycerate mutase OS=Mus musculus OX=10090 GN=Bpgm PE=1 SV=2				0.927	1.771			1.264	1.251	1.618			1.379	0.97			1.128	1.088	1.37767	1.349	1.1745	1.108	1.17298	0.419235	1.21751	0.625918				0.741007	1.09456			0.817984	1.12165	0.917784	0.470005	0.969817	0.38846
Cd44	P15379	CD44 antigen OS=Mus musculus OX=10090 GN=Cd44 PE=1 SV=3	1.175	1.16	1.191	0.977	1.172	1.116	1.097	1.09	1.002	1.159	1.116	0.854	0.886	0.992	1.066	0.904	0.898	1.013	1.0928	1.135	0.962	0.97025	1.13597	0.0642211	1.1698	0.0249967	1.05287	1.05743	1.09266	0.97505	1.01122	0.955197	1.05855	1.01354	1.02117	1.03784	0.199518	1.01211	0.456414
Kcnc1	P15388-3	Isoform 2 of Potassium voltage-gated channel subfamily C member 1 OS=Mus musculus OX=10090 GN=Kcnc1	0.85	0.932	0.494	0.987	1.017	0.969	0.982	0.777	0.709	0.737	1.077	1.181	1.41	1.268	1.278	1.001	1.127	1.503	0.8348	0.856	1.234	1.22725	0.676499	0.00315384	0.697494	0.0359834	0.877193	0.949084	0.635779	1.3921	1.37992	1.18663	0.847587	0.799291	1.18533	1.04682	0.426927	1.00471	0.479971
Sptb	P15508	Spectrin beta chain, erythrocytic OS=Mus musculus OX=10090 GN=Sptb PE=1 SV=4	0.952	1.047	1.031	1.02	0.967	0.875	0.997	1.074	0.993	1.017	0.956	0.974	1.045	0.953	1.067	0.884	0.951	1.035	0.9912	1.0034	0.982	0.98425	1.00937	0.830327	1.01946	0.662482	1.088	1.05015	0.959963	1.02719	0.950836	1.11611	0.907598	0.910048	1.08604	1.01523	0.376301	1.00495	0.481554
Nme1	P15532	Nucleoside diphosphate kinase A OS=Mus musculus OX=10090 GN=Nme1 PE=1 SV=1	0.748	0.918	0.82	0.987	0.666	0.786	0.991	0.771	1.471	0.72	0.925	1.181	0.946	0.707	0.815	1.116	0.902	0.754	0.9478	0.8278	0.93975	0.89675	1.00857	0.965356	0.923111	0.492789	0.951654	0.926337	1.06355	0.670972	0.925	0.881081	0.944962	0.953488	1.06648	0.907503	0.223655	0.961502	0.371386
Hist1h1c	P15864	Histone H1.2 OS=Mus musculus OX=10090 GN=Hist1h1c PE=1 SV=2	1.324	0.92	0.771	0.747	1.051	1.047	0.871	0.517	0.5	0.936	0.818	0.927	1.179	1.982	1.277	0.901	1.168	2.371	0.7742	0.9626	1.2265	1.42925	0.631227	0.129904	0.6735	0.174176	1.26457	1.05626	1.4913	1.494	1.12286	1.56112	0.971953	0.99067	1.19627	1.2858	0.128095	1.18	0.322045
Chgb	P16014	Secretogranin-1 OS=Mus musculus OX=10090 GN=Chgb PE=1 SV=2	1.401	0.739	1.283	1.082	0.996	0.769	0.738	0.928	0.946	0.868	0.926	0.655	0.919	0.809	0.667	0.791	0.842	1.062	0.8498	1.1002	0.82725	0.8405	1.02726	0.766394	1.30898	0.125705	1.82185	1.00136	1.38254	1.14376	1.14747	0.720302	1.20763	0.916213	1.31273	1.29939	0.0376287	1.03922	0.451391
Lgals1	P16045	Galectin-1 OS=Mus musculus OX=10090 GN=Lgals1 PE=1 SV=3	0.799	0.858	0.788	1.006	0.813	0.923	0.915	0.887	1.387	0.892	1.214	1.199	0.917	0.849	1.004	1.264	0.922	0.836	1.0008	0.8528	1.04475	1.0065	0.957933	0.758703	0.847293	0.142574	0.865655	0.937705	0.888388	0.725306	0.911435	0.827018	1.05421	1.00545	0.984688	0.865698	0.0977306	0.967843	0.391001
Prkce	P16054	Protein kinase C epsilon type OS=Mus musculus OX=10090 GN=Prkce PE=1 SV=1	0.821	0.928	0.716	1	0.934	0.838	0.915	1.069	1.247	1.08	1.078	0.927	0.902	0.856	0.776	1.064	0.914	0.821	1.0298	0.8798	0.94075	0.89375	1.09466	0.360557	0.984392	0.865835	0.979714	1.01421	0.669785	0.801925	0.864815	0.719852	1.14779	1.0133	0.959112	0.866089	0.0613876	0.960014	0.288497
Fgfr1	P16092	Fibroblast growth factor receptor 1 OS=Mus musculus OX=10090 GN=Fgfr1 PE=1 SV=2	1.222	1.108	0.951	0.896	1.097	1.247	1.093	0.886	0.793	1.022	1.102	1.01	1.055	1.071	1.144	1.218	1.108	1.226	1.0082	1.0548	1.0595	1.174	0.951581	0.592272	0.898467	0.137155	0.979952	1.01372	1.07336	1.12989	1.07339	1.03811	1.20594	1.05024	1.14472	1.05406	0.32446	1.10975	0.00803922
Ldhb	P16125	L-lactate dehydrogenase B chain OS=Mus musculus OX=10090 GN=Ldhb PE=1 SV=2	0.615	0.81	1.075	1.479	0.852	0.619	0.768	1.238	1.353	0.794	0.699	0.923	0.897	0.674	0.743	0.823	0.864	0.663	0.9544	0.9662	0.79825	0.77325	1.19562	0.39544	1.24953	0.298545	0.993538	1.05469	0.868336	1.09313	1.07305	1.06295	0.891658	0.963211	0.98368	1.01655	0.477852	0.975374	0.380799
Srp14	P16254	Signal recognition particle 14 kDa protein OS=Mus musculus OX=10090 GN=Srp14 PE=1 SV=1	0.973	0.972	0.955	0.817	1.103	1.004	1.061	1.009	0.93	0.835	1.037	1.124	0.979	0.934	0.977	1.118	0.732	0.966	0.9678	0.964	1.0185	0.94825	0.950221	0.405002	1.01661	0.86155	0.969124	0.916117	0.946482	0.878495	1.32096	0.942141	0.994662	0.747702	1.03426	1.00623	0.475513	0.929691	0.232031
Slc4a3	P16283	Anion exchange protein 3 OS=Mus musculus OX=10090 GN=Slc4a3 PE=1 SV=2	0.981	1.018	1.092	1.002	1.2	0.836	0.964	1.043	1.072	1.083	0.987	1.011	0.775	0.801	1.027	1.021	0.881	0.936	0.9996	1.0586	0.8935	0.96625	1.11875	0.199526	1.09558	0.136312	1.17344	1.05602	1.04698	0.934701	1.10803	1.04053	1.00989	1.13677	1.16854	1.06384	0.180386	1.08893	0.171649
Cnp	P16330	2',3'-cyclic-nucleotide 3'-phosphodiesterase OS=Mus musculus OX=10090 GN=Cnp PE=1 SV=3	0.741	0.914	0.935	1.586	0.813	0.917	1.018	1.069	0.974	0.651	0.889	1.411	0.949	0.769	1.123	1.08	0.82	0.843	0.9258	0.9978	1.0045	0.9665	0.921653	0.613036	1.03238	0.870282	0.80807	0.897839	0.874649	1.62834	1.24885	1.26322	0.765415	0.864067	1.09623	1.09155	0.339702	0.997232	0.410654
Mmut	P16332	Methylmalonyl-CoA mutase, mitochondrial OS=Mus musculus OX=10090 GN=Mmut PE=1 SV=2	0.852	0.95	0.952	1.074	0.992	0.802	0.907	1.145	0.99	1.009	0.876	1.034	1.034	0.826	0.901	0.948	0.977	0.794	0.9706	0.964	0.9425	0.905	1.02981	0.735635	1.06519	0.309643	1.06234	1.04741	0.831441	1.08485	0.983152	1.02854	0.916828	0.944874	0.961259	1.00184	0.462129	0.962875	0.298371
Kcna1	P16388	Potassium voltage-gated channel subfamily A member 1 OS=Mus musculus OX=10090 GN=Kcna1 PE=1 SV=1	0.872	1.136	1.044	0.949	0.975	0.918	1.139	1.121	1.057	0.929	1.013	1.379	0.991	0.827	1.177	1.198	1.013	0.861	1.0328	0.9952	1.0525	1.06225	0.981283	0.869042	0.936879	0.460014	0.949891	0.997366	0.931311	0.897824	1.04952	1.1619	0.868745	1.0222	1.04111	0.965182	0.288351	1.02349	0.473489
Kcna3	P16390	Potassium voltage-gated channel subfamily A member 3 OS=Mus musculus OX=10090 GN=Kcna3 PE=1 SV=3	0.924	0.734	1.244	1.061	1.001	0.938	0.915	1.18	1.007	0.978	1.029	1.227	1.033	0.888	0.66	1.042	1.125	1.009	1.0036	0.9928	1.04425	0.959	0.961073	0.631247	1.03525	0.803431	0.985075	0.802186	1.05424	1.05362	1.02352	0.641399	0.849226	1.08906	1.13626	0.983728	0.456499	0.928987	0.258726
Enpep	P16406	Glutamyl aminopeptidase OS=Mus musculus OX=10090 GN=Enpep PE=1 SV=1	1.104	1.074	1.119	0.999	1.125	0.946	1.051	0.983	0.848	1.069	1.02	0.925	1.075	0.974	1.162	0.898	1.079	1.045	0.9794	1.0842	0.9985	1.046	0.980871	0.729696	1.03652	0.509838	1.16702	1.02188	1.13835	1.17807	1.05239	1.13922	0.970811	1.00372	1.0729	1.11154	0.0259529	1.04666	0.242179
Ass1	P16460	Argininosuccinate synthase OS=Mus musculus OX=10090 GN=Ass1 PE=1 SV=1	0.753	0.883	0.835	1.09	0.864	0.834	0.79	1.003	1.26	1.043	0.985	1.15	0.891	0.984	0.908	1.18	0.921	0.96	0.986	0.885	1.0025	0.99225	0.983541	0.880758	0.891912	0.244521	0.902878	1.11772	0.832502	0.865079	0.82838	0.921827	1.02609	1.03367	0.97561	0.909312	0.172461	0.989299	0.453053
Sptan1	P16546-2	Isoform 2 of Spectrin alpha chain, non-erythrocytic 1 OS=Mus musculus OX=10090 GN=Sptan1	1.116	1.032	1.044	0.889	1.059	0.99	1.039	0.961	0.911	0.996	1.022	0.952	0.997	1.075	1.047	0.989	1.021	1.145	0.9794	1.028	1.0115	1.0505	0.968265	0.361896	0.978582	0.677652	1.12727	0.993263	1.08637	0.975851	1.06325	1.02446	1.03887	1.02407	1.06512	1.0492	0.146394	1.03813	0.196136
Hspa1l	P16627	Heat shock 70 kDa protein 1-like OS=Mus musculus OX=10090 GN=Hspa1l PE=1 SV=4	1.033	1.138	1.082	0.946	1.123	1.18	1.179	0.995	0.879	1.107	1.033	1.028	1.15	1.123	1.13	0.987	1.178	1.223	1.068	1.0644	1.0835	1.1295	0.985695	0.834073	0.942364	0.312125	0.875424	0.965225	1.08744	1.07622	1.01445	1.0939	0.960117	1.02435	1.08905	1.00375	0.479441	1.04185	0.235722
Ctsa	P16675	Lysosomal protective protein OS=Mus musculus OX=10090 GN=Ctsa PE=1 SV=1	0.849	0.971	1.169	1.091	1.019	0.882	1.028	1.189	1.089	1.027	0.895	0.948	1.085	0.869	0.948	0.915	1.055	0.812	1.043	1.0198	0.94925	0.9325	1.09876	0.226173	1.09362	0.286211	0.962585	0.944553	0.983179	1.00184	0.99221	1.05922	0.96519	0.97235	0.934407	0.976873	0.380533	0.982791	0.408728
Gapdh	P16858	Glyceraldehyde-3-phosphate dehydrogenase OS=Mus musculus OX=10090 GN=Gapdh PE=1 SV=2	0.886	0.951	1.064	1.034	0.856	0.899	0.967	0.964	1.221	0.892	0.904	1.053	0.891	0.849	0.92	1.084	0.852	0.875	0.9886	0.9582	0.92425	0.93275	1.06962	0.440148	1.02728	0.706668	0.985539	0.983454	1.10373	0.846847	0.959641	1.0177	1.02944	0.956229	1.03062	0.975843	0.342987	1.0085	0.452792
Lamp2	P17047	Lysosome-associated membrane glycoprotein 2 OS=Mus musculus OX=10090 GN=Lamp2 PE=1 SV=2	1.092	1.126	0.782			1.424	1.285				1.13	1.05			1.205	1.107			1.3545	1	1.09	1.156	1.24266	0.0809141	0.865052	0.363446	0.766854	0.876265				1.06637	1.05429			0.821559	0.0498933	1.06033	0.203148
Hmga1	P17095	High mobility group protein HMG-I/HMG-Y OS=Mus musculus OX=10090 GN=Hmga1 PE=1 SV=4	1.23	1.03	0.876	0.703	1.336	1.213	0.967	0.642	0.586	1.413	0.958	0.839	1.224	2.096	1.08	0.841	1.166	2.382	0.9642	1.035	1.27925	1.36725	0.753723	0.340659	0.756994	0.347527	1.01401	1.06515	1.36449	1.19966	0.945506	1.12735	1.00238	0.952614	1.13645	1.11776	0.364148	1.0547	0.425202
Hspa2	P17156	Heat shock-related 70 kDa protein 2 OS=Mus musculus OX=10090 GN=Hspa2 PE=1 SV=2	1.213	0.976	1.051	0.897	1.095	1.05	0.987	0.949	0.966	1.127	1.05	0.933	0.956	0.994	1.006	0.98	1.023	0.979	1.0158	1.0464	0.98325	0.997	1.0331	0.47658	1.04955	0.448056	1.15524	0.988855	1.10748	0.928571	0.971606	0.958095	1.05038	1.07008	0.984909	1.03035	0.31941	1.01587	0.31865
Eno1	P17182	Alpha-enolase OS=Mus musculus OX=10090 GN=Eno1 PE=1 SV=3	0.933	0.983	1.109	1.056	0.943	0.911	0.98	1.047	1.1	0.958	0.985	1.059	0.915	0.814	0.961	1.099	0.963	0.815	0.9992	1.0048	0.94325	0.9595	1.05932	0.377801	1.04721	0.500535	1.02415	1.00306	1.05922	0.96	0.984342	0.975635	1.03777	1.05246	1.00123	1.00615	0.454576	1.01677	0.420926
Eno2	P17183	Gamma-enolase OS=Mus musculus OX=10090 GN=Eno2 PE=1 SV=2	0.943	1.063	1.139	1.039	1.054	1.004	1.097	1.122	1.029	1.083	0.994	1.057	0.983	0.889	1.055	1.022	1.029	0.893	1.067	1.0476	0.98075	0.99975	1.08794	0.0641549	1.04786	0.349534	0.939243	0.969006	1.01515	1.00972	0.973223	1.06137	0.966887	1.0468	1.0045	0.981268	0.312794	1.01989	0.358986
Ptbp1	P17225	Polypyrimidine tract-binding protein 1 OS=Mus musculus OX=10090 GN=Ptbp1 PE=1 SV=2	0.876	0.927	0.888	0.795	0.921	1.004	1.006	0.868	0.999	0.872	1.1	0.955	0.979	1.365	0.932	0.855	1.034	1.422	0.9498	0.8814	1.09975	1.06075	0.863651	0.141171	0.830922	0.158903	0.87251	0.921471	1.02304	0.795796	1.05619	0.847273	0.895288	1.05618	1.04176	0.933802	0.0639498	0.960125	0.406087
Ap2a1	P17426	AP-2 complex subunit alpha-1 OS=Mus musculus OX=10090 GN=Ap2a1 PE=1 SV=1	0.948	0.997	0.998	0.937	1.037	0.918	0.988	1.052	1.034	0.964	0.956	0.976	0.996	0.985	0.982	0.968	1.019	0.969	0.9912	0.9834	0.97825	0.9845	1.01324	0.661599	0.998883	0.963537	1.03268	1.00911	0.948669	0.90619	1.07573	1.0272	0.991803	1.02309	0.983756	0.994475	0.401549	1.00646	0.342105
Ap2a2	P17427	AP-2 complex subunit alpha-2 OS=Mus musculus OX=10090 GN=Ap2a2 PE=1 SV=2	1.22	1.041	1.1	0.94	1.042	0.949	0.966	0.976	0.971	1.028	1.012	0.893	0.909	0.93	0.923	0.996	0.96	0.922	0.978	1.0686	0.936	0.95025	1.04487	0.173119	1.12455	0.0651735	1.28556	1.07764	1.12705	0.968074	1.01362	0.912055	1.11534	1.05611	0.991398	1.09439	0.04695	1.01873	0.334797
Gba	P17439	Lysosomal acid glucosylceramidase OS=Mus musculus OX=10090 GN=Gba PE=1 SV=1	0.916	1.017	1.109	0.877	1.23	1.136	1.058	0.936	0.756	0.988	1.02	1.01	1.113	1.088	1.085	1.013	1.089	1.073	0.9748	1.0298	1.05775	1.065	0.921579	0.311921	0.966948	0.651369	0.806338	0.961248	1.18483	1.16005	1.24494	1.06373	1.00297	0.978437	0.986213	1.07148	0.280964	1.00784	0.410994
Cox7c	P17665	Cytochrome c oxidase subunit 7C, mitochondrial OS=Mus musculus OX=10090 GN=Cox7c PE=1 SV=1	1.004	1.072	0.958	1.703	0.778	1.009	1.002	0.852	0.887	0.753	0.894	1.384	1.095	0.95	0.992	1.095	1.037	1.075	0.9006	1.103	1.08075	1.04975	0.83331	0.147569	1.05073	0.775853	0.995045	1.06986	1.12441	1.91995	1.0332	1.10962	0.791185	0.947032	1.13158	1.22849	0.127266	0.994854	0.395545
Hk1	P17710	Hexokinase-1 OS=Mus musculus OX=10090 GN=Hk1 PE=1 SV=3	0.865	0.937	1.063	1.14	0.823	0.724	0.867	1.053	1.214	0.815	0.934	1.067	1.044	0.806	0.918	1.121	1.07	0.774	0.9346	0.9656	0.96275	0.97075	0.970761	0.810212	0.994695	0.958963	1.19475	1.08074	1.0095	0.939044	1.00982	0.982869	1.05061	1.0249	0.960298	1.04677	0.389112	1.00467	0.469002
Ppia	P17742	Peptidyl-prolyl cis-trans isomerase A OS=Mus musculus OX=10090 GN=Ppia PE=1 SV=2	0.991	0.943	0.846	1.016	0.952	0.998	0.964	1.038	1.118	0.962	1.016	1.01	0.926	0.973	1.009	0.995	0.937	0.938	1.016	0.9496	0.98125	0.96975	1.03541	0.38608	0.979221	0.601839	0.992986	0.978216	0.815029	0.908766	0.989605	0.99311	0.985149	1.01188	0.964029	0.93692	0.0723029	0.988542	0.347815
Tpi1	P17751	Triosephosphate isomerase OS=Mus musculus OX=10090 GN=Tpi1 PE=1 SV=4	0.96	0.942	0.913	1.136	0.923	0.906	0.902	1.105	1.082	0.931	1	0.989	0.96	0.807	0.929	0.972	0.948	0.785	0.9852	0.9748	0.939	0.9085	1.0492	0.494509	1.07298	0.301855	1.0596	1.04435	0.826244	1.04991	0.991407	0.929	0.982811	0.9875	0.972739	0.994302	0.434085	0.968012	0.318725
Slc2a1	P17809	Solute carrier family 2, facilitated glucose transporter member 1 OS=Mus musculus OX=10090 GN=Slc2a1 PE=1 SV=4	1.005	0.95	0.944	0.905	1.114	0.859	0.868	1.018	0.903	1.019	1.07	0.963	1.059	1.296	1.089	0.939	1.141	1.259	0.9334	0.9836	1.097	1.107	0.850866	0.0624447	0.888528	0.12725	1.16997	1.09447	0.927308	1.00221	1.09323	1.01776	0.975078	1.07743	0.971451	1.05744	0.175881	1.01043	0.46056
Lyz1	P17897	Lysozyme C-1 OS=Mus musculus OX=10090 GN=Lyz1 PE=1 SV=1	1.224	1.42	1.662			1.219	1.541				0.946	0.951			1.115	1.1			1.38	1.43533	0.9485	1.1075	1.45493	0.115598	1.29601	0.138851	1.0041	0.92148				1.17865	1.15668			0.962791	0.401356	1.16766	0.00123154
Pcna	P17918	Proliferating cell nuclear antigen OS=Mus musculus OX=10090 GN=Pcna PE=1 SV=2	1.176	1.051	1.016	1.012	1.101	1.093	1.055	1.015	1.097	0.995	1.183	0.992	0.935	0.94	1.207	1.033	0.966	0.846	1.051	1.0712	1.0125	1.013	1.03802	0.515138	1.05745	0.461838	1.07594	0.996209	1.00099	0.922516	1.10653	1.02029	1.04133	1.03316	0.9	1.02044	0.299269	0.998693	0.497991
Ptpra	P18052	Receptor-type tyrosine-protein phosphatase alpha OS=Mus musculus OX=10090 GN=Ptpra PE=1 SV=3	0.933	0.903	0.728	0.966	0.926	0.997	0.882	0.969	1.108	0.964	1.116	0.93	1.123	1.318	1.023	1.044	1.098	1.279	0.984	0.8912	1.12175	1.111	0.877201	0.132537	0.80216	0.0162524	0.935807	1.02381	0.75129	0.871841	0.960581	0.916667	1.12258	0.977738	0.97041	0.908666	0.0669283	0.996849	0.45824
Mthfd2	P18155	Bifunctional methylenetetrahydrofolate dehydrogenase/cyclohydrolase, mitochondrial OS=Mus musculus OX=10090 GN=Mthfd2 PE=1 SV=1	1.029	1.202	0.924	1.401	0.994	0.967	1.081	1.291	1.371	1.512	1.138	1.187	1.432	1.078	1.103	1.19	1.099	0.864	1.2444	1.11	1.20875	1.064	1.02949	0.792963	1.04323	0.70153	1.06412	1.11193	0.715724	1.02188	0.657407	0.969244	1.00253	0.767458	0.801484	0.914213	0.1668	0.885178	0.107646
Ctsd	P18242	Cathepsin D OS=Mus musculus OX=10090 GN=Ctsd PE=1 SV=1	1.118	0.973	1.008	0.928	1.1	1.146	1.01	0.992	0.924	1.022	1.067	0.926	1.046	0.953	1.03	0.889	1.134	0.957	1.0188	1.0254	0.998	1.0025	1.02084	0.694818	1.02284	0.72252	0.975567	0.963366	1.01613	1.00433	1.07632	0.965323	0.960043	1.08413	1.0042	1.00714	0.45041	1.00342	0.472587
Bsg	P18572	Basigin OS=Mus musculus OX=10090 GN=Bsg PE=1 SV=2	1.053	1.01	0.932	0.827	1.095	1.157	1.035	0.85	0.709	1.02	1.081	1.058	1.064	1.09	1.193	1.153	1.144	1.126	0.9542	0.9834	1.07325	1.154	0.889075	0.223526	0.852166	0.0176466	0.910112	0.975845	1.09647	1.16643	1.07353	1.10361	1.08979	1.07519	1.03303	1.04448	0.379121	1.0754	0.00116354
Hmgn1	P18608	Non-histone chromosomal protein HMG-14 OS=Mus musculus OX=10090 GN=Hmgn1 PE=1 SV=2				0.888	1.26			1.058	0.715	1.399			1.054	1.481			0.995	1.254	1.05733	1.074	1.2675	1.1245	0.834188	0.534666	0.955091	0.844363				1.24196	0.900643			0.944023	0.846725	1.0713	0.478904	0.895374	0.312331
Rps6ka1	P18653	Ribosomal protein S6 kinase alpha-1 OS=Mus musculus OX=10090 GN=Rps6ka1 PE=1 SV=1				1.202	0.551			1.179	1.365	0.875			1.284	0.98			0.99	1.057	1.13967	0.8765	1.132	1.0235	1.00677	0.973963	0.856375	0.697247				0.880586	0.629714			0.771028	1.07857	0.75515	0.225654	0.9248	0.278939
Rps6ka3	P18654	Ribosomal protein S6 kinase alpha-3 OS=Mus musculus OX=10090 GN=Rps6ka3 PE=1 SV=2				0.962	0.76			1.248	1.521	1.282			1.093	1.066			1.077	1.063	1.35033	0.861	1.0795	1.07	1.25089	0.0931349	0.804673	0.175021				0.632479	0.592824			0.985361	0.997186	0.612651	0.0177347	0.991274	0.297964
Cfl1	P18760	Cofilin-1 OS=Mus musculus OX=10090 GN=Cfl1 PE=1 SV=3	1.012	1.059	0.944	0.996	0.982	1.052	1.026	1.113	1.027	1.034	1.01	0.899	0.836	0.844	0.967	0.952	0.892	0.817	1.0504	0.9986	0.89725	0.907	1.17069	0.00630587	1.10099	0.0415604	0.961977	1.03216	0.848158	0.969815	0.94971	0.957426	1.05895	1.06699	0.968009	0.952365	0.035652	1.01284	0.429581
Phka1	P18826	Phosphorylase b kinase regulatory subunit alpha, skeletal muscle isoform OS=Mus musculus OX=10090 GN=Phka1 PE=1 SV=3	0.829	1.017	1.084	1.004	1.016	1.077	1.024	1.356	1.168	1.246	1.046	0.979	1.011	0.954	0.901	0.933	0.976	1.008	1.1742	0.99	0.9975	0.9545	1.17714	0.0384163	1.03719	0.521249	0.769731	0.993164	0.79941	0.859589	0.815409	0.861377	0.953013	0.965381	1.0566	0.847461	0.0178231	0.959094	0.106377
Gnao1	P18872	Guanine nucleotide-binding protein G(o) subunit alpha OS=Mus musculus OX=10090 GN=Gnao1 PE=1 SV=3				1.19	0.69			0.957	1.154	0.689			0.866	0.669			0.909	0.629	0.933333	0.94	0.7675	0.769	1.21607	0.444471	1.22237	0.611204				1.0312	1.00145			1.04965	0.940209	1.01632	0.490389	0.994931	0.496902
Gnao1	P18872-2	Isoform Alpha-2 of Guanine nucleotide-binding protein G(o) subunit alpha OS=Mus musculus OX=10090 GN=Gnao1				1.92	0.48			1.033	1.549	0.537			0.99	0.471			0.821	0.432	1.03967	1.2	0.7305	0.6265	1.42323	0.518558	1.9154	0.522309				1.23951	0.893855			0.829293	0.917197	1.06668	0.41133	0.873245	0.389426
Krt19	P19001	Keratin, type I cytoskeletal 19 OS=Mus musculus OX=10090 GN=Krt19 PE=1 SV=1	1.868	1.203	1.073	1.458	0.926	1.086	0.943	0.948	1.097	1.101	0.806	0.809	0.814	0.834	0.726	0.666	1.101	0.855	1.035	1.3056	0.81575	0.837	1.26877	0.00120903	1.55986	0.0570339	1.72007	1.27572	1.13186	1.32908	0.841054	0.900744	0.823239	1.35258	1.02518	1.25956	0.0745998	1.02544	0.41662
Fasn	P19096	Fatty acid synthase OS=Mus musculus OX=10090 GN=Fasn PE=1 SV=2	0.858	0.973	0.715	1.059	0.875	0.919	0.983	1.029	1.156	0.946	1.055	1.069	1.03	0.962	1.023	1.074	1.011	1.001	1.0066	0.896	1.029	1.02725	0.978231	0.677542	0.872232	0.0918464	0.933624	0.989827	0.694849	0.91609	0.924947	0.969668	1.00468	0.981553	1.04054	0.891867	0.0799037	0.99911	0.476725
Lama1	P19137	Laminin subunit alpha-1 OS=Mus musculus OX=10090 GN=Lama1 PE=1 SV=2	1.18	1.098	1.019	0.913	1.129	1.127	0.996	1.02	0.87	1.05	1.107	0.981	1.215	1.116	1.184	0.942	1.115	1.264	1.0126	1.0678	1.10475	1.12625	0.916587	0.19011	0.948102	0.489617	1.04703	1.10241	0.99902	1.04943	1.07524	1.06956	0.960245	0.917695	1.13262	1.05462	0.202327	1.02003	0.402884
Gstp1	P19157	Glutathione S-transferase P 1 OS=Mus musculus OX=10090 GN=Gstp1 PE=1 SV=2	1.101	1.001	1.168	1.103	0.877	1.002	0.952	1.109	1.005	0.859	0.976	1.019	0.81	0.819	1.059	0.977	0.795	0.862	0.9854	1.05	0.906	0.92325	1.08764	0.267176	1.13729	0.145501	1.0988	1.05147	1.0532	1.09751	1.02095	1.08504	0.958783	0.981481	1.0525	1.06439	0.174962	1.01945	0.417774
Ifrd1	P19182	Interferon-related developmental regulator 1 OS=Mus musculus OX=10090 GN=Ifrd1 PE=1 SV=2	0.995	1.06	1.007	0.891	0.997	1.056	1.115	0.915	0.73	0.963	0.95	0.967	1.099	0.958	0.933	0.997	1.054	0.993	0.9558	0.99	0.9935	0.99425	0.962053	0.657317	0.995725	0.913959	0.942235	0.950673	1.10055	1.22055	1.03531	0.982105	1.03102	0.959054	1.03653	1.04986	0.323327	1.00218	0.493344
Nefh	P19246	Neurofilament heavy polypeptide OS=Mus musculus OX=10090 GN=Nefh PE=1 SV=3	0.883	1.167	0.922	1.287	1.014	0.98	1.156	0.907	0.785	0.743	0.877	1.19	1.181	0.946	1.263	1.16	1.055	1.201	0.9142	1.0546	1.0485	1.16975	0.871912	0.259473	0.90156	0.261463	0.90102	1.00952	1.01654	1.63949	1.36474	1.44014	0.97479	0.893311	1.26956	1.18626	0.110701	1.14445	0.11664
Rpl13a	P19253	60S ribosomal protein L13a OS=Mus musculus OX=10090 GN=Rpl13a PE=1 SV=4	1.245	0.99	0.921	0.776	1.372	1.451	1.021	0.845	0.683	1.218	1.084	0.845	1.051	1.262	1.159	0.899	1.067	1.251	1.0436	1.0608	1.0605	1.094	0.984064	0.923977	0.969653	0.819099	0.858029	0.969638	1.08994	1.13616	1.12644	1.06919	1.06391	1.01522	0.991284	1.03604	0.461759	1.0349	0.389163
Mpv17	P19258	Protein Mpv17 OS=Mus musculus OX=10090 GN=Mpv17 PE=1 SV=1	0.983	1.038	0.832			0.887	1.256				0.903	1.335			1.055	1.116			1.0715	0.951	1.119	1.0855	0.957551	0.882581	0.876094	0.2023	1.10823	0.826433				1.16833	0.835955			0.967332	0.251624	1.00214	0.446022
Serpinh1	P19324	Serpin H1 OS=Mus musculus OX=10090 GN=Serpinh1 PE=1 SV=3				1.497	1.636			1.488	1.6	1.697			1.762	1.679			1.696	1.434	1.595	1.5665	1.7205	1.565	0.927056	0.231455	1.00096	0.992848				0.935625	0.964054			0.962543	0.85408	0.94984	0.390327	0.908311	0.187614
Cox5b	P19536	Cytochrome c oxidase subunit 5B, mitochondrial OS=Mus musculus OX=10090 GN=Cox5b PE=1 SV=1	0.898	0.937	0.946	1.131	0.927	0.786	0.928	0.952	1.106	0.88	0.905	1.049	0.999	0.943	0.914	0.983	0.969	0.983	0.9304	0.9678	0.974	0.96225	0.955236	0.526755	1.00577	0.913552	1.14249	1.0097	0.993697	1.0226	1.05341	1.00994	0.937083	0.96997	1.04242	1.04438	0.295495	0.989854	0.376282
Cox4i1	P19783	Cytochrome c oxidase subunit 4 isoform 1, mitochondrial OS=Mus musculus OX=10090 GN=Cox4i1 PE=1 SV=2	0.648	0.888	0.907	1.288	0.917	0.61	0.948	1.024	1.217	0.85	0.707	1.05	1.043	0.864	0.726	0.905	0.986	0.795	0.9298	0.9296	0.916	0.853	1.01507	0.921072	1.0898	0.56478	1.0623	0.936709	0.885742	1.05834	1.07882	1.02687	0.861905	0.94535	0.920139	1.00438	0.49946	0.938567	0.276243
Hspa5	P20029	Endoplasmic reticulum chaperone BiP OS=Mus musculus OX=10090 GN=Hspa5 PE=1 SV=3	1.017	1.044	1.101	0.923	0.975	1.032	1.03	1.046	0.941	1.059	1.083	0.954	0.979	0.987	0.954	0.971	0.99	0.957	1.0216	1.012	1.00075	0.968	1.02083	0.562269	1.04545	0.249184	0.985465	1.01359	1.05258	0.980871	0.92068	0.880886	1.01782	1.01124	0.969605	0.990638	0.400111	0.969887	0.154499
Hexb	P20060	Beta-hexosaminidase subunit beta OS=Mus musculus OX=10090 GN=Hexb PE=1 SV=2	1.072	1.024	0.947	0.84	1.279	1.268	1.03	0.86	0.739	1.082	1.042	0.977	1.075	1.167	1.198	0.982	1.127	1.243	0.9958	1.0324	1.06525	1.1375	0.934804	0.54539	0.907604	0.313689	0.845426	0.994175	1.10116	1.13667	1.18207	1.14971	1.00512	1.04837	1.06512	1.0519	0.381221	1.06708	0.169101
Tmsb4x	P20065	Thymosin beta-4 OS=Mus musculus OX=10090 GN=Tmsb4x PE=1 SV=1	0.804	1.045	1.26	1.261	1.028	0.822	0.788	1.041	1.3	0.94	0.836	0.925	0.751	0.63	0.791	0.936	0.788	0.698	0.9782	1.0796	0.7855	0.80325	1.24532	0.14673	1.34404	0.0348971	0.978102	1.32614	1.21037	0.97	1.09362	0.946172	1.01189	1.04927	1.10794	1.11565	0.221162	1.02882	0.415704
Prdx3	P20108	Thioredoxin-dependent peroxide reductase, mitochondrial OS=Mus musculus OX=10090 GN=Prdx3 PE=1 SV=1	1.216	1.046	1.356	0.944	1.101	0.772	0.916	1.248	0.968	1.09	0.828	0.805	0.847	0.788	0.879	0.772	0.933	0.756	0.9988	1.1326	0.817	0.835	1.22252	0.0886964	1.35641	0.0122324	1.57513	1.14192	1.08654	0.975207	1.01009	1.06159	0.959006	1.10153	0.959391	1.15778	0.123992	1.02038	0.349916
Vim	P20152	Vimentin OS=Mus musculus OX=10090 GN=Vim PE=1 SV=3	1.093	1.079	0.932	1.137	1.012	1.166	1.116	1.093	1.099	0.94	1.008	1.037	1.01	0.938	1.178	1.14	1.137	1.026	1.0828	1.0506	0.99825	1.12025	1.0847	0.114117	0.937826	0.204309	0.937393	0.966846	0.852699	1.03458	1.0766	1.16865	1.09932	1.12574	1.09382	0.973622	0.277079	1.12188	0.0101872
F3	P20352	Tissue factor OS=Mus musculus OX=10090 GN=F3 PE=1 SV=2	1.028	1.094	1.062	1.01	1.109	1.198	1.133	1.067	1.029	1.074	1.127	1.127	1.06	0.944	1.323	1.124	1.129	1.019	1.1002	1.0606	1.0645	1.14875	1.03354	0.503398	0.923264	0.182765	0.858097	0.965578	0.995314	0.981535	1.03259	1.17391	0.997338	1.06509	1.07945	0.966623	0.145699	1.07895	0.156999
Map2	P20357	Microtubule-associated protein 2 OS=Mus musculus OX=10090 GN=Map2 PE=1 SV=2	1.13	0.946	0.842	0.913	1.067	1.247	1.003	0.835	0.974	1.119	1.104	0.96	1.044	1.153	1.028	1.092	1.071	1.258	1.0356	0.9796	1.06525	1.11225	0.972166	0.742973	0.880737	0.11619	0.906175	0.94317	1.00838	0.937372	0.95353	0.931159	1.1375	1.02586	1.09107	0.949726	0.268976	1.0464	0.249399
Prkca	P20444	Protein kinase C alpha type OS=Mus musculus OX=10090 GN=Prkca PE=1 SV=3	0.83	1.039	0.529	1.123	0.537	0.921	1.019	1.133	1.267	0.894	1.102	1.304	1.225	0.783	0.637	1.229	0.954	0.751	1.0468	0.8116	1.1035	0.89275	0.948618	0.670365	0.909101	0.66654	0.901194	1.01963	0.466902	0.886346	0.600671	0.57804	0.942485	0.778776	0.959132	0.774948	0.0674625	0.814608	0.13469
Mag	P20917-2	Isoform S-MAG of Myelin-associated glycoprotein OS=Mus musculus OX=10090 GN=Mag	0.773	0.924	0.92	1.329	1.243	0.958	1.04	1.027	0.75	0.743	0.959	1.281	0.937	0.999	1.316	0.951	0.848	1.253	0.9036	1.0378	1.044	1.092	0.865517	0.2126	0.950366	0.738741	0.806889	0.888462	0.895813	1.772	1.67295	1.37226	0.742389	0.905016	1.25425	1.20722	0.156258	1.06848	0.370959
Tpm3	P21107	Tropomyosin alpha-3 chain OS=Mus musculus OX=10090 GN=Tpm3 PE=1 SV=3	0.884	0.973	0.961	0.922	0.972	0.777	0.693	0.98	1.275	0.961	0.965	0.947	0.884	0.845	0.748	1.015	0.879	0.861	0.9372	0.9424	0.91025	0.87575	1.02961	0.823665	1.07611	0.240057	1.13771	1.40404	0.980612	0.723137	1.01145	0.77513	1.07181	0.994344	1.01893	1.05139	0.480282	0.965054	0.297259
Tpm3	P21107-2	Isoform 2 of Tropomyosin alpha-3 chain OS=Mus musculus OX=10090 GN=Tpm3	1.073	1.114	1.033	1.044	0.958	0.99	1.002	0.985	1.031	0.943	1.02	0.926	0.922	1.038	0.968	1.016	0.929	1.099	0.9902	1.0444	0.9765	1.003	1.01403	0.674932	1.04128	0.37223	1.08384	1.11178	1.04873	1.01261	1.01591	0.94902	1.09719	1.00759	1.05877	1.05457	0.0513646	1.02814	0.299228
Ubl4a	P21126	Ubiquitin-like protein 4A OS=Mus musculus OX=10090 GN=Ubl4a PE=1 SV=1	1.186	1.053	1.112	0.907	1.087	1.005	0.966	1.156	1.008	1.146	0.931	0.866	0.934	1.045	0.903	0.882	0.938	1.058	1.0562	1.069	0.944	0.94525	1.11886	0.0822703	1.13092	0.088497	1.1801	1.09006	0.961938	0.899802	0.948517	0.969925	1.01848	1.00428	1.01244	1.01608	0.419009	1.00128	0.491156
Gna11	P21278	Guanine nucleotide-binding protein subunit alpha-11 OS=Mus musculus OX=10090 GN=Gna11 PE=1 SV=1	0.942	1.026	0.834	0.904	0.754	1.09	1.078	1.103	1.113	1.002	1.131	1.12	0.923	0.952	0.844	1.164	0.882	0.935	1.0772	0.892	1.0315	0.95625	1.0443	0.416574	0.93281	0.45928	0.86422	0.951763	0.75612	0.812219	0.752495	0.746242	1.03929	0.95558	0.982143	0.827363	0.00312923	0.930813	0.21795
Gnaq	P21279	Guanine nucleotide-binding protein G(q) subunit alpha OS=Mus musculus OX=10090 GN=Gnaq PE=1 SV=4	0.983	1.027	0.977	1.056	0.982	1.076	1.043	1.039	1.008	1.011	1.111	1.105	1.001	1.016	1.007	1.092	0.943	1.014	1.0354	1.005	1.05825	1.014	0.978408	0.456811	0.991124	0.787472	0.913569	0.98466	0.940327	1.04762	0.971316	0.906391	0.988235	0.942058	0.998031	0.971498	0.0828791	0.958679	0.166516
Abcb1a	P21447	ATP-dependent translocase ABCB1 OS=Mus musculus OX=10090 GN=Abcb1a PE=1 SV=3	1.052	1.027	0.945	0.908	1.244	1.057	1.042	1.033	0.883	1.083	1.067	1.02	1.143	1.234	1.174	0.91	1.192	1.292	1.0196	1.0352	1.116	1.142	0.91362	0.136232	0.90648	0.309956	0.99527	0.985605	0.914811	1.02831	1.14866	1.10028	0.892157	1.04287	1.047	1.01453	0.412404	1.02058	0.395727
Cst3	P21460	Cystatin-C OS=Mus musculus OX=10090 GN=Cst3 PE=1 SV=2	1.092	1.03	1.04	0.926	1.144	1.135	1.068	0.948	0.848	1.122	1.026	0.96	1.104	1.122	1.049	0.938	1.103	1.114	1.0242	1.0464	1.053	1.051	0.97265	0.695176	0.995623	0.934854	0.962115	0.964419	1.09705	1.09198	1.01961	1.02242	0.977083	0.999094	0.99287	1.02703	0.372557	0.997866	0.486064
Eno3	P21550	Beta-enolase OS=Mus musculus OX=10090 GN=Eno3 PE=1 SV=3	0.835	0.922	1.369	1.138	0.878	0.61	0.858	1.287	1.054	1.119	0.865	1.132	1.053	0.501	0.887	1.124	1.185	0.468	0.9856	1.0284	0.88775	0.916	1.11022	0.604889	1.12271	0.556874	1.36885	1.07459	1.06371	1.0797	0.784629	1.02543	0.992933	1.12536	0.934132	1.0743	0.393592	1.01946	0.449858
Gc	P21614	Vitamin D-binding protein OS=Mus musculus OX=10090 GN=Gc PE=1 SV=2	1.148	1.042	2.061	0.849	1.144	0.966	0.933	0.801	0.925	0.953	1.265	1.03	0.801	0.805	1.247	0.94	0.756	0.985	0.9156	1.2488	0.97525	0.982	0.938836	0.579229	1.27169	0.329094	1.18841	1.11683	2.57303	0.917838	1.20042	0.985771	0.912621	0.94382	1.2236	1.3993	0.0775334	1.01645	0.482764
Lmnb2	P21619	Lamin-B2 OS=Mus musculus OX=10090 GN=Lmnb2 PE=1 SV=2	1.153	0.97	1.234	0.865	1.029	1.116	1.04	0.889	0.808	1.025	1.036	1.036	0.969	1.239	1.153	0.954	1.011	1.517	0.9756	1.0502	1.07	1.15875	0.911776	0.283962	0.906321	0.443263	1.03315	0.932692	1.38808	1.07054	1.0039	1.11293	0.920849	1.04334	1.22437	1.08567	0.205102	1.07538	0.273932
Pcsk2	P21661	Neuroendocrine convertase 2 OS=Mus musculus OX=10090 GN=Pcsk2 PE=1 SV=1	1.003	0.927	1.109	0.841	1.052	1.14	1.008	1.016	0.927	1.069	1.234	1.038	0.948	1.121	1.116	1.001	0.94	0.885	1.032	0.9864	1.08525	0.9855	0.950933	0.451398	1.00091	0.989934	0.879825	0.919643	1.09154	0.907228	0.984097	0.904376	0.964355	0.991561	0.789474	0.956466	0.230205	0.912441	0.125395
Ache	P21836	Acetylcholinesterase OS=Mus musculus OX=10090 GN=Ache PE=1 SV=1	1.169	1.128	1.321	0.909	1.231	0.948	0.984	1.116	0.892	1.52	0.974	0.81	0.723	1.075	0.987	0.811	0.762	1.016	1.092	1.1516	0.8955	0.894	1.21943	0.220311	1.28814	0.0310479	1.23312	1.14634	1.18369	1.01906	0.809868	1.01335	1.00123	1.05394	0.945116	1.07842	0.332337	1.00341	0.494336
Mfge8	P21956	Lactadherin OS=Mus musculus OX=10090 GN=Mfge8 PE=1 SV=3	1.072	1.134	1.06	0.878	0.95	1.293	1.319	0.729	0.751	0.826	1.172	1.209	1.01	1.171	1.174	1.38	0.974	1.198	0.9836	1.0188	1.1405	1.1815	0.862429	0.346266	0.862294	0.112562	0.82908	0.859742	1.45405	1.16911	1.15012	1.00171	1.14144	0.964356	1.02306	1.09242	0.404189	1.03264	0.339266
Tgm2	P21981	Protein-glutamine gamma-glutamyltransferase 2 OS=Mus musculus OX=10090 GN=Tgm2 PE=1 SV=4	1.015	1.072	1.044	0.878	1.022	0.922	0.991	0.94	0.859	0.999	1.131	1.057	1.178	1.001	1.164	1.087	1.177	1.072	0.9422	1.0062	1.09175	1.125	0.863018	0.0125833	0.8944	0.032408	1.10087	1.08174	1.11064	1.02212	1.02302	1.02918	1.02838	0.999151	1.07093	1.06768	0.0835167	1.03191	0.254414
Emb	P21995	Embigin OS=Mus musculus OX=10090 GN=Emb PE=1 SV=2	0.713	0.791	0.78	0.849	1.038	1.071	0.936	0.809	0.712	0.938	0.86	1.054	1.293	1.254	0.945	1.116	1.247	1.266	0.8932	0.8342	1.11525	1.1435	0.800897	0.0878436	0.729515	0.0111136	0.665733	0.845085	0.964153	1.19242	1.10661	1.09884	1.05882	0.964424	1.00957	0.954799	0.247808	1.03291	0.413929
Penk	P22005	Proenkephalin-A OS=Mus musculus OX=10090 GN=Penk PE=1 SV=2	0.903	0.721	0.68	1.026	0.891	1.027	0.654	1.507	0.888	1.526	0.802	1.073	0.736	0.708	0.828	0.653	0.713	0.69	1.1204	0.8442	0.82975	0.721	1.35029	0.206429	1.17087	0.164444	0.87926	1.10245	0.451228	1.15541	0.583879	1.03242	0.608574	0.96875	0.974576	0.834444	0.0855764	0.89608	0.139964
Fech	P22315	Ferrochelatase, mitochondrial OS=Mus musculus OX=10090 GN=Fech PE=1 SV=2	0.804	0.897	0.826	1.185	0.924	0.724	0.969	1.139	1.329	0.94	0.908	1.091	1.011	0.82	0.944	0.986	1.036	0.759	1.0202	0.9272	0.9575	0.93125	1.06548	0.634902	0.995651	0.966735	1.1105	0.925697	0.725198	0.891648	0.982979	1.03965	0.903758	1.02473	0.92561	0.927204	0.234378	0.973436	0.383393
Ptgs1	P22437	Prostaglandin G/H synthase 1 OS=Mus musculus OX=10090 GN=Ptgs1 PE=1 SV=1	1.014	1.173	1.273			0.916	0.951				1.29	1.135			1.084	1.026			0.9335	1.15333	1.2125	1.055	0.769897	0.0723984	1.09321	0.396815	1.10699	1.23344				0.84031	0.903965			1.17021	0.0555805	0.872137	0.0986567
Gabrg2	P22723	Gamma-aminobutyric acid receptor subunit gamma-2 OS=Mus musculus OX=10090 GN=Gabrg2 PE=1 SV=3	0.882	1.063	0.958	1.095	0.897	1.042	1.029	0.994	1.105	0.852	1.009	1.078	0.979	0.81	0.964	1.262	0.949	0.851	1.0044	0.979	0.969	1.0065	1.03653	0.624342	0.972678	0.773683	0.846449	1.03304	0.963783	0.99095	1.05282	0.955401	1.17069	0.969356	1.05062	0.977408	0.342174	1.03652	0.367147
Ap1g1	P22892	AP-1 complex subunit gamma-1 OS=Mus musculus OX=10090 GN=Ap1g1 PE=1 SV=3	0.89	1.023	0.817	0.953	0.926	0.829	0.933	1.004	1.177	0.969	1.004	0.974	1.009	0.983	0.974	1.008	1.001	0.901	0.9824	0.9218	0.9925	0.971	0.989824	0.880545	0.949331	0.302523	1.07358	1.09646	0.813745	0.809686	0.955624	0.97012	1.03491	0.992071	0.916582	0.94982	0.193453	0.97842	0.218654
Hmbs	P22907	Porphobilinogen deaminase OS=Mus musculus OX=10090 GN=Hmbs PE=1 SV=2	1.049	1.067	1.291	1.075	0.932	0.913	0.954	1.126	1.027	1	1.03	1.006	0.912	0.807	1.068	1.072	0.945	0.788	1.004	1.0828	0.93875	0.96825	1.06951	0.317331	1.11831	0.235651	1.14896	1.11845	1.14654	1.04674	0.932	1.03689	1.06561	1.03618	0.976456	1.07854	0.141496	1.02878	0.368721
Gabrd	P22933	Gamma-aminobutyric acid receptor subunit delta OS=Mus musculus OX=10090 GN=Gabrd PE=2 SV=1	0.907	0.995	1.198	1.003	1.039	0.88	0.966	1.022	1.134	1.005	0.906	1.051	0.918	0.878	0.974	0.926	1.021	0.807	1.0014	1.0284	0.93825	0.932	1.06731	0.310045	1.10343	0.195879	1.03068	1.03002	1.17221	0.88448	1.03383	1.07506	0.881066	1.1122	0.919134	1.03024	0.339777	0.996864	0.460188
Eif3a	P23116	Eukaryotic translation initiation factor 3 subunit A OS=Mus musculus OX=10090 GN=Eif3a PE=1 SV=5	1.048	0.968	1.044	0.941	1.015	1.013	0.976	1.003	0.959	1.008	1.076	0.828	1.003	1.179	0.953	0.827	1.017	1.177	0.9918	1.0032	1.0215	0.9935	0.970925	0.666233	1.00976	0.891021	1.03455	0.991803	1.04088	0.98123	1.00694	0.885688	0.998792	1.01396	0.998304	1.01108	0.320575	0.974185	0.39814
Cbx3	P23198	Chromobox protein homolog 3 OS=Mus musculus OX=10090 GN=Cbx3 PE=1 SV=2	1.147	1.043	0.977	0.997	1.017	1.086	1.108	0.883	1.164	0.964	1.021	1.04	0.956	1.046	1.187	0.956	0.972	0.995	1.041	1.0362	1.01575	1.0275	1.02486	0.690695	1.00847	0.885096	1.05617	0.941336	1.10646	0.856529	1.05498	1.16259	0.919231	1.01674	0.951243	1.00309	0.468724	1.01245	0.422529
Gja1	P23242	Gap junction alpha-1 protein OS=Mus musculus OX=10090 GN=Gja1 PE=1 SV=2	1.044	0.926	1.07	1.135	0.935	1.159	1.051	0.859	0.717	0.935	0.999	1.2	1.223	1.156	0.928	1.274	1.141	1.262	0.9442	1.022	1.1445	1.15125	0.824989	0.078355	0.887731	0.167536	0.900777	0.881066	1.24563	1.58298	1	0.928929	1.06167	0.932952	1.0917	1.12209	0.196747	1.00381	0.472773
Mov10	P23249	Putative helicase MOV-10 OS=Mus musculus OX=10090 GN=Mov10 PE=1 SV=2	1.361	1.31	1.257	0.924	1.236	0.999	1.148	1.256	1.111	1.194	1.119	1.106	0.971	1.105	1.181	1.135	1.126	1.07	1.1416	1.2176	1.07525	1.128	1.06171	0.287812	1.07943	0.347957	1.36236	1.14111	1.0008	0.831683	1.03518	1.05541	1.02622	1.15963	0.968326	1.07423	0.206073	1.0524	0.12625
Pnp	P23492	Purine nucleoside phosphorylase OS=Mus musculus OX=10090 GN=Pnp PE=1 SV=2	0.938	0.977	1.138	0.967	1.105	0.957	1.044	1.068	1.04	1.122	1.042	1.059	0.941	0.911	1.049	1.002	0.991	0.962	1.0462	1.025	0.98825	1.001	1.05864	0.230684	1.02398	0.634682	0.980146	0.935824	1.06554	0.929808	0.984848	1.00672	0.946176	1.05313	1.05598	0.979234	0.336114	1.0155	0.382746
Pcmt1	P23506	Protein-L-isoaspartate(D-aspartate) O-methyltransferase OS=Mus musculus OX=10090 GN=Pcmt1 PE=1 SV=3	0.95	0.927	0.94	1.208	0.869	0.868	0.848	1.017	1.118	0.856	0.957	1.131	0.97	0.877	0.919	1.095	0.963	0.915	0.9414	0.9788	0.98375	0.973	0.95695	0.599539	1.00596	0.941634	1.09447	1.09316	0.924287	1.0805	1.01519	0.960293	0.96817	0.992784	1.04333	1.04152	0.326252	0.991144	0.439657
Tsta3	P23591	GDP-L-fucose synthase OS=Mus musculus OX=10090 GN=Tsta3 PE=1 SV=3	0.958	1.008	1.6	0.955	1.012	1.212	1.131	0.936	0.93	1.055	1.101	1.044	0.98	1.032	1.109	1.099	0.981	1.049	1.0528	1.1066	1.03925	1.0595	1.01304	0.842979	1.04445	0.751274	0.790429	0.891247	1.7094	1.02688	0.959242	1.00727	1.05268	1.00102	1.01647	1.07544	0.350888	1.01936	0.308375
Glb1	P23780	Beta-galactosidase OS=Mus musculus OX=10090 GN=Glb1 PE=1 SV=1	1.002	1.025	1.095	0.914	1.251	1.094	1.068	0.962	0.875	1.105	1.006	0.979	1.057	1.129	1.073	0.944	1.093	1.094	1.0208	1.0574	1.04275	1.051	0.97895	0.716618	1.00609	0.93101	0.915905	0.959738	1.13825	1.04457	1.13213	1.0666	0.964249	1.03406	0.968999	1.03812	0.311881	1.00848	0.435682
Gria1	P23818	Glutamate receptor 1 OS=Mus musculus OX=10090 GN=Gria1 PE=1 SV=1	1.193	1.077	1.182	0.765	1.044	1.006	1.036	0.927	0.845	1.208	1.058	0.902	0.901	1.064	1.016	1.078	1.024	1.045	1.0044	1.0522	0.98125	1.04075	1.02359	0.780417	1.011	0.90082	1.18588	1.03958	1.27508	0.905325	0.864238	0.960302	1.19512	1.13651	0.982143	1.05402	0.320094	1.06852	0.131128
Gria2	P23819-4	Isoform 4 of Glutamate receptor 2 OS=Mus musculus OX=10090 GN=Gria2	1.026	1.089	1.025	0.804	1.134	1.065	1.156	0.943	0.852	1.107	1.045	1.02	0.975	0.979	1.037	1.163	1.12	0.968	1.0246	1.0156	1.00475	1.072	1.01976	0.768641	0.947388	0.475362	0.96338	0.942042	1.08696	0.943662	1.02439	0.992344	1.1402	1.14872	0.988764	0.992086	0.456346	1.06751	0.099424
Cryab	P23927	Alpha-crystallin B chain OS=Mus musculus OX=10090 GN=Cryab PE=1 SV=2	0.74	0.915	0.752	1.015	0.69	0.983	1.036	0.939	1.289	0.775	1.05	1.901	1.194	1.01	0.831	1.279	0.687	0.974	1.0044	0.8224	1.28875	0.94275	0.77936	0.209264	0.872342	0.388754	0.752798	0.883205	0.800852	0.787432	0.890323	0.791429	0.672804	0.575377	0.964356	0.822922	0.0583808	0.750991	0.102434
Ces1c	P23953	Carboxylesterase 1C OS=Mus musculus OX=10090 GN=Ces1c PE=1 SV=4	1.037	0.914	1.815	0.889	1.084	1.005	0.85	0.709	0.778	0.866	0.991	1.078	1.006	0.591	1.046	0.988	1.018	0.702	0.8416	1.1478	0.9165	0.9385	0.918276	0.524528	1.22302	0.3432	1.03184	1.07529	2.55994	1.14267	1.25173	1.0555	0.916512	1.01193	1.18782	1.4123	0.061655	1.04294	0.438387
Cat	P24270	Catalase OS=Mus musculus OX=10090 GN=Cat PE=1 SV=4	1.003	1.01	1.276	1.062	0.991	1.123	1.05	0.993	0.924	0.971	0.982	1	0.996	0.986	0.986	0.962	0.957	0.974	1.0122	1.0684	0.991	0.96975	1.02139	0.604365	1.10173	0.148169	0.893143	0.961905	1.28499	1.14935	1.0206	1.00407	0.962	0.960843	0.98783	1.062	0.200589	0.978687	0.0166552
Bcat1	P24288	Branched-chain-amino-acid aminotransferase, cytosolic OS=Mus musculus OX=10090 GN=Bcat1 PE=1 SV=2	0.976	0.932	1.021	1.017	1.058	0.992	0.981	1.063	0.983	0.945	1.004	1.036	1.068	0.782	1.038	0.951	1.05	0.75	0.9928	1.0008	0.9725	0.94725	1.02087	0.749043	1.05653	0.441423	0.983871	0.950051	0.960489	1.03459	1.11958	1.03386	0.917954	0.983146	0.959079	1.00972	0.394578	0.973511	0.399581
Ppib	P24369	Peptidyl-prolyl cis-trans isomerase B OS=Mus musculus OX=10090 GN=Ppib PE=1 SV=2	0.917	0.965	0.928	1.001	0.855	0.914	0.936	1.072	1.114	0.962	0.997	0.983	0.923	0.899	0.79	0.938	0.923	0.824	0.9996	0.9332	0.9505	0.86875	1.05166	0.352061	1.07419	0.172237	1.00328	1.03098	0.865672	0.898564	0.888773	0.792377	0.954222	1	0.916574	0.937455	0.0953086	0.915793	0.0541993
Capg	P24452	Macrophage-capping protein OS=Mus musculus OX=10090 GN=Capg PE=1 SV=2	1.138	0.986	1.203			1.262	1.108				1.128	1.1			1.077	1.161			1.185	1.109	1.114	1.119	1.06373	0.460057	0.991063	0.917373	0.901743	0.889892				0.954787	1.05545			0.895817	0.253054	1.00512	0.460197
Cyp2d11	P24457	Cytochrome P450 2D11 OS=Mus musculus OX=10090 GN=Cyp2d11 PE=2 SV=2	1.028	1.112	1.205	0.801	0.976	1.097	1.124	1.284	0.78	1.072	0.97	1.043	1.398	0.567	1.164	0.947	1.045	0.807	1.0714	1.0244	0.9945	0.99075	1.07733	0.675387	1.03396	0.750646	0.937101	0.989324	0.938474	1.02692	0.910448	1.2	0.907958	0.747496	1.42328	0.960454	0.335079	1.06968	0.492303
Gsta4	P24472	Glutathione S-transferase A4 OS=Mus musculus OX=10090 GN=Gsta4 PE=1 SV=3	1.161	0.932	1.146	0.862	1.089	1.187	0.987	1.004	0.943	1.085	1.054	1.046	0.923	0.873	1.023	1.113	1.082	0.85	1.0412	1.038	0.974	1.017	1.06899	0.320746	1.02065	0.812427	0.978096	0.944276	1.14143	0.914104	1.00369	0.970588	1.06405	1.17226	0.973654	0.996319	0.483224	1.04514	0.291226
Lta4h	P24527	Leukotriene A-4 hydrolase OS=Mus musculus OX=10090 GN=Lta4h PE=1 SV=4	1.068	1.003	1.101	0.999	1.028	0.948	0.945	1.027	0.932	1	0.942	0.991	1.028	0.958	0.992	0.979	1.017	0.974	0.9704	1.0398	0.97975	0.9905	0.990457	0.736096	1.04977	0.0770074	1.12658	1.06138	1.07205	1.07189	1.028	1.05308	0.987891	0.9893	1.0167	1.07198	0.016147	1.01174	0.316152
Th	P24529	Tyrosine 3-monooxygenase OS=Mus musculus OX=10090 GN=Th PE=1 SV=3	0.913	1.139	1.153	1.161	0.839	0.58	0.778	1.422	1.42	1.242	0.796	0.613	0.641	0.945	0.714	0.542	0.653	0.792	1.0884	1.041	0.74875	0.67525	1.45362	0.145846	1.54165	0.00489573	1.57414	1.46401	0.81083	0.817606	0.675523	0.896985	0.884176	1.01872	0.838095	1.06842	0.402739	0.909494	0.230104
Impdh2	P24547	Inosine-5'-monophosphate dehydrogenase 2 OS=Mus musculus OX=10090 GN=Impdh2 PE=1 SV=2	0.983	1.095	1.035	1.032	0.941	1.02	1.114	1.055	1.137	1.084	0.992	0.931	0.915	0.967	0.917	0.901	0.906	0.852	1.082	1.0172	0.95125	0.894	1.13745	0.00232107	1.13781	0.0064131	0.963725	0.982944	0.981043	0.907652	0.868081	0.924395	0.967777	0.990164	0.881075	0.940689	0.0438079	0.940853	0.0221797
Aldh1a1	P24549	Retinal dehydrogenase 1 OS=Mus musculus OX=10090 GN=Aldh1a1 PE=1 SV=5	0.839	1.124	1.023	1.385	0.961	0.655	1.044	1.139	1.052	0.785	0.933	0.789	0.804	0.968	1.014	0.551	0.714	1.108	0.935	1.0664	0.8735	0.84675	1.07041	0.597599	1.2594	0.197852	1.28092	1.07663	0.898156	1.31654	1.2242	1.08682	0.698352	0.88806	1.14463	1.15929	0.170728	0.954464	0.425904
Acp2	P24638	Lysosomal acid phosphatase OS=Mus musculus OX=10090 GN=Acp2 PE=1 SV=2	0.89	0.976	1.092	1.083	1.115	0.85	0.966	1.041	1.037	1.07	1.153	1.018	1.166	0.964	0.974	0.943	1.126	0.996	0.9928	1.0312	1.07525	1.00975	0.92332	0.230389	1.02124	0.730849	1.04706	1.01035	1.04899	1.04436	1.04206	0.844753	0.926326	0.965695	1.0332	1.03856	0.263943	0.942492	0.173287
M6pr	P24668	Cation-dependent mannose-6-phosphate receptor OS=Mus musculus OX=10090 GN=M6pr PE=1 SV=1	1.131	1.084	0.903	0.869	0.955	1.275	1.254	0.836	0.769	0.901	1.088	1.12	1.091	1.013	1.193	1.21	1.035	1.055	1.007	0.9884	1.078	1.12325	0.934137	0.582543	0.879947	0.0967597	0.887059	0.864434	1.08014	1.13004	1.05993	1.09651	1.08036	0.948671	1.04146	1.00432	0.439714	1.04175	0.204132
Rps2	P25444	40S ribosomal protein S2 OS=Mus musculus OX=10090 GN=Rps2 PE=1 SV=3	1.063	1.03	0.876	0.868	1.062	1.182	1.029	0.871	0.823	1.033	1.082	0.96	1.168	1.232	1.092	1.035	1.092	1.162	0.9876	0.9798	1.1105	1.09525	0.889329	0.210724	0.89459	0.0752472	0.899323	1.00097	1.00574	1.05468	1.02807	1.00924	1.07812	0.934932	0.943182	0.997757	0.46141	0.99137	0.410229
Ubtf	P25976	Nucleolar transcription factor 1 OS=Mus musculus OX=10090 GN=Ubtf PE=1 SV=1				0.894	1.085			0.814	0.829	1.112			1.119	1.507			1.161	1.21	0.918333	0.9895	1.313	1.1855	0.699416	0.13101	0.834669	0.185149				1.07841	0.975719			1.03753	0.80292	1.02706	0.327502	0.920227	0.29065
Tln1	P26039	Talin-1 OS=Mus musculus OX=10090 GN=Tln1 PE=1 SV=2	0.948	1.008	0.936	1.097	0.883	0.943	0.979	1.003	1.049	0.862	0.931	0.994	1.118	0.903	0.998	1.009	1.082	1.047	0.9672	0.9744	0.9865	1.034	0.980436	0.736275	0.94236	0.224161	1.0053	1.02962	0.9332	1.04576	1.02436	1.07197	1.01509	0.9678	1.15947	1.00765	0.442467	1.05358	0.195856
Ezr	P26040	Ezrin OS=Mus musculus OX=10090 GN=Ezr PE=1 SV=3	1.138	1.003	0.884	0.955	1.053	1.084	1.063	0.925	0.848	0.89	1.087	1.023	1.205	1.181	1.127	0.976	1.209	1.272	0.962	1.0066	1.124	1.146	0.855872	0.0417923	0.87836	0.10333	1.04982	0.943556	0.955676	1.12618	1.18315	1.0368	0.954057	1.00332	1.07705	1.05167	0.252608	1.01781	0.391864
Msn	P26041	Moesin OS=Mus musculus OX=10090 GN=Msn PE=1 SV=3	0.927	0.943	0.978	0.902	0.985	1.084	1.055	0.953	0.827	0.867	1.03	1.138	1.014	0.867	1.098	1.078	0.998	0.877	0.9572	0.947	1.01225	1.01275	0.945616	0.487943	0.935078	0.20835	0.855166	0.893839	1.02623	1.09069	1.1361	1.06602	0.947276	0.984221	1.01153	1.00041	0.425709	1.00226	0.497447
Rdx	P26043	Radixin OS=Mus musculus OX=10090 GN=Rdx PE=1 SV=3				1.049	0.952			1.018	0.975	0.839			1.007	0.969			0.964	0.888	0.944	1.0005	0.988	0.926	0.955466	0.579686	1.08045	0.35015				1.0759	1.13468			0.957299	0.916409	1.10529	0.261767	0.936854	0.14094
Gabra2	P26048	Gamma-aminobutyric acid receptor subunit alpha-2 OS=Mus musculus OX=10090 GN=Gabra2 PE=1 SV=1	1.168	1.2	1.57	0.742	1.155	0.925	1.256	1.258	0.796	1.386	0.719	0.714	0.787	0.663	0.801	0.736	0.846	0.711	1.1242	1.167	0.72075	0.7735	1.55976	0.0166846	1.50873	0.0352903	1.2627	0.955414	1.24801	0.932161	0.833333	1.11405	1.03081	1.07497	1.0724	1.04632	0.405175	1.07306	0.117123
Gabra3	P26049	Gamma-aminobutyric acid receptor subunit alpha-3 OS=Mus musculus OX=10090 GN=Gabra3 PE=1 SV=1	0.998	0.897	0.945	0.907	1.017	1.021	0.987	0.797	0.992	0.92	1.174	1.126	0.939	1.01	0.945	1.425	1.041	0.912	0.9434	0.9528	1.06225	1.08075	0.888115	0.112472	0.88161	0.271118	0.977473	0.908815	1.1857	0.914315	1.10543	0.80494	1.26554	1.10863	0.90297	1.01835	0.422823	1.02052	0.44557
Fcgr1	P26151	High affinity immunoglobulin gamma Fc receptor I OS=Mus musculus OX=10090 GN=Fcgr1 PE=1 SV=1	0.94	0.939	0.957	0.921	1.335	0.907	0.929	1.034	0.978	1.243	1.093	0.924	1.289	1.191	0.912	1.049	1.273	1.138	1.0182	1.0184	1.12425	1.093	0.90567	0.308972	0.931747	0.526634	1.03638	1.01076	0.925532	0.941718	1.07401	0.834401	1.13528	0.987587	0.9555	0.997682	0.499224	0.978192	0.391708
Ctnna1	P26231	Catenin alpha-1 OS=Mus musculus OX=10090 GN=Ctnna1 PE=1 SV=1	1.028	0.981	0.903	0.927	1.095	1.118	1.067	0.925	0.892	1	1.047	1.008	1.092	1.193	1.192	0.962	1.127	1.344	1.0004	0.9868	1.085	1.15625	0.922028	0.197037	0.853449	0.0714662	0.919499	0.9194	0.976216	1.03924	1.095	1.13849	0.954365	1.03205	1.12657	0.989871	0.404875	1.06287	0.22599
Chga	P26339	Chromogranin-A OS=Mus musculus OX=10090 GN=Chga PE=1 SV=1	1.088	1.041	1.047			1.081	1.064				1.005	0.96			0.975	0.963			1.0725	1.05867	0.9825	0.969	1.0916	0.0645784	1.09254	0.0195564	1.00648	0.978383				0.970149	1.00313			0.992429	0.270294	0.986637	0.310348
Ptma	P26350	Prothymosin alpha OS=Mus musculus OX=10090 GN=Ptma PE=1 SV=2	1.026	1.082	1.206	1.109	1.074	0.753	0.864	0.833	0.815	1.122	1.023	0.969	1.056	0.922	1.009	0.956	1.152	1.295	0.8774	1.0994	0.9925	1.103	0.88403	0.177801	0.996736	0.963057	1.36255	1.25231	1.44778	1.36074	0.957219	0.986315	0.986584	1.09091	1.40456	1.27612	0.00676716	1.11709	0.112602
U2af2	P26369	Splicing factor U2AF 65 kDa subunit OS=Mus musculus OX=10090 GN=U2af2 PE=1 SV=3	1.122	0.934	1.104	0.851	1.118	1.021	1.024	0.876	1.046	0.993	0.893	0.969	0.948	1.105	1.146	0.901	0.998	1.044	0.992	1.0258	0.97875	1.02225	1.01354	0.807328	1.00347	0.964838	1.09892	0.912109	1.26027	0.813576	1.12588	1.28331	0.929825	1.05274	0.944796	1.04215	0.30498	1.05267	0.272862
Glud1	P26443	Glutamate dehydrogenase 1, mitochondrial OS=Mus musculus OX=10090 GN=Glud1 PE=1 SV=1	0.756	0.882	0.911	1.218	0.879	0.75	0.899	1.133	1.275	0.844	0.913	1.106	0.949	0.826	0.911	0.995	0.962	0.82	0.9802	0.9292	0.9485	0.922	1.03342	0.801603	1.00781	0.940762	1.008	0.98109	0.80406	0.955294	1.04147	0.997809	0.899638	1.0137	0.992736	0.957983	0.345676	0.975971	0.358709
Pik3r1	P26450	Phosphatidylinositol 3-kinase regulatory subunit alpha OS=Mus musculus OX=10090 GN=Pik3r1 PE=1 SV=2				0.877	1.097			1.128	1.009	1.095			0.995	0.886			0.955	0.987	1.07733	0.987	0.9405	0.971	1.14549	0.111439	1.01648	0.898742				0.869177	1.00183			0.959799	1.114	0.935502	0.203526	1.0369	0.322515
Psmd7	P26516	26S proteasome non-ATPase regulatory subunit 7 OS=Mus musculus OX=10090 GN=Psmd7 PE=1 SV=2	0.885	0.872	1.202	1.047	1.074	1.049	1.213	1.005	1.081	1.132	1.16	1.204	0.915	1.105	1.13	1.06	1.036	1.142	1.096	1.016	1.096	1.092	1	1	0.930403	0.337892	0.843661	0.718879	1.19602	0.968548	0.948763	0.974138	0.880399	1.13224	1.03348	0.935174	0.148129	1.00507	0.477744
Sars	P26638	Serine--tRNA ligase, cytoplasmic OS=Mus musculus OX=10090 GN=Sars PE=1 SV=3	1.116	1.078	1.071	0.848	1.254	0.933	0.97	1.052	0.743	1.122	0.938	0.77	0.95	0.954	0.975	0.764	1.018	0.942	0.964	1.0734	0.903	0.92475	1.06755	0.484504	1.16075	0.137991	1.19614	1.11134	1.01806	1.14132	1.11765	1.03945	0.992208	1.07158	0.987421	1.1169	0.133278	1.02266	0.385388
Marcks	P26645	Myristoylated alanine-rich C-kinase substrate OS=Mus musculus OX=10090 GN=Marcks PE=1 SV=2	1.349	1.011	1.012	0.917	1.028	1.144	1.047	0.708	0.996	1.121	1.072	1.042	0.861	1.003	0.931	1.146	1.072	0.946	1.0032	1.0634	0.9945	1.02375	1.00875	0.93165	1.03873	0.690122	1.1792	0.965616	1.42938	0.920683	0.917038	0.86847	1.09981	1.24506	0.94317	1.08238	0.295928	1.03913	0.3444
Fkbp1a	P26883	Peptidyl-prolyl cis-trans isomerase FKBP1A OS=Mus musculus OX=10090 GN=Fkbp1a PE=1 SV=2	1.143	1.071	1.221	0.964	1.042	1.042	1.075	0.826	0.793	1.049	1.036	0.964	1.055	1.247	1.069	1.022	1.145	1.439	0.957	1.0882	1.0755	1.16875	0.889819	0.214956	0.93108	0.429491	1.09693	0.996279	1.47821	1.21564	0.993327	1.03185	1.06017	1.08531	1.15397	1.15608	0.0589417	1.08282	0.217302
Snrpb	P27048	Small nuclear ribonucleoprotein-associated protein B OS=Mus musculus OX=10090 GN=Snrpb PE=1 SV=1	1.39	0.902	1.045	0.717	1.262	1.025	0.945	0.821	0.812	1.137	0.895	0.873	0.95	1.538	1.066	0.813	0.933	1.335	0.948	1.0632	1.064	1.03675	0.890977	0.481576	1.02551	0.879895	1.3561	0.954497	1.27284	0.883005	1.10994	1.19106	0.931271	0.982105	0.86801	1.11528	0.210444	0.993112	0.446546
Wnt3a	P27467	Protein Wnt-3a OS=Mus musculus OX=10090 GN=Wnt3a PE=1 SV=1				1.012	0.841			1.027	0.989	0.783			1.117	0.897			1.09	0.846	0.933	0.9265	1.007	0.968	0.926514	0.602812	0.957128	0.806738				1.02326	1.07407			0.975828	0.943144	1.04866	0.479555	0.959486	0.417219
Map4	P27546	Microtubule-associated protein 4 OS=Mus musculus OX=10090 GN=Map4 PE=1 SV=3	1.09	1.046	0.934	0.988	1.141	1.22	1.064	1.028	1.061	1.099	1.016	0.957	0.943	1.082	1.037	0.948	1.016	1.133	1.0944	1.0398	0.9995	1.0335	1.09495	0.0830904	1.0061	0.909245	0.893443	0.983083	0.90856	0.931197	1.03822	1.02067	0.990596	1.07741	1.04713	0.9509	0.150852	1.03395	0.259602
Map4	P27546-4	Isoform 4 of Microtubule-associated protein 4 OS=Mus musculus OX=10090 GN=Map4	1.037	1.101	0.84	0.992	1.04	1.033	1.198	0.814	0.94	0.714	1.105	0.978	1.202	1.261	1.115	0.904	1.072	1.361	0.9398	1.002	1.1365	1.113	0.826925	0.116764	0.90027	0.289073	1.00387	0.919032	1.03194	1.05532	1.45658	1.00905	0.924335	0.891847	1.0793	1.09335	0.265769	0.976134	0.420953
Gna13	P27601	Guanine nucleotide-binding protein subunit alpha-13 OS=Mus musculus OX=10090 GN=Gna13 PE=1 SV=1	0.932	1.07	0.759	0.858	0.872	1.045	1.074	1.003	0.914	1.224	1.079	1.004	1.136	1.246	0.905	0.954	1.017	1.25	1.052	0.8982	1.11625	1.0315	0.942441	0.407659	0.870771	0.176451	0.891866	0.996276	0.75673	0.938731	0.712418	0.83874	0.950199	0.895246	1.00321	0.859204	0.0326993	0.921849	0.195809
Plaa	P27612	Phospholipase A-2-activating protein OS=Mus musculus OX=10090 GN=Plaa PE=1 SV=4	1.451	1.085	0.848	1.066	0.866	1.261	1.065	0.921	0.81	0.92	1.132	0.971	1.142	0.922	1.144	1.141	1.01	0.986	0.9954	1.0632	1.04175	1.07025	0.955508	0.660049	0.993413	0.957812	1.15067	1.01878	0.920738	1.31605	0.941304	1.0106	1.17508	0.884413	1.06941	1.06951	0.31277	1.03488	0.348911
Rpl3	P27659	60S ribosomal protein L3 OS=Mus musculus OX=10090 GN=Rpl3 PE=1 SV=3	1.041	1.047	0.916	0.913	1.036	1.195	1.064	0.865	0.788	1.054	1.097	0.969	1.185	1.126	1.092	1.042	1.115	1.122	0.9932	0.9906	1.09425	1.09275	0.907654	0.310499	0.90652	0.0334421	0.87113	0.984023	1.05896	1.15863	0.982922	0.995442	1.07534	0.940928	0.996448	1.01113	0.487402	1.00204	0.488297
H2afx	P27661	Histone H2AX OS=Mus musculus OX=10090 GN=H2afx PE=1 SV=2	1.467	1.093	0.973	0.839	1.263	1.087	1.038	0.648	0.676	1.083	0.793	1.041	1.01	1.459	1.396	0.908	0.955	1.809	0.9064	1.127	1.07575	1.267	0.842575	0.344053	0.889503	0.551302	1.34959	1.05299	1.50154	1.24112	1.1662	1.7604	0.872238	0.945545	1.23989	1.26229	0.0882555	1.20452	0.239275
Rasgrf1	P27671	Ras-specific guanine nucleotide-releasing factor 1 OS=Mus musculus OX=10090 GN=Rasgrf1 PE=1 SV=2	0.75	1.063	0.633	1.043	0.933	1.286	1.155	1.195	1.187	1.106	1.014	1.338	1.009	1.012	0.868	1.404	0.941	0.743	1.1858	0.8844	1.09325	0.989	1.08466	0.280269	0.894237	0.530184	0.583204	0.920346	0.529707	0.878686	0.84358	0.856016	1.04933	0.932607	0.73419	0.751105	0.00475204	0.893035	0.276245
Pdia3	P27773	Protein disulfide-isomerase A3 OS=Mus musculus OX=10090 GN=Pdia3 PE=1 SV=2	1.01	1.03	0.854	0.935	0.926	1.083	1.076	1.053	0.979	1.022	1.13	1.039	1.02	1.014	1.011	1.058	1.017	0.975	1.0426	0.951	1.05075	1.01525	0.992244	0.80694	0.936715	0.142163	0.932595	0.957249	0.811016	0.955056	0.906067	0.89469	1.01829	0.997059	0.961538	0.912397	0.0191269	0.967894	0.153928
Vav1	P27870	Proto-oncogene vav OS=Mus musculus OX=10090 GN=Vav1 PE=1 SV=1				0.987	0.822			0.984	1.02	1.017			1.125	1.053			0.98	0.99	1.007	0.9045	1.089	0.985	0.924702	0.0755502	0.918274	0.4328				0.967647	0.80826			0.871111	0.940171	0.887953	0.101829	0.905641	0.0517574
Braf	P28028	Serine/threonine-protein kinase B-raf OS=Mus musculus OX=10090 GN=Braf PE=1 SV=3	0.771	1.084	1.038	1.229	0.973	1.037	1.045	1.206	1.389	1.075	1.315	1.139	1.127	0.83	1.259	1.084	1.115	0.901	1.1504	1.019	1.10275	1.08975	1.04321	0.694684	0.935077	0.528676	0.743491	1.03732	0.860697	0.884809	0.905116	0.957414	0.951712	0.989352	1.08554	0.886287	0.113677	0.996005	0.460151
Psmb8	P28063	Proteasome subunit beta type-8 OS=Mus musculus OX=10090 GN=Psmb8 PE=1 SV=2	0.843	1.156	1.286	0.979	1.096	0.836	1.006	1.115	0.979	0.812	0.948	1.179	1.43	0.908	0.926	1.105	1.32	0.799	0.9496	1.072	1.11625	1.0375	0.850705	0.219255	1.03325	0.800311	1.00837	1.14911	1.15336	1	1.34975	0.976793	0.937235	0.923077	0.879956	1.13212	0.115177	0.929265	0.32528
Psmb9	P28076	Proteasome subunit beta type-9 OS=Mus musculus OX=10090 GN=Psmb9 PE=1 SV=1	0.898	1.03	1.318	1.143	0.693	0.696	0.899	1.062	1.07	0.71	0.845	1.133	1.006	0.649	0.819	1.168	0.931	0.505	0.8874	1.0164	0.90825	0.85575	0.977044	0.877214	1.18773	0.378003	1.29023	1.14572	1.24105	1.06822	0.976056	0.969231	1.03089	0.925447	0.77812	1.14426	0.181545	0.925922	0.38584
Mt3	P28184	Metallothionein-3 OS=Mus musculus OX=10090 GN=Mt3 PE=1 SV=1	1.708	0.746	1.174	1.207	1.141	0.825	0.609	1.226	1.225	1.088	0.953	0.717	0.769	0.651	0.749	0.806	0.815	0.704	0.9946	1.1952	0.7725	0.7685	1.28751	0.178521	1.55524	0.0448701	2.0703	1.22496	0.957586	0.985306	1.04871	0.785939	1.12413	1.05982	1.08141	1.25737	0.16694	1.01282	0.478096
Aco1	P28271	Cytoplasmic aconitate hydratase OS=Mus musculus OX=10090 GN=Aco1 PE=1 SV=3	0.932	0.967	0.97	1.023	1.113	0.895	0.979	1.07	1.054	1.046	1.008	0.908	1.059	0.95	0.986	0.858	1.057	0.905	1.0088	1.001	0.98125	0.9515	1.02808	0.574811	1.05202	0.378487	1.04134	0.987743	0.906542	0.970588	1.06405	0.978175	0.944934	0.998111	0.952632	0.994053	0.433684	0.968463	0.304092
Apex1	P28352	DNA-(apurinic or apyrimidinic site) lyase OS=Mus musculus OX=10090 GN=Apex1 PE=1 SV=2	1.161	0.989	1.031	0.966	1.171	0.998	1.02	1.031	0.975	1.188	0.97	0.921	1.019	1.167	1.156	0.823	1.126	1.3	1.0424	1.0636	1.01925	1.10125	1.02271	0.725219	0.965812	0.719533	1.16333	0.969608	1	0.990769	0.98569	1.19175	0.893594	1.105	1.11397	1.02188	0.360352	1.07608	0.248498
Adh5	P28474	Alcohol dehydrogenase class-3 OS=Mus musculus OX=10090 GN=Adh5 PE=1 SV=3	1.041	0.935	0.93	1.104	1.165	0.885	0.897	0.982	0.937	0.902	0.994	0.959	0.997	0.826	1.15	0.901	1.038	0.825	0.9206	1.035	0.944	0.9785	0.975212	0.582612	1.05774	0.514249	1.17627	1.04236	0.947047	1.17823	1.29157	1.15694	0.93952	1.04112	0.998789	1.1271	0.0247341	1.03409	0.345453
Adssl1	P28650	Adenylosuccinate synthetase isozyme 1 OS=Mus musculus OX=10090 GN=Adssl1 PE=1 SV=2	1.071	0.999	0.931	1.067	1.186	1.176	1.101	1.022	0.836	0.972	0.974	1.004	1.067	0.915	1.207	0.8	1.003	1.052	1.0214	1.0508	0.99	1.0155	1.03172	0.672888	1.03476	0.700427	0.910714	0.907357	0.910959	1.27632	1.22016	1.23922	0.796813	0.940019	1.14973	1.0451	0.346421	1.03144	0.392905
Ca8	P28651	Carbonic anhydrase-related protein OS=Mus musculus OX=10090 GN=Ca8 PE=1 SV=5				1.319	1.269			1.185	1.271	1.409			1.167	1.254			1.311	1.126	1.28833	1.294	1.2105	1.2185	1.0643	0.451891	1.06196	0.513285				1.03777	0.900639			1.12339	0.897927	0.969202	0.475878	1.01066	0.472372
Camk2b	P28652	Calcium/calmodulin-dependent protein kinase type II subunit beta OS=Mus musculus OX=10090 GN=Camk2b PE=1 SV=2	0.837	1.031	0.881	0.766	0.944	0.885	1.016	1.079	1.313	1.124	1.033	0.909	0.926	1.083	0.732	0.902	0.862	0.94	1.0834	0.8918	0.98775	0.859	1.09684	0.311131	1.03818	0.628996	0.945763	1.01476	0.816497	0.583397	0.839858	0.708616	0.992299	0.930886	0.867959	0.840056	0.025413	0.87494	0.0409853
Nap1l1	P28656	Nucleosome assembly protein 1-like 1 OS=Mus musculus OX=10090 GN=Nap1l1 PE=1 SV=2	0.983	1.145	0.754	1.037	0.95	1.037	1.061	0.971	1.123	1.024	1.03	0.977	1.007	1.014	1.011	1.018	1.036	1.005	1.0432	0.9738	1.007	1.0175	1.03595	0.263346	0.957052	0.568077	0.947927	1.07917	0.776519	0.923419	0.927734	0.981553	1.04197	1.0288	0.991124	0.930954	0.171204	1.01086	0.224568
Atxn10	P28658	Ataxin-10 OS=Mus musculus OX=10090 GN=Atxn10 PE=1 SV=2	1.024	1.052	1.04	0.934	0.795	1.085	1.119	1.016	1.262	0.938	1.13	1.06	0.886	0.929	1.065	1.066	0.875	0.911	1.084	0.969	1.00125	0.97925	1.08265	0.33039	0.989533	0.888174	0.943779	0.940125	1.02362	0.740095	0.847548	0.942478	1.00566	0.987585	0.980624	0.899034	0.0758309	0.979087	0.390693
Celf1	P28659	CUGBP Elav-like family member 1 OS=Mus musculus OX=10090 GN=Celf1 PE=1 SV=2	1.282	1.005	1.011	0.776	1.211	1.189	1.054	1.006	0.88	1.273	1.088	0.86	0.945	1.285	1.037	0.865	0.935	1.253	1.0804	1.057	1.0445	1.0225	1.03437	0.760169	1.03374	0.790882	1.07822	0.95351	1.00497	0.881818	0.951296	0.953125	1.00581	0.989418	0.975097	0.973962	0.420256	0.980864	0.433388
Nckap1	P28660	Nck-associated protein 1 OS=Mus musculus OX=10090 GN=Nckap1 PE=1 SV=2	1.015	0.973	1.082	0.995	1.003	0.933	0.971	1.055	1.133	0.966	0.932	0.941	0.924	0.939	0.946	0.936	0.981	0.939	1.0116	1.0136	0.934	0.9505	1.08308	0.103242	1.06639	0.0277498	1.08789	1.00206	1.02559	0.878199	1.0383	1.01502	0.994687	1.06169	1	1.00641	0.481059	1.01785	0.0933682
Septin4	P28661	Septin-4 OS=Mus musculus OX=10090 GN=Septin4 PE=1 SV=1	0.91	1.037	0.914	1.093	0.984	0.946	1.008	0.998	1.013	0.808	0.991	1.049	1.066	0.983	1.098	1.041	1.084	1.185	0.9546	0.9876	1.02225	1.102	0.933822	0.196047	0.896189	0.0489077	0.961945	1.02877	0.915832	1.07897	1.21782	1.10797	0.992374	1.01689	1.20549	1.04067	0.27284	1.08068	0.0361566
Napb	P28663	Beta-soluble NSF attachment protein OS=Mus musculus OX=10090 GN=Napb PE=1 SV=2	0.932	1.029	0.955	0.997	0.863	1.006	1.052	0.95	1.3	0.9	1.007	1.096	0.934	0.88	0.944	1.197	0.939	0.863	1.0416	0.9552	0.97925	0.98575	1.06367	0.505637	0.969008	0.682633	0.926441	0.978137	1.00526	0.766923	0.958889	0.937438	1.09215	1.00535	0.980682	0.927131	0.141608	1.00391	0.471293
Mug1	P28665	Murinoglobulin-1 OS=Mus musculus OX=10090 GN=Mug1 PE=1 SV=3	1.043	0.984	1.151	1.057	1.096	1.057	1.03	1.013	0.924	1.076	1.053	1.011	0.991	1.071	1.096	1.007	1.045	1.194	1.02	1.0662	1.0315	1.0855	0.988851	0.744905	0.98222	0.696834	0.986755	0.95534	1.13623	1.14394	1.01859	1.04084	0.996044	1.05449	1.11485	1.04817	0.131053	1.05155	0.135294
Marcksl1	P28667	MARCKS-related protein OS=Mus musculus OX=10090 GN=Marcksl1 PE=1 SV=2	1.455	1.283	1.374	0.668	1.877	1.198	0.995	0.976	0.942	2.248	0.958	0.842	0.319	0.684	0.871	0.885	0.501	0.667	1.2718	1.3314	0.70075	0.731	1.81491	0.104936	1.82134	0.0377068	1.21452	1.28945	1.40779	0.70913	0.834964	0.909186	1.05107	1.57053	0.975146	1.09117	0.427394	1.12648	0.430886
Kif5c	P28738	Kinesin heavy chain isoform 5C OS=Mus musculus OX=10090 GN=Kif5c PE=1 SV=3	0.946	1.066	1.002	0.929	0.963	1.014	1.156	0.981	1.075	0.965	1.011	1.066	0.963	0.997	1.059	1.044	1.048	1.017	1.0382	0.9812	1.00925	1.042	1.02868	0.530566	0.941651	0.0724093	0.932939	0.922145	1.02141	0.864186	0.997927	1.04748	0.979362	1.08827	1.02006	0.947721	0.109037	1.03379	0.103997
Kif2a	P28740-1	Isoform 1 of Kinesin-like protein KIF2A OS=Mus musculus OX=10090 GN=Kif2a	1.008	1.034	0.796	0.938	0.959	1.186	1.108	0.916	1.112	0.987	1.134	0.894	1.017	1.025	1.073	1.04	0.991	1.008	1.0618	0.947	1.0175	1.028	1.04354	0.545888	0.921206	0.146405	0.849916	0.933213	0.868996	0.843525	0.971631	0.946208	1.16331	0.974435	0.983415	0.893456	0.0546808	1.01684	0.423752
Kif3a	P28741	Kinesin-like protein KIF3A OS=Mus musculus OX=10090 GN=Kif3a PE=1 SV=2	0.968	1.039	0.733	0.915	0.968	1.296	1.227	1.006	1.01	1.093	1.208	0.754	0.986	1.13	0.739	0.85	0.957	1.053	1.1264	0.9246	1.0195	0.89975	1.10486	0.362529	1.02762	0.774923	0.746914	0.846781	0.728628	0.905941	0.885636	0.611755	1.12732	0.970588	0.931858	0.82278	0.0161331	0.910381	0.179474
Ptprm	P28828	Receptor-type tyrosine-protein phosphatase mu OS=Mus musculus OX=10090 GN=Ptprm PE=1 SV=2	1.212	1.047	1.247	0.953	1.249	0.959	1.083	1.107	0.859	1.156	0.973	0.811	1.166	0.817	0.985	1.052	1.206	1.013	1.0328	1.1416	0.94175	1.064	1.09668	0.373578	1.07293	0.368208	1.26382	0.966759	1.12647	1.10943	1.08045	1.01233	1.29716	1.03431	1.2399	1.10938	0.107837	1.14593	0.127332
Dpp4	P28843	Dipeptidyl peptidase 4 OS=Mus musculus OX=10090 GN=Dpp4 PE=1 SV=3	1.304	1.078	0.983	0.886	1.087	1.124	0.818	0.81	0.784	0.943	1.169	0.857	1.152	1.306	1.318	0.872	1.331	1.548	0.8958	1.0676	1.121	1.26725	0.799108	0.079326	0.842454	0.217806	1.16014	1.31785	1.21358	1.1301	1.1527	1.12746	1.0175	1.15538	1.1853	1.19488	0.0525073	1.12141	0.211984
Prkcd	P28867	Protein kinase C delta type OS=Mus musculus OX=10090 GN=Prkcd PE=1 SV=3	0.498	1.249	0.489	1.251	0.916	0.897	1.232	1.022	0.774	0.772	0.858	1.078	1.262	0.884	1.258	0.869	1.027	1.042	0.9394	0.8806	1.0205	1.049	0.920529	0.547566	0.839466	0.437384	0.555184	1.0138	0.478474	1.61628	1.18653	1.4662	0.806122	0.813788	1.17873	0.970053	0.382553	1.06621	0.41264
Pabpc1	P29341	Polyadenylate-binding protein 1 OS=Mus musculus OX=10090 GN=Pabpc1 PE=1 SV=2	1.061	0.944	1.025	0.888	1.103	1.041	1.031	0.987	0.935	0.972	1.053	0.903	0.994	1.13	1.096	0.912	0.976	1.038	0.9932	1.0042	1.02	1.0055	0.973725	0.590458	0.998707	0.98224	1.01921	0.915616	1.0385	0.949733	1.13477	1.04084	1.00997	0.981891	0.918584	1.01157	0.403731	0.987819	0.411697
Ptpn6	P29351	Tyrosine-protein phosphatase non-receptor type 6 OS=Mus musculus OX=10090 GN=Ptpn6 PE=1 SV=2	0.853	0.872	1.009			1.088	1.031				0.988	1.555			1.069	1.368			1.0595	0.911333	1.2715	1.2185	0.833268	0.53439	0.747914	0.0962596	0.784007	0.845781				1.08198	0.879743			0.814894	0.0568023	0.980863	0.44193
Gnb4	P29387	Guanine nucleotide-binding protein subunit beta-4 OS=Mus musculus OX=10090 GN=Gnb4 PE=1 SV=4	1.287	1.081	1.101	0.964	0.904	1.143	1.105	0.914	1.001	0.931	1.393	1.224	0.996	1.064	0.985	1.184	0.967	0.972	1.0188	1.0674	1.16925	1.027	0.871328	0.151669	1.03934	0.659438	1.12598	0.978281	1.2046	0.963037	0.970999	0.707107	0.96732	0.970884	0.913534	1.04858	0.280774	0.889711	0.108155
Ftl1	P29391	Ferritin light chain 1 OS=Mus musculus OX=10090 GN=Ftl1 PE=1 SV=2	0.958	0.963	1.05	0.879	1.005	0.991	0.92	0.873	0.825	0.979	1.127	1.207	0.983	1.128	1.241	1.347	1.04	1.064	0.9176	0.971	1.11125	1.173	0.825737	0.00914518	0.827792	0.0262634	0.9667	1.04674	1.20275	1.06545	1.02656	1.10115	1.11599	1.05799	0.943262	1.06164	0.121285	1.0546	0.252
Hexa	P29416	Beta-hexosaminidase subunit alpha OS=Mus musculus OX=10090 GN=Hexa PE=1 SV=2	1.253	1.039	1.028	0.799	1.286	1.181	0.93	0.867	0.652	1.091	1.048	0.935	1.056	1.095	1.132	0.902	1.194	1.09	0.9442	1.081	1.0335	1.0795	0.913595	0.437912	1.00139	0.989895	1.06097	1.1172	1.1857	1.22546	1.17874	1.08015	0.964706	1.13068	0.995434	1.15361	0.157209	1.04274	0.272425
Vcam1	P29533	Vascular cell adhesion protein 1 OS=Mus musculus OX=10090 GN=Vcam1 PE=1 SV=1	1.051	1.067	1.119	0.959	1.047	1.073	1.097	0.985	0.931	1.036	1.075	1.032	0.99	0.935	1.088	1.101	1.043	0.945	1.0244	1.0486	1.008	1.04425	1.01627	0.714218	1.00417	0.921653	0.979497	0.972653	1.13604	1.03008	1.01062	1.01209	1.06686	1.05354	1.0107	1.02578	0.279077	1.0358	0.231637
Nedd8	P29595	NEDD8 OS=Mus musculus OX=10090 GN=Nedd8 PE=1 SV=2	0.912	1.001	1.186	1.091	1.026	0.811	0.935	1.091	1.046	0.998	0.882	1	0.891	0.782	0.903	1.004	0.972	0.768	0.9762	1.0432	0.88875	0.91175	1.0984	0.237587	1.14417	0.0999346	1.12454	1.07059	1.08708	1.04302	1.02806	1.02381	1.004	1.09091	0.982097	1.07066	0.172918	1.0252	0.37466
Ahsg	P29699	Alpha-2-HS-glycoprotein OS=Mus musculus OX=10090 GN=Ahsg PE=1 SV=1	1.305	1.056	1.77	0.886	1.114	0.822	1.054	0.871	0.926	1.085	1.088	0.773	0.763	0.969	1.148	0.99	0.841	1.014	0.9516	1.2262	0.89825	0.99825	1.05939	0.573779	1.22835	0.247023	1.58759	1.0019	2.03215	0.956803	1.02673	1.05515	1.28072	1.10223	1.04644	1.32103	0.0621387	1.12113	0.180222
Oat	P29758	Ornithine aminotransferase, mitochondrial OS=Mus musculus OX=10090 GN=Oat PE=1 SV=1	0.981	0.965	1.114	1.044	0.945	0.931	0.95	1.06	1.002	0.931	1.058	1.037	1.039	0.901	1.037	0.962	1.034	0.875	0.9748	1.0098	1.00875	0.977	0.966344	0.45143	1.03357	0.520294	1.05371	1.01579	1.05094	1.04192	1.01504	0.980151	0.927676	0.995188	0.971143	1.03548	0.201819	0.96854	0.284175
Vtn	P29788	Vitronectin OS=Mus musculus OX=10090 GN=Vtn PE=1 SV=2	1.311	1.086	1.245			1.309	1.111				1.161	0.96			1.176	1.023			1.21	1.214	1.0605	1.0995	1.14097	0.400332	1.10414	0.348784	1.00153	0.977498				1.01292	1.06563			0.989513	0.487047	1.03927	0.393342
Ckmt1	P30275	Creatine kinase U-type, mitochondrial OS=Mus musculus OX=10090 GN=Ckmt1 PE=1 SV=1	0.817	0.925	1.124	1.088	1.068	0.706	0.883	1.072	1.102	1.007	0.855	1.05	0.978	0.901	0.826	1.062	0.989	0.831	0.954	1.0044	0.946	0.927	1.00846	0.932016	1.0835	0.384365	1.15722	1.04757	1.04851	0.987296	1.06058	0.966082	1.01143	1.01125	0.922309	1.06023	0.300777	0.977767	0.40144
Ccnb2	P30276	G2/mitotic-specific cyclin-B2 OS=Mus musculus OX=10090 GN=Ccnb2 PE=1 SV=2	0.942	1.369	1.049			1.405	1.327				1.387	1.166			1.331	1.154			1.366	1.12	1.2765	1.2425	1.07011	0.524801	0.901408	0.541307	0.670463	1.03165				0.959625	0.989708			0.851056	0.119812	0.974667	0.416289
Alox5ap	P30355	Arachidonate 5-lipoxygenase-activating protein OS=Mus musculus OX=10090 GN=Alox5ap PE=1 SV=2	1.464	1.066	1.21			1.284	1.002				1.181	1.058			1.192	1.122			1.143	1.24667	1.1195	1.157	1.02099	0.892602	1.0775	0.597765	1.14019	1.06387				1.00931	1.06049			1.10203	0.305633	1.0349	0.32455
Nktr	P30415	NK-tumor recognition protein OS=Mus musculus OX=10090 GN=Nktr PE=1 SV=4	0.963	1.107	0.828	0.857	1.027	1.099	1.172	0.741	0.758	1.093	0.934	0.7	1.112	1.271	1.115	0.896	0.96	1.174	0.9726	0.9564	1.00425	1.03625	0.968484	0.838942	0.922943	0.362909	0.876251	0.944539	1.11741	1.13061	0.939616	1.19379	1.28	0.863309	0.923682	1.00168	0.441065	1.0652	0.412616
Fkbp4	P30416	Peptidyl-prolyl cis-trans isomerase FKBP4 OS=Mus musculus OX=10090 GN=Fkbp4 PE=1 SV=5	1.197	1.1	0.925	1.002	1.08	1.175	1.075	0.972	0.786	1.027	1.041	0.997	1.062	1.036	1.122	0.94	1.051	1.185	1.007	1.0608	1.034	1.0745	0.973888	0.726501	0.98725	0.849655	1.01872	1.02326	0.951646	1.27481	1.05161	1.07781	0.942828	0.989642	1.14382	1.06401	0.258236	1.03853	0.241772
Sstr2	P30875	Somatostatin receptor type 2 OS=Mus musculus OX=10090 GN=Sstr2 PE=2 SV=1				1.014	1.143			1.1	0.987	1.275			0.948	1.136			1.019	1.227	1.12067	1.0785	1.042	1.123	1.0755	0.584703	0.960374	0.750976				1.02736	0.896471			1.07489	1.08011	0.961913	0.372615	1.0775	0.31089
Ctnnd1	P30999	Catenin delta-1 OS=Mus musculus OX=10090 GN=Ctnnd1 PE=1 SV=2	0.897	0.995	0.927	1.022	1.098	1.058	1.069	1.071	1.214	1.069	1.044	1.011	1.027	1.133	1.001	0.991	1.099	1.168	1.0962	0.9878	1.05375	1.06475	1.04028	0.33683	0.92773	0.202738	0.847826	0.930776	0.865546	0.841845	1.02713	0.958812	0.980218	1.07011	1.03089	0.902624	0.0235444	1.01001	0.416929
Des	P31001	Desmin OS=Mus musculus OX=10090 GN=Des PE=1 SV=3				1.118	1.079			1.02	1.027	1.043			1.049	0.997			1.012	1.347	1.03	1.0985	1.023	1.1795	1.00684	0.763806	0.931327	0.678394				1.08861	1.03452			0.964728	1.35105	1.06156	0.0137051	1.15789	0.226667
Aimp1	P31230	Aminoacyl tRNA synthase complex-interacting multifunctional protein 1 OS=Mus musculus OX=10090 GN=Aimp1 PE=1 SV=2	1.473	1.094	0.994	0.815	1.187	1.227	0.944	0.99	0.826	1.119	1.063	0.758	0.954	1.037	0.981	0.818	0.968	0.997	1.0212	1.1126	0.953	0.941	1.07156	0.5153	1.18236	0.225251	1.20049	1.1589	1.00404	0.986683	1.06077	0.92286	1.07916	1.01468	0.961427	1.08218	0.25016	0.994529	0.443197
Uba1y	P31254	Ubiquitin-like modifier-activating enzyme 1 Y OS=Mus musculus OX=10090 GN=Uba1y PE=1 SV=2				1.164	1.089			1.295	1.355	1.097			0.915	0.858			0.884	0.914	1.249	1.1265	0.8865	0.899	1.40891	0.0387895	1.25306	0.0301021				0.859041	0.992707			0.96612	1.06527	0.925874	0.162744	1.01569	0.367671
Prkar2b	P31324	cAMP-dependent protein kinase type II-beta regulatory subunit OS=Mus musculus OX=10090 GN=Prkar2b PE=1 SV=3	1.181	1.038	1.021	0.936	1.008	0.952	0.944	1.189	0.999	1.185	1.053	0.76	0.925	0.914	0.934	0.78	0.898	0.912	1.0538	1.0368	0.913	0.881	1.15422	0.128852	1.17684	0.0244805	1.24055	1.09958	0.858705	0.936937	0.850633	0.88699	1.02632	0.970811	0.997812	0.997279	0.40468	0.970482	0.329967
Slc6a1	P31648	Sodium- and chloride-dependent GABA transporter 1 OS=Mus musculus OX=10090 GN=Slc6a1 PE=1 SV=2	0.822	0.933	0.895			0.979	1.003				0.902	1.186			0.988	1.054			0.991	0.883333	1.044	1.021	0.949234	0.745665	0.865165	0.0664045	0.839632	0.930209				1.09534	0.888702			0.884921	0.0436768	0.992023	0.444565
Slc6a11	P31650	Sodium- and chloride-dependent GABA transporter 3 OS=Mus musculus OX=10090 GN=Slc6a11 PE=1 SV=2	0.797	0.919	0.962	1.108	0.922	0.852	1.063	1.008	0.979	0.856	0.887	1.259	1.161	0.838	1.02	1.138	1.116	0.906	0.9516	0.9416	1.03625	1.045	0.918311	0.434414	0.901053	0.20113	0.935446	0.864534	0.954365	1.13177	1.0771	1.14994	0.903892	0.96124	1.08115	0.992643	0.44105	1.02406	0.471066
Dbi	P31786	Acyl-CoA-binding protein OS=Mus musculus OX=10090 GN=Dbi PE=1 SV=2	0.841	1.005	1.192	1.066	1.125	0.993	1.087	0.986	1.034	1.015	0.973	1.121	0.92	0.733	1.07	1.102	0.98	0.715	1.023	1.0458	0.93675	0.96675	1.09207	0.27786	1.08177	0.466774	0.846928	0.924563	1.20892	1.03095	1.10837	1.09969	0.983051	1.06522	0.975443	1.02395	0.362432	1.03085	0.404587
Map2k1	P31938	Dual specificity mitogen-activated protein kinase kinase 1 OS=Mus musculus OX=10090 GN=Map2k1 PE=1 SV=2	0.775	0.92	1.001	1.058	0.823	0.835	1.004	0.992	1.487	0.9	1.028	0.993	0.903	0.915	0.78	1.091	0.916	0.898	1.0436	0.9154	0.95975	0.92125	1.08737	0.548981	0.99365	0.945297	0.928144	0.916335	1.00907	0.7115	0.914444	0.758755	1.09869	1.0144	0.981421	0.895899	0.170563	0.963316	0.303342
Cd68	P31996	Macrosialin OS=Mus musculus OX=10090 GN=Cd68 PE=1 SV=1	1.13	1.14	1.059			1.068	0.975				1.044	0.948			1.107	1.09			1.0215	1.10967	0.996	1.0985	1.0256	0.739508	1.01017	0.760963	1.05805	1.16923				1.06034	1.14979			1.11364	0.0811532	1.10507	0.0851086
Scp2	P32020	Non-specific lipid-transfer protein OS=Mus musculus OX=10090 GN=Scp2 PE=1 SV=3	0.647	0.82	0.768	1.318	0.828	0.661	0.959	0.985	1.542	0.795	0.812	1.167	1.02	0.808	0.717	1.011	0.964	0.778	0.9884	0.8762	0.95175	0.8675	1.03851	0.850073	1.01003	0.953721	0.97882	0.855057	0.779695	0.854734	1.04151	0.883005	0.866324	0.945098	0.962871	0.901963	0.284894	0.914325	0.241033
Slc2a3	P32037	Solute carrier family 2, facilitated glucose transporter member 3 OS=Mus musculus OX=10090 GN=Slc2a3 PE=1 SV=1	0.898	0.949	1.127	1.022	0.958	0.811	0.949	1.085	1.048	1.109	1	1.019	1.129	0.938	0.835	1.094	1.198	0.94	1.0004	0.9908	1.0215	1.01675	0.979344	0.775385	0.974478	0.765274	1.10727	1	1.03871	0.975191	0.863841	0.835	1.0736	1.06112	1.00213	0.997003	0.44508	0.992962	0.479763
Ssb	P32067	Lupus La protein homolog OS=Mus musculus OX=10090 GN=Ssb PE=1 SV=1	1.032	0.917	0.759	0.954	1.11	1.088	1.066	0.844	0.892	1.219	0.819	1.124	1.164	1.314	1.004	0.933	1.078	1.271	1.0218	0.9544	1.10525	1.0715	0.924497	0.5083	0.890714	0.246511	0.948529	0.860225	0.899289	1.06951	0.910582	1.22589	0.830071	0.926117	0.967275	0.937627	0.238664	0.987337	0.3995
Pax4	P32115	Paired box protein Pax-4 OS=Mus musculus OX=10090 GN=Pax4 PE=1 SV=2				1.212	0.97			1.246	1.684	1.089			1.018	0.987			0.996	0.718	1.33967	1.091	1.0025	0.857	1.33633	0.239125	1.27305	0.331919				0.719715	0.890725			0.978389	0.727457	0.80522	0.194027	0.852923	0.203721
Chrm4	P32211	Muscarinic acetylcholine receptor M4 OS=Mus musculus OX=10090 GN=Chrm4 PE=2 SV=1	0.947	1.175	1.324			0.896	0.839				1.083	0.88			1.182	0.784			0.8675	1.14867	0.9815	0.983	0.883851	0.392594	1.16853	0.478176	1.05692	1.40048				1.09141	0.890909			1.2287	0.0720951	0.991161	0.497626
Drg1	P32233	Developmentally-regulated GTP-binding protein 1 OS=Mus musculus OX=10090 GN=Drg1 PE=1 SV=1	1.117	0.978	0.976	0.935	1.141	1.46	1.082	0.973	1.006	1.156	1.315	0.774	1.01	1.121	1.075	0.823	1.003	0.957	1.1354	1.0294	1.055	0.9645	1.07621	0.583636	1.06729	0.360007	0.765068	0.903882	1.00308	0.929423	0.987024	0.81749	1.06331	0.993069	0.853702	0.917696	0.152012	0.931892	0.247721
Serpinc1	P32261	Antithrombin-III OS=Mus musculus OX=10090 GN=Serpinc1 PE=1 SV=1	1.058	0.918	1.218	0.929	0.827	1.075	1.014	0.821	0.834	0.781	1.059	1.021	0.821	0.885	1.078	1.104	1.005	0.909	0.905	0.99	0.9465	1.024	0.956154	0.630568	0.966797	0.704278	0.984186	0.905325	1.48356	1.11391	1.0589	1.01794	1.08129	1.22412	1.02712	1.10918	0.185122	1.08762	0.158729
Oprd1	P32300	Delta-type opioid receptor OS=Mus musculus OX=10090 GN=Oprd1 PE=1 SV=1				1.058	1.004			1.08	0.919	1.109			1.037	0.964			1.125	1.043	1.036	1.031	1.0005	1.084	1.03548	0.690823	0.951107	0.393205				1.15125	0.90532			1.08486	1.08195	1.02829	0.476729	1.08341	0.133811
Nectin2	P32507	Nectin-2 OS=Mus musculus OX=10090 GN=Nectin2 PE=1 SV=2	1.513	1.198	1.323			1.488	1.147				1.31	0.96			1.33	1.082			1.3175	1.34467	1.135	1.206	1.16079	0.532967	1.11498	0.423613	1.0168	1.04446				1.01527	1.12708			1.03063	0.442783	1.07118	0.386042
Vip	P32648	VIP peptides OS=Mus musculus OX=10090 GN=Vip PE=1 SV=1	1.351	1.178	1.01	1.031	0.967	1.226	1.089	0.78	0.799	0.772	1.207	1.148	0.977	1.038	0.998	1.269	0.998	1.125	0.9332	1.1074	1.0925	1.0975	0.854188	0.212673	1.00902	0.92235	1.10196	1.08173	1.29487	1.29036	1.25259	0.826843	1.1054	1.02149	1.08382	1.2043	0.088485	1.00939	0.476932
Pvalb	P32848	Parvalbumin alpha OS=Mus musculus OX=10090 GN=Pvalb PE=1 SV=3	0.671	1.044	0.766	1.322	1.079	0.874	1.097	1.01	0.776	0.721	0.889	1.358	1.43	0.711	1.318	1.112	1.205	0.775	0.8956	0.9764	1.097	1.1025	0.816408	0.284676	0.885624	0.476068	0.767735	0.951686	0.758416	1.70361	1.49653	1.48256	0.818851	0.842657	1.09001	1.1356	0.284695	1.05852	0.490037
Kras	P32883	GTPase KRas OS=Mus musculus OX=10090 GN=Kras PE=1 SV=1	0.722	0.792	0.976	1.133	0.907	0.739	0.801	1.134	1.2	0.883	0.936	1.099	0.926	0.679	0.832	1.195	0.913	0.694	0.9514	0.906	0.91	0.9085	1.04549	0.75705	0.997248	0.984414	0.976996	0.988764	0.86067	0.944167	1.02718	0.888889	1.08735	0.985961	1.02209	0.959555	0.353309	0.996073	0.495798
Wars	P32921	Tryptophan--tRNA ligase, cytoplasmic OS=Mus musculus OX=10090 GN=Wars PE=1 SV=2	0.959	0.961	1.208	0.96	1.021	0.905	0.88	1.019	1.06	1.037	0.868	0.86	0.94	0.978	0.874	0.844	1.034	1.011	0.9802	1.0218	0.9115	0.94075	1.07537	0.199467	1.08615	0.277108	1.05967	1.09205	1.18548	0.90566	0.984571	1.00691	0.981395	1.1	1.03374	1.04548	0.255178	1.03051	0.309151
Kif1a	P33173	Kinesin-like protein KIF1A OS=Mus musculus OX=10090 GN=Kif1a PE=1 SV=2	0.985	1.021	0.956	0.977	0.952	1.012	1.055	0.989	1.164	1.074	1.071	0.991	1.028	1.073	0.988	1	1.056	1.027	1.0588	0.9782	1.04075	1.01775	1.01734	0.652819	0.96114	0.0798973	0.97332	0.967773	0.966633	0.839347	0.886406	0.922502	1.00908	1.02724	0.95713	0.926696	0.0195957	0.978988	0.194158
Ranbp1	P34022	Ran-specific GTPase-activating protein OS=Mus musculus OX=10090 GN=Ranbp1 PE=1 SV=2	0.967	1.019	0.805	0.981	0.761	0.98	0.966	0.846	1.121	0.871	1.078	1.141	1.071	1.077	0.991	1.199	1.071	1.071	0.9568	0.9066	1.09175	1.083	0.876391	0.0496924	0.837119	0.0391623	0.986735	1.05487	0.951537	0.875112	0.873708	0.919295	1.05083	1	0.994429	0.948391	0.24954	0.991139	0.427816
Ptk2	P34152	Focal adhesion kinase 1 OS=Mus musculus OX=10090 GN=Ptk2 PE=1 SV=4	0.916	0.999	0.969	0.953	1.049	1.035	1.019	0.939	0.947	0.927	0.968	1.011	0.98	1.066	1.055	1.032	1.086	1.003	0.9734	0.9772	1.00625	1.044	0.967354	0.334832	0.936015	0.0593964	0.885024	0.980373	1.03195	1.00634	1.13161	1.08988	1.02077	1.10816	0.940901	1.00706	0.453583	1.03993	0.113636
Mif	P34884	Macrophage migration inhibitory factor OS=Mus musculus OX=10090 GN=Mif PE=1 SV=2	0.979	0.955	1.017	0.939	0.909	0.834	0.807	1.186	1.269	0.968	0.928	0.957	0.829	0.818	0.84	0.89	0.793	0.753	1.0128	0.9598	0.883	0.819	1.147	0.27465	1.17192	0.00386209	1.17386	1.1834	0.857504	0.739953	0.93905	0.905172	0.92999	0.956574	0.920538	0.978753	0.29515	0.928069	0.105832
Ephx2	P34914	Bifunctional epoxide hydrolase 2 OS=Mus musculus OX=10090 GN=Ephx2 PE=1 SV=2	0.971	1.005	1.046	0.827	0.923	0.932	0.963	1.037	1.123	0.977	0.97	1.007	0.879	0.853	0.968	0.914	0.897	0.818	1.0064	0.9544	0.92725	0.89925	1.08536	0.15723	1.06133	0.312773	1.04185	1.04361	1.00868	0.73642	0.944729	0.997938	0.907646	1.02048	0.958968	0.955057	0.1672	0.971258	0.29023
Ptpn11	P35235	Tyrosine-protein phosphatase non-receptor type 11 OS=Mus musculus OX=10090 GN=Ptpn11 PE=1 SV=2	1.088	1.066	1.046	1.071	0.956	1.018	0.992	1.07	1.151	0.951	0.999	1.015	0.998	0.875	1.056	1.057	0.955	0.9	1.0364	1.0454	0.97175	0.992	1.06653	0.223927	1.05383	0.256364	1.06876	1.0746	0.97757	0.930495	1.00526	1.05706	1.04138	0.956914	1.02857	1.01134	0.417232	1.02098	0.351645
Rab5c	P35278	Ras-related protein Rab-5C OS=Mus musculus OX=10090 GN=Rab5c PE=1 SV=2	0.957	1.017	1.105	0.985	1.067	1.071	1.092	1.038	1.03	1.128	1.066	1.047	0.974	0.964	1.064	1.039	1.058	1.067	1.0718	1.0262	1.01275	1.057	1.05831	0.092901	0.970861	0.353083	0.893557	0.931319	1.06455	0.956311	0.945922	0.998124	0.992359	1.08624	1.10685	0.958331	0.0980273	1.04589	0.0723361
Rab6a	P35279	Ras-related protein Rab-6A OS=Mus musculus OX=10090 GN=Rab6a PE=1 SV=4	1.023	1.142	0.984	0.98	1.026	1.215	1.182	1.008	0.935	1.075	1.026	1.023	1.04	1.173	1.075	1.06	1.119	1.183	1.083	1.031	1.0655	1.10925	1.01642	0.802235	0.929457	0.0990398	0.841975	0.966159	0.97619	1.04813	0.954419	1.04776	1.03617	1.07596	1.00853	0.957374	0.205741	1.0421	0.186089
Rab21	P35282	Ras-related protein Rab-21 OS=Mus musculus OX=10090 GN=Rab21 PE=1 SV=4	0.957	1.04	1.272	0.952	0.799	0.949	1.107	1.102	1.289	0.801	1.047	1.01	0.775	0.945	0.967	1.034	0.831	0.707	1.0496	1.004	0.94425	0.88475	1.11157	0.358524	1.13478	0.308652	1.00843	0.939476	1.15426	0.738557	0.997503	0.923591	1.02376	1.07226	0.748148	0.967646	0.348548	0.94194	0.275971
Rab12	P35283	Ras-related protein Rab-12 OS=Mus musculus OX=10090 GN=Rab12 PE=1 SV=3	0.984	0.987	1.273	0.927	0.918	1.022	1.006	1.146	1.061	1.075	0.999	0.885	1.016	0.951	0.836	1.12	0.969	0.82	1.062	1.0178	0.96275	0.93625	1.10309	0.0343276	1.0871	0.424425	0.962818	0.981113	1.11082	0.873704	0.853953	0.836837	1.26554	0.95374	0.86225	0.956482	0.272069	0.979591	0.369096
Rab22a	P35285	Ras-related protein Rab-22A OS=Mus musculus OX=10090 GN=Rab22a PE=1 SV=2	1.128	1.056	0.968	0.949	1.024	1.165	1.066	0.946	0.887	1.136	1.113	1.205	1.052	1.174	1.074	1.278	1.064	1.248	1.04	1.025	1.136	1.166	0.915493	0.199844	0.879074	0.0554229	0.96824	0.990619	1.02326	1.0699	0.901408	0.96496	1.06058	1.01141	1.06303	0.990684	0.408316	1.02499	0.332195
Rab23	P35288	Ras-related protein Rab-23 OS=Mus musculus OX=10090 GN=Rab23 PE=1 SV=2	0.88	1.047	1.032	0.91	0.848	0.96	1.093	1.158	1.277	1.016	1.113	1.073	0.915	0.916	0.86	1.088	0.896	0.841	1.1008	0.9434	1.00425	0.92125	1.09614	0.253537	1.02404	0.753362	0.916667	0.957914	0.891192	0.712608	0.834646	0.772686	1.01398	0.979235	0.918122	0.862605	0.0255005	0.921006	0.16092
Rab24	P35290	Ras-related protein Rab-24 OS=Mus musculus OX=10090 GN=Rab24 PE=1 SV=2	0.711	0.922	1.152			0.772	0.968				0.896	0.92			0.763	0.919			0.87	0.928333	0.908	0.841	0.95815	0.7374	1.10384	0.650931	0.920984	0.952479				0.851562	0.998913			0.936732	0.383518	0.925238	0.24265
Rab18	P35293	Ras-related protein Rab-18 OS=Mus musculus OX=10090 GN=Rab18 PE=1 SV=2	0.988	1.135	0.96	0.952	0.949	1.282	1.186	0.887	0.919	0.978	0.968	1.103	1.027	1.013	0.93	1.12	1.075	1.073	1.0504	0.9968	1.02775	1.0495	1.02204	0.81191	0.949786	0.361194	0.770671	0.956998	1.0823	1.03591	0.970348	0.960744	1.01541	1.04674	1.05923	0.963245	0.273997	1.02053	0.339146
Icam2	P35330	Intercellular adhesion molecule 2 OS=Mus musculus OX=10090 GN=Icam2 PE=1 SV=1				0.937	1.213			0.972	0.845	1.014			1.273	1.111			1.202	1.324	0.943667	1.075	1.192	1.263	0.791667	0.0686573	0.851148	0.338921				1.10888	1.19625			0.944226	1.19172	1.15256	0.180262	1.06797	0.278147
Grin2a	P35436	Glutamate receptor ionotropic, NMDA 2A OS=Mus musculus OX=10090 GN=Grin2a PE=1 SV=2	0.775	1.024	0.884	0.978	0.996	0.879	1.149	1.01	1.06	0.894	1.005	1.134	1.057	0.892	1.053	1.267	1.053	0.979	0.9984	0.9314	1.022	1.088	0.976908	0.755677	0.856066	0.0758531	0.881684	0.89121	0.875248	0.922642	1.11409	1.04776	1.11728	0.996216	1.09753	0.936975	0.177786	1.0647	0.22121
Grin1	P35438	Glutamate receptor ionotropic, NMDA 1 OS=Mus musculus OX=10090 GN=Grin1 PE=1 SV=1	1.021	1.172	1.033	0.803	0.994	0.921	1.174	0.913	0.839	1.013	0.978	1.005	1.018	1.028	0.96	1.275	1.016	1.001	0.972	1.0046	1.00725	1.063	0.965004	0.609561	0.945061	0.545449	1.10858	0.998296	1.13143	0.957092	0.981244	0.981595	1.26866	0.998035	0.973735	1.03533	0.351521	1.05551	0.23544
Thbs1	P35441	Thrombospondin-1 OS=Mus musculus OX=10090 GN=Thbs1 PE=1 SV=1	0.982	0.979	1.073	0.839	1.178	1.145	1.102	0.924	0.836	1.122	1.06	0.951	1.05	1.112	1.038	0.937	0.998	0.978	1.0258	1.0102	1.04325	0.98775	0.983273	0.824359	1.02273	0.745014	0.857642	0.888385	1.16126	1.00359	1.04991	0.979245	0.985279	0.950476	0.879496	0.992156	0.428069	0.948624	0.105546
Pdha1	P35486	Pyruvate dehydrogenase E1 component subunit alpha, somatic form, mitochondrial OS=Mus musculus OX=10090 GN=Pdha1 PE=1 SV=1	0.847	0.943	1.087	1.144	0.874	0.734	0.915	1.185	1.162	0.859	0.906	0.999	0.983	0.732	0.889	0.952	0.978	0.694	0.971	0.979	0.905	0.87825	1.07293	0.577826	1.11472	0.285475	1.15395	1.0306	0.9173	0.984509	1.01746	0.981236	0.952953	0.994914	0.948087	1.02076	0.470719	0.969298	0.386513
Pdha2	P35487	Pyruvate dehydrogenase E1 component subunit alpha, testis-specific form, mitochondrial OS=Mus musculus OX=10090 GN=Pdha2 PE=1 SV=1	0.841	0.916	1.154	1.028	0.974	0.755	0.803	1.172	1.145	0.997	0.819	0.834	0.974	0.967	0.837	0.806	1.02	0.927	0.9744	0.9826	0.8985	0.8975	1.08447	0.487702	1.09482	0.284576	1.11391	1.14072	0.984642	0.897817	0.976931	1.02198	0.966427	1.04723	0.958635	1.0228	0.468501	0.998567	0.493997
Fah	P35505	Fumarylacetoacetase OS=Mus musculus OX=10090 GN=Fah PE=1 SV=2	1.069	0.915	1.044	1.083	1.084	0.998	0.999	1.163	0.804	0.867	1.125	1.181	1.026	0.882	1.193	1.027	0.9	0.928	0.9662	1.039	1.0535	1.012	0.917133	0.368796	1.02668	0.704923	1.07114	0.915916	0.897678	1.34701	1.25029	1.06044	0.869602	0.877193	1.05215	1.09641	0.163476	0.964848	0.335785
Ret	P35546	Proto-oncogene tyrosine-protein kinase receptor Ret OS=Mus musculus OX=10090 GN=Ret PE=1 SV=2	1.177	1.169	1.365	1.151	1.187	0.881	1.056	1.385	0.996	1.309	0.933	0.964	0.843	1.117	0.931	0.84	0.942	0.785	1.1254	1.2098	0.96425	0.8745	1.16712	0.218804	1.38342	0.000515127	1.33598	1.10701	0.98556	1.15562	0.906799	0.997856	0.871369	1.11744	0.702775	1.09819	0.218666	0.92236	0.118379
Fbl	P35550	rRNA 2'-O-methyltransferase fibrillarin OS=Mus musculus OX=10090 GN=Fbl PE=1 SV=2	0.696	0.868	0.52	0.894	0.775	1.106	1.08	0.817	1.011	1.145	1.003	1.2	1.268	1.675	0.97	0.97	1.009	1.587	1.0318	0.7506	1.2865	1.134	0.802021	0.112395	0.661905	0.0409655	0.629295	0.803704	0.636475	0.884273	0.676856	0.967099	0.808333	0.795741	0.947463	0.72612	0.00669135	0.879659	0.244457
Canx	P35564	Calnexin OS=Mus musculus OX=10090 GN=Canx PE=1 SV=1	0.755	1.064	0.734	0.944	0.705	1.038	1.117	1.014	1.204	0.92	1.137	1.118	0.976	0.933	0.697	1.041	0.825	0.876	1.0586	0.8404	1.041	0.85975	1.01691	0.809902	0.977493	0.853418	0.72736	0.952551	0.723866	0.784053	0.766304	0.613017	0.931127	0.845287	0.938907	0.790827	0.016491	0.832084	0.0418411
Ap1m1	P35585	AP-1 complex subunit mu-1 OS=Mus musculus OX=10090 GN=Ap1m1 PE=1 SV=3	0.814	0.892	0.895	0.871	0.898	1.027	1.063	0.951	0.993	0.962	0.839	0.958	0.975	1.098	0.925	0.938	0.947	1.092	0.9992	0.874	0.9675	0.9755	1.03276	0.562349	0.895951	0.0342545	0.7926	0.839135	0.941115	0.87714	0.933472	1.1025	0.979123	0.971282	0.994536	0.876692	0.000667426	1.01186	0.453633
Ercc5	P35689	DNA repair protein complementing XP-G cells homolog OS=Mus musculus OX=10090 GN=Ercc5 PE=1 SV=4				0.635	1.537			1.101	0.477	1.36			0.501	0.571			0.676	0.759	0.979333	1.086	0.536	0.7175	1.82711	0.28251	1.51359	0.501316				1.33124	1.13015			1.3493	1.32925	1.23069	0.418695	1.33927	0.0395047
Prdx1	P35700	Peroxiredoxin-1 OS=Mus musculus OX=10090 GN=Prdx1 PE=1 SV=1	1.029	1.016	1.302	0.991	0.922	0.89	1.056	1.134	1.153	0.941	0.96	0.918	0.875	0.841	0.999	0.877	0.867	0.805	1.0348	1.052	0.8985	0.887	1.1517	0.067796	1.18602	0.0842344	1.15618	0.962121	1.14815	0.859497	0.979809	1.04063	0.955338	0.990857	0.957194	1.02115	0.420841	0.986003	0.409539
Cd81	P35762	CD81 antigen OS=Mus musculus OX=10090 GN=Cd81 PE=1 SV=2	1.223	1.144	1.272	1.019	1.192	1.239	1.227	1.13	0.968	1.057	0.977	1.193	1.037	1.122	1.18	1.149	1.238	1.295	1.1242	1.17	1.08225	1.2155	1.03876	0.576152	0.962567	0.447241	0.987086	0.932355	1.12566	1.05269	1.12772	1.20778	0.963118	1.19383	1.15419	1.0451	0.256875	1.12973	0.029598
Gpm6a	P35802	Neuronal membrane glycoprotein M6-a OS=Mus musculus OX=10090 GN=Gpm6a PE=1 SV=1	0.751	1.153	1.013	1.001	0.926	0.888	1.27	0.993	1.103	0.911	1.002	1.3	0.915	0.804	1.023	1.447	0.919	0.814	1.033	0.9688	1.00525	1.05075	1.02761	0.827509	0.922008	0.584111	0.845721	0.907874	1.02014	0.907525	1.01647	1.02096	1.11308	1.00437	1.01244	0.939545	0.261485	1.03771	0.401677
Gpm6b	P35803	Neuronal membrane glycoprotein M6-b OS=Mus musculus OX=10090 GN=Gpm6b PE=1 SV=2	0.95	1.08	1.39	0.953	0.895	0.743	1.067	0.952	0.928	0.94	1.077	1.178	0.881	0.757	1.015	1.195	1.058	0.745	0.926	1.0536	0.97325	1.00325	0.951451	0.657611	1.05019	0.711881	1.2786	1.01218	1.46008	1.02694	0.952128	0.942433	1.01443	1.20091	0.984148	1.14599	0.126248	1.03548	0.414962
Ptpn1	P35821	Tyrosine-protein phosphatase non-receptor type 1 OS=Mus musculus OX=10090 GN=Ptpn1 PE=1 SV=2	0.87	0.929	0.83	0.999	0.771	0.946	1.045	1.166	1.434	1.056	1.108	1.093	1.106	0.981	0.922	1.079	1.094	0.995	1.1294	0.8798	1.072	1.0225	1.05354	0.578983	0.86044	0.0402862	0.919662	0.888995	0.711835	0.696653	0.730114	0.83213	0.987191	0.98915	1.01427	0.789452	0.0136017	0.955686	0.18144
Ptprk	P35822	Receptor-type tyrosine-protein phosphatase kappa OS=Mus musculus OX=10090 GN=Ptprk PE=1 SV=1	0.88	1.055	0.925	0.928	1.127	1.29	1.152	0.867	0.875	1.085	1.058	1.06	0.998	1.21	1.097	1.04	1.13	1.302	1.0538	0.983	1.0815	1.14225	0.974387	0.79122	0.860582	0.0632018	0.682171	0.915799	1.0669	1.06057	1.03871	1.03686	0.981132	1.13226	1.07603	0.95283	0.236136	1.05657	0.216388
Fmr1	P35922	Synaptic functional regulator FMR1 OS=Mus musculus OX=10090 GN=Fmr1 PE=1 SV=1	0.926	1.017	0.952	0.934	1.215	1.201	1.015	0.987	0.945	1.231	1.083	1.01	1.074	1.462	1.075	0.92	1.062	1.583	1.0758	1.0088	1.15725	1.16	0.929618	0.49103	0.869655	0.320848	0.771024	1.00197	0.964539	0.98836	0.987002	0.992613	0.910891	0.988827	1.08276	0.942579	0.212191	0.993774	0.494088
Ldlr	P35951	Low-density lipoprotein receptor OS=Mus musculus OX=10090 GN=Ldlr PE=1 SV=2	1.256	1.089	1.144	0.853	1.235	1.115	1.084	1.119	1.058	1.271	1.113	0.944	1.001	0.976	1.415	0.994	1.12	0.963	1.1294	1.1154	1.0085	1.123	1.11988	0.0565911	0.993232	0.952113	1.12646	1.00461	1.02234	0.806238	0.971676	1.27134	1.05297	1.11888	0.98668	0.986265	0.433721	1.10747	0.167865
Rpl12	P35979	60S ribosomal protein L12 OS=Mus musculus OX=10090 GN=Rpl12 PE=1 SV=2	1.195	1.054	0.989	0.832	1.159	1.303	1.048	0.84	0.67	1.104	1.083	0.911	1.123	1.213	1.112	0.964	1.04	1.252	0.993	1.0458	1.0825	1.092	0.917321	0.531209	0.957692	0.627731	0.917114	1.00573	1.17738	1.24179	1.04982	1.02678	1.05818	0.926091	1.03215	1.07837	0.344416	1.0108	0.458829
Rpl18	P35980	60S ribosomal protein L18 OS=Mus musculus OX=10090 GN=Rpl18 PE=1 SV=3	1.178	1.056	0.971	0.815	1.3	1.32	1.059	0.885	0.737	1.207	1.072	0.94	1.03	1.127	1.183	0.979	1.068	1.151	1.0416	1.064	1.04225	1.09525	0.999376	0.99598	0.971468	0.77003	0.892424	0.997167	1.09718	1.10583	1.07705	1.10354	1.04149	1.03689	1.0213	1.03393	0.435937	1.05081	0.206886
Cpox	P36552	Oxygen-dependent coproporphyrinogen-III oxidase, mitochondrial OS=Mus musculus OX=10090 GN=Cpox PE=1 SV=2	0.608	0.843	0.886	1.397	0.856	0.682	0.893	1.151	1.623	0.809	0.822	1.126	0.919	0.583	0.76	1.062	0.908	0.537	1.0316	0.918	0.8625	0.81675	1.19606	0.453824	1.12397	0.584683	0.891496	0.944009	0.769765	0.860752	1.0581	0.924574	0.943162	0.98803	0.921098	0.904824	0.302541	0.944216	0.391435
Gnl1	P36916	Guanine nucleotide-binding protein-like 1 OS=Mus musculus OX=10090 GN=Gnl1 PE=1 SV=4	0.808	1.039	0.799	0.893	0.838	1.143	1.046	0.982	1.042	1.173	1.14	1.013	0.935	1.221	0.949	1.043	0.939	1.22	1.0772	0.8754	1.07725	1.03775	0.999954	0.999441	0.843556	0.0698742	0.706912	0.993308	0.813646	0.857006	0.714408	0.832456	1.02962	1.00428	0.999181	0.817056	0.00360701	0.966383	0.340054
Ppm1b	P36993	Protein phosphatase 1B OS=Mus musculus OX=10090 GN=Ppm1b PE=1 SV=1	1.088	1.174	1.007	0.922	1.107	0.938	1.097	0.961	1.066	1.159	1.071	0.973	0.979	0.999	1.281	1.069	0.991	1.109	1.0442	1.0596	1.0055	1.1125	1.03849	0.474165	0.952449	0.492179	1.15991	1.07019	1.04787	0.864916	0.955134	1.19608	1.09866	1.01226	1.11011	1.0196	0.402277	1.10428	0.0761735
Por	P37040	NADPH--cytochrome P450 reductase OS=Mus musculus OX=10090 GN=Por PE=1 SV=2	1.077	1.092	0.878	1.002	0.735	1.107	1.067	1.1	1.128	0.859	1.107	1.059	1.008	0.91	0.923	1.066	0.975	0.915	1.0522	0.9568	1.021	0.96975	1.03056	0.655773	0.986646	0.879005	0.9729	1.02343	0.798182	0.888298	0.855646	0.833785	1.00661	0.967262	1.00549	0.907691	0.142583	0.953288	0.192168
Tagln	P37804	Transgelin OS=Mus musculus OX=10090 GN=Tagln PE=1 SV=3				1.162	0.947			1.043	1.013	1.005			1.108	1.047			1.058	1.311	1.02033	1.0545	1.0775	1.1845	0.946945	0.126346	0.890249	0.515576				1.14709	0.942289			0.954874	1.25215	1.04469	0.35164	1.10351	0.248674
Fbln2	P37889	Fibulin-2 OS=Mus musculus OX=10090 GN=Fbln2 PE=1 SV=2				1.155	1.107			1.146	1.068	0.945			1.064	0.726			1.11	0.88	1.053	1.131	0.895	0.995	1.17654	0.360852	1.13668	0.366571				1.08146	1.17143			1.04323	1.21212	1.12644	0.194494	1.12768	0.336545
Hmgcl	P38060	Hydroxymethylglutaryl-CoA lyase, mitochondrial OS=Mus musculus OX=10090 GN=Hmgcl PE=1 SV=2	0.96	1.003	1.057	1.133	0.991	0.768	0.936	1.149	1.105	1.04	0.909	0.964	0.948	0.865	0.976	0.874	0.945	0.83	0.9996	1.0288	0.9215	0.90625	1.08475	0.359293	1.13523	0.0299961	1.25	1.07158	0.91993	1.02534	0.952885	1.07371	0.906639	0.996835	0.959538	1.04395	0.352804	0.98418	0.357647
Ttl	P38585	Tubulin--tyrosine ligase OS=Mus musculus OX=10090 GN=Ttl PE=1 SV=2	1.019	0.901	1.184	1.053	1.215	1.106	1.255	1.114	1.093	1.101	1.085	1.195	1.105	0.921	1.195	1.081	1.101	0.909	1.1338	1.0744	1.0765	1.0715	1.05323	0.378125	1.00271	0.973207	0.921338	0.717928	1.06284	0.963403	1.10354	1.10138	0.904603	0.99638	0.986971	0.95381	0.193044	0.997334	0.476828
Hspa9	P38647	Stress-70 protein, mitochondrial OS=Mus musculus OX=10090 GN=Hspa9 PE=1 SV=3	0.919	1.017	1.142	1.098	0.865	0.779	0.956	1.133	1.073	0.861	0.923	1.042	1.024	0.778	0.923	0.973	0.985	0.771	0.9604	1.0082	0.94175	0.913	1.0198	0.84371	1.10427	0.235107	1.17972	1.06381	1.00794	1.0233	1.00465	1	0.933781	0.961914	0.991003	1.05588	0.291593	0.971674	0.362563
Cdh4	P39038	Cadherin-4 OS=Mus musculus OX=10090 GN=Cdh4 PE=2 SV=1	1.486	1.058	1.203	0.746	1.114	1.195	1.058	0.846	0.682	1.294	1.105	0.834	0.948	1.23	0.958	0.934	1.027	1.198	1.015	1.1214	1.02925	1.02925	0.986155	0.926164	1.08953	0.545398	1.24351	1	1.42199	1.09384	0.860896	0.866968	1.1199	1.08333	0.973984	1.12405	0.266996	1.01105	0.5
Dnm1	P39053-3	Isoform 3 of Dynamin-1 OS=Mus musculus OX=10090 GN=Dnm1	0.645	0.96	0.827			0.972	1.029				0.84	1.077			0.878	1.127			1.0005	0.810667	0.9585	1.0025	1.04382	0.763255	0.808645	0.290924	0.66358	0.932945				1.04524	1.04643			0.798262	0.105566	1.04583	0.41094
Dnm1	P39053-4	Isoform 4 of Dynamin-1 OS=Mus musculus OX=10090 GN=Dnm1	1.324	0.872	1.004	0.935	1.146	1.258	0.958	0.962	0.976	1.21	1.172	0.85	0.971	1.133	1.077	0.906	1.033	1.199	1.0728	1.0562	1.0315	1.05375	1.04004	0.691067	1.00233	0.982217	1.05246	0.91023	1.04366	0.957992	0.947107	0.918942	1.06588	1.06385	1.05825	0.98229	0.438954	1.02673	0.41219
Dnm1	P39053-6	Isoform 6 of Dynamin-1 OS=Mus musculus OX=10090 GN=Dnm1	0.621	0.782	1.135			0.67	0.717				0.699	0.872			0.726	0.889			0.6935	0.846	0.7855	0.8075	0.882877	0.412629	1.04768	0.86312	0.926866	1.09066				1.03863	1.0195			1.00876	0.247377	1.02906	0.435106
Col18a1	P39061-1	Isoform 2 of Collagen alpha-1(XVIII) chain OS=Mus musculus OX=10090 GN=Col18a1	1.054	1.08	0.938	0.932	1.112	1.042	1.116	0.922	0.817	0.962	1.075	0.923	1.191	1.118	1.208	0.885	1.095	1.805	0.9718	1.0232	1.07675	1.24825	0.902531	0.211599	0.819708	0.247362	1.01152	0.967742	1.01735	1.14076	1.15593	1.12372	0.95883	0.919395	1.61449	1.05866	0.219809	1.15411	0.217678
Grik2	P39087	Glutamate receptor ionotropic, kainate 2 OS=Mus musculus OX=10090 GN=Grik2 PE=1 SV=4	1.141	1.209	1.306	1.081	1.02	0.928	1.006	1.06	0.857	1.012	1.037	0.921	0.973	1.034	1.054	1.058	1.172	1.245	0.9726	1.1514	0.99125	1.13225	0.981185	0.705284	1.01691	0.791317	1.22953	1.20179	1.23208	1.26138	1.00791	1.01639	1.14875	1.20452	1.20406	1.18653	0.00970873	1.14343	0.0201562
Tjp1	P39447	Tight junction protein ZO-1 OS=Mus musculus OX=10090 GN=Tjp1 PE=1 SV=2	0.957	1.107	1.106	1.06	1.076	0.989	1.141	0.961	1.009	0.843	1.006	1.105	0.92	0.861	1.298	1.049	1.166	0.92	0.9886	1.0612	0.973	1.10825	1.01603	0.833455	0.957546	0.563036	0.967644	0.970202	1.15088	1.05055	1.27639	1.29026	0.949321	1.26739	1.06852	1.08313	0.112173	1.14387	0.105662
Alox12	P39655	Arachidonate 12-lipoxygenase, 12S-type OS=Mus musculus OX=10090 GN=Alox12 PE=1 SV=4				0.847	1.248			1.046	1.033	1.301			1.026	1.095			1.01	1.056	1.12667	1.0475	1.0605	1.033	1.06239	0.606953	1.01404	0.949261				0.819942	0.959262			0.984405	0.964384	0.889602	0.35038	0.974395	0.2877
Fyn	P39688	Tyrosine-protein kinase Fyn OS=Mus musculus OX=10090 GN=Fyn PE=1 SV=4	1.13	0.997	1.145	0.941	0.901	1.186	1.08	1.047	1.206	0.953	1.304	0.922	0.853	0.907	0.945	1.016	0.872	0.922	1.0944	1.0228	0.9965	0.93875	1.09824	0.382831	1.08953	0.21582	0.952782	0.923148	1.0936	0.780265	0.945435	0.724693	1.10195	1.02227	1.01654	0.939046	0.160863	0.966364	0.305712
Cap1	P40124	Adenylyl cyclase-associated protein 1 OS=Mus musculus OX=10090 GN=Cap1 PE=1 SV=4	1.044	1.009	1.053	0.962	1.017	0.984	0.968	1.011	0.929	1.102	1	0.92	0.927	1.036	0.961	0.877	0.963	1.035	0.9988	1.017	0.97075	0.959	1.0289	0.518145	1.06048	0.128621	1.06098	1.04236	1.04154	1.03552	0.922868	0.961	0.953261	1.03883	0.999035	1.02065	0.298884	0.988033	0.396762
Tkt	P40142	Transketolase OS=Mus musculus OX=10090 GN=Tkt PE=1 SV=1	0.959	0.94	1.025	1.063	1.003	0.923	0.942	0.961	0.932	0.936	0.969	1.06	1.041	0.933	1.044	1.056	1.029	0.991	0.9388	0.998	1.00075	1.03	0.938096	0.0570626	0.968932	0.291809	1.039	0.997877	1.0666	1.14056	1.07158	1.0774	0.996226	0.988473	1.06217	1.06312	0.0167467	1.03107	0.20523
Cd82	P40237	CD82 antigen OS=Mus musculus OX=10090 GN=Cd82 PE=1 SV=1	0.904	0.888	0.828	1.088	0.994	1.025	0.905	0.902	0.804	0.797	1.02	1.472	0.949	1.11	1.59	1.075	0.968	1.27	0.8866	0.9404	1.13775	1.22575	0.779257	0.0605943	0.767204	0.0651022	0.881951	0.981215	0.91796	1.35323	1.24718	1.55882	0.730299	1.02002	1.14414	1.07631	0.204033	1.11332	0.320501
Vps26a	P40336	Vacuolar protein sorting-associated protein 26A OS=Mus musculus OX=10090 GN=Vps26a PE=1 SV=1	1.038	1.102	0.966	0.982	1.107	1.073	1.14	0.994	0.943	1.117	1.066	0.968	0.986	1.302	1.008	1.041	1.081	1.239	1.0534	1.039	1.0805	1.09225	0.974919	0.743432	0.951247	0.372293	0.967381	0.966667	0.971831	1.04136	0.991047	0.945591	1.07541	1.09635	0.951613	0.987657	0.38437	1.01724	0.451434
Tfam	P40630	Transcription factor A, mitochondrial OS=Mus musculus OX=10090 GN=Tfam PE=1 SV=2	0.894	1.105	0.762	0.949	0.858	0.978	1.07	0.89	0.991	0.928	1.016	1.099	1.118	1.184	1.045	1.085	1.04	1.135	0.9714	0.9136	1.10425	1.07625	0.879692	0.0235404	0.848873	0.04597	0.91411	1.03271	0.85618	0.957619	0.924569	1.02854	0.987261	0.930233	0.958615	0.937038	0.197903	0.976163	0.260125
Ighmbp2	P40694	DNA-binding protein SMUBP-2 OS=Mus musculus OX=10090 GN=Ighmbp2 PE=1 SV=1	0.873	0.984	1.33	0.837	1.256	1.022	1.211	0.962	0.738	1.228	0.874	1.343	1.152	1.592	1.078	1.082	1.206	1.73	1.0322	1.056	1.24025	1.274	0.832252	0.255027	0.828885	0.25883	0.854207	0.812552	1.38254	1.13415	1.0228	1.23341	0.805659	1.04688	1.08668	1.04125	0.432139	1.04316	0.440699
Rpl28	P41105	60S ribosomal protein L28 OS=Mus musculus OX=10090 GN=Rpl28 PE=1 SV=2	1.308	1.096	0.864	0.769	1.178	1.521	1.062	0.735	0.598	1.113	1.032	0.92	1.131	1.262	1.106	1.053	1.04	1.309	1.0058	1.043	1.08625	1.127	0.925938	0.690221	0.925466	0.524729	0.859961	1.03202	1.17551	1.28595	1.0584	1.07171	1.14457	0.91954	1.03724	1.08237	0.424627	1.04326	0.342669
Acsl1	P41216	Long-chain-fatty-acid--CoA ligase 1 OS=Mus musculus OX=10090 GN=Acsl1 PE=1 SV=2	0.838	1.006	0.755	0.945	0.766	0.99	1.055	1.052	1.249	0.911	1.112	1.03	0.99	0.924	0.865	0.981	0.927	0.905	1.0514	0.862	1.014	0.9195	1.03688	0.620395	0.937466	0.369353	0.846465	0.953555	0.717681	0.756605	0.840834	0.777878	0.952427	0.936364	0.979437	0.823028	0.017418	0.911526	0.0432534
Abca2	P41234	ATP-binding cassette sub-family A member 2 OS=Mus musculus OX=10090 GN=Abca2 PE=1 SV=4	1.017	1.03	1.045	0.898	1.292	1.003	1.066	1.088	0.889	1.23	1.02	0.962	0.986	1.059	1.063	0.976	1.027	1.021	1.0552	1.0564	1.00675	1.02175	1.04813	0.485734	1.03391	0.656828	1.01396	0.966229	0.960478	1.01012	1.05041	1.04216	1.01455	1.04158	0.964117	1.00024	0.494552	1.0156	0.303389
Matk	P41242	Megakaryocyte-associated tyrosine-protein kinase OS=Mus musculus OX=10090 GN=Matk PE=1 SV=2				0.71	0.623			1.166	1.625	1.049			1.047	1.257			0.906	0.607	1.28	0.6665	1.152	0.7565	1.11111	0.630843	0.881031	0.621652				0.436923	0.593899			0.86533	0.482896	0.515411	0.037641	0.674113	0.0814013
Tac1	P41539	Protachykinin-1 OS=Mus musculus OX=10090 GN=Tac1 PE=2 SV=1	1.313	0.996	1.487			1.042	1.013				1.142	0.956			0.886	0.906			1.0275	1.26533	1.049	0.896	0.979504	0.840547	1.4122	0.140843	1.26008	0.983218				0.775832	0.947699			1.12165	0.14534	0.861765	0.121764
Eci1	P42125	Enoyl-CoA delta isomerase 1, mitochondrial OS=Mus musculus OX=10090 GN=Eci1 PE=1 SV=2	0.891	0.946	1.039	1.054	0.932	0.91	1	1.028	0.951	0.92	1.095	1.168	1.127	0.913	1.153	1.122	1.075	0.903	0.9618	0.9724	1.07575	1.06325	0.894074	0.0803341	0.914554	0.17833	0.979121	0.946	1.0107	1.10831	1.01304	1.05297	0.960616	0.95386	0.989047	1.01143	0.396361	0.989123	0.439904
Foxk1	P42128	Forkhead box protein K1 OS=Mus musculus OX=10090 GN=Foxk1 PE=1 SV=2	1.246	0.966	1.218	0.962	1.201	0.984	0.949	1.1	1.137	1.206	1.026	0.908	0.961	0.939	1.025	0.9	0.99	1.039	1.0752	1.1186	0.9585	0.9885	1.12175	0.0863761	1.13161	0.135309	1.26626	1.01791	1.10727	0.846086	0.995854	0.999025	0.991189	1.03018	1.1065	1.04668	0.300073	1.03172	0.240864
Septin2	P42208	Septin-2 OS=Mus musculus OX=10090 GN=Septin2 PE=1 SV=2	1.003	0.908	0.902	1.165	0.835	0.972	1.002	0.97	1.111	0.856	1.019	1.115	0.995	0.961	0.975	1.115	0.943	0.983	0.9822	0.9626	1.0225	1.004	0.960587	0.483979	0.958765	0.588262	1.03189	0.906188	0.929897	1.0486	0.975467	0.95682	1	0.947739	1.02289	0.97841	0.393656	0.981863	0.362976
Pik3ca	P42337	Phosphatidylinositol 4,5-bisphosphate 3-kinase catalytic subunit alpha isoform OS=Mus musculus OX=10090 GN=Pik3ca PE=1 SV=2				0.956	1.136			1.15	1.06	1.026			1.007	1.029			1.029	0.962	1.07867	1.046	1.018	0.9955	1.05959	0.299294	1.05073	0.651473				0.901887	1.10721			1.02185	0.934888	1.00455	0.35906	0.978368	0.294355
Eps15	P42567	Epidermal growth factor receptor substrate 15 OS=Mus musculus OX=10090 GN=Eps15 PE=1 SV=1	0.723	0.874	0.718			0.871	0.938				0.919	1.153			1.063	1.341			0.9045	0.771667	1.036	1.202	0.873069	0.392885	0.641986	0.0394265	0.83008	0.93177				1.15669	1.16305			0.880925	0.0783191	1.15987	0.228671
Pura	P42669	Transcriptional activator protein Pur-alpha OS=Mus musculus OX=10090 GN=Pura PE=1 SV=1	0.969	1.117	0.763	0.856	0.928	1.23	1.061	0.816	0.909	0.899	1.055	0.979	1.199	1.334	1.031	1.127	1.105	1.154	0.983	0.9266	1.14175	1.10425	0.860959	0.185393	0.839122	0.040622	0.787805	1.05278	0.935049	0.941694	1.03226	0.977251	1.15117	0.921601	0.865067	0.949917	0.282875	0.978774	0.333586
Lifr	P42703	Leukemia inhibitory factor receptor OS=Mus musculus OX=10090 GN=Lifr PE=1 SV=1	1.312	1.077	1.509	0.776	1.379	1.266	1.092	0.918	0.688	1.082	1.112	0.995	0.994	0.963	1.319	0.975	1.003	1.088	1.0092	1.2106	1.016	1.09625	0.993307	0.954145	1.10431	0.502702	1.03633	0.986264	1.64379	1.12791	1.27449	1.18615	0.979899	1.00905	1.1298	1.21376	0.124312	1.07623	0.189919
Htt	P42859	Huntingtin OS=Mus musculus OX=10090 GN=Htt PE=1 SV=2	0.847	1.011	0.756	0.993	0.973	0.965	1.005	1.019	1.117	0.964	0.997	1.008	1.089	1.037	1.078	1.018	1.07	1.075	1.014	0.916	1.03275	1.06025	0.981845	0.622986	0.863947	0.03982	0.87772	1.00597	0.741904	0.888988	1.00934	1.08124	1.00992	0.982553	1.03664	0.904784	0.0609427	1.02759	0.156534
Cct8	P42932	T-complex protein 1 subunit theta OS=Mus musculus OX=10090 GN=Cct8 PE=1 SV=3	0.998	1	1.083	1.017	0.923	0.929	0.978	1.001	1.111	0.94	0.968	0.973	0.945	0.922	0.918	0.972	0.915	0.93	0.9918	1.0042	0.952	0.93375	1.04181	0.332677	1.07545	0.058227	1.07427	1.02249	1.08192	0.915392	0.981915	0.948347	0.998972	0.968254	1.00868	1.0152	0.385855	0.981063	0.170038
Slc1a2	P43006	Excitatory amino acid transporter 2 OS=Mus musculus OX=10090 GN=Slc1a2 PE=1 SV=1	0.955	0.963	0.919	1.019	1.034	0.921	1.041	0.939	0.916	0.885	1.032	1.137	1.137	0.978	1.081	1.174	1.073	1.035	0.9404	0.978	1.071	1.09075	0.878058	0.025277	0.896631	0.0153951	1.03692	0.925072	0.978701	1.11245	1.16836	1.04748	1.03254	0.943712	1.05828	1.0443	0.150924	1.0205	0.351685
Cox6a1	P43024	Cytochrome c oxidase subunit 6A1, mitochondrial OS=Mus musculus OX=10090 GN=Cox6a1 PE=1 SV=2	1.021	1.059	0.982	1.1	0.946	1.021	1.168	1.053	1.109	1.158	1.06	1.371	1.046	1.172	1.101	1.24	1.225	1.033	1.1018	1.0216	1.16225	1.14975	0.947989	0.438219	0.888541	0.0480201	1	0.906678	0.932574	0.991885	0.816926	1.03868	0.904449	1.17113	0.881399	0.929612	0.0386522	0.998914	0.44711
Hist1h1e	P43274	Histone H1.4 OS=Mus musculus OX=10090 GN=Hist1h1e PE=1 SV=2	1.101	0.9	0.888	0.79	1.394	1.159	1.076	0.636	0.619	0.916	0.839	1.206	1.06	1.548	1.522	1.125	1.059	1.809	0.8812	1.0146	1.16325	1.37875	0.757533	0.163571	0.735884	0.106906	0.949957	0.836431	1.39623	1.27625	1.52183	1.81406	0.932836	0.999057	1.1686	1.19614	0.20624	1.22864	0.193018
Hist1h1a	P43275	Histone H1.1 OS=Mus musculus OX=10090 GN=Hist1h1a PE=1 SV=2	1.195	1.202	1.108	1.008	1.263	0.946	1.11	1.031	0.91	1.276	0.772	1.047	1.052	1.322	1.195	0.964	0.99	1.393	1.0546	1.1552	1.04825	1.1355	1.00606	0.960376	1.01735	0.851373	1.26321	1.08288	1.07468	1.10769	0.989812	1.54793	0.920726	0.941065	1.05371	1.10366	0.119155	1.11586	0.29156
Hist1h1b	P43276	Histone H1.5 OS=Mus musculus OX=10090 GN=Hist1h1b PE=1 SV=2	1.074	0.961	0.989	0.894	1.344	1.098	1.071	0.696	0.677	0.993	0.871	1.083	1.181	1.559	1.394	1.004	1.14	1.911	0.907	1.0524	1.1735	1.36225	0.772902	0.147431	0.772545	0.159495	0.978142	0.897292	1.42098	1.32053	1.35347	1.60046	0.927054	0.965284	1.22579	1.19408	0.131303	1.17965	0.236308
Hist1h1d	P43277	Histone H1.3 OS=Mus musculus OX=10090 GN=Hist1h1d PE=1 SV=2	1.452	1.252	1.151	0.803	1.519	1.103	0.971	0.801	0.719	1.472	0.919	0.897	0.826	1.611	1.222	0.902	0.8	1.609	1.0132	1.2354	1.06325	1.13325	0.952927	0.826965	1.09014	0.649485	1.31641	1.28939	1.43695	1.11683	1.03193	1.32971	1.00557	0.968523	0.998759	1.2383	0.130276	1.07564	0.397914
Itgav	P43406	Integrin alpha-V OS=Mus musculus OX=10090 GN=Itgav PE=1 SV=2	1.154	1	0.9	0.801	1.166	1.163	0.987	0.784	0.657	0.941	1.176	1.097	1.139	1.123	1.232	1.176	1.131	1.224	0.9064	1.0042	1.13375	1.19075	0.799471	0.0562229	0.843334	0.0596087	0.992261	1.01317	1.14796	1.21918	1.23911	1.04762	1.07201	0.992976	1.08994	1.12234	0.204274	1.05064	0.0470437
Akr1b1	P45376	Aldo-keto reductase family 1 member B1 OS=Mus musculus OX=10090 GN=Akr1b1 PE=1 SV=3	0.948	0.99	0.797	1.016	0.862	0.983	0.962	0.985	1.143	0.883	1.087	1.131	0.948	0.942	1.079	1.108	0.932	0.944	0.9912	0.9226	1.027	1.01575	0.965141	0.592989	0.908294	0.171068	0.964395	1.02911	0.809137	0.888889	0.976217	0.99264	0.979664	0.983122	1.00212	0.933549	0.138341	0.989387	0.4353
Akr1b8	P45377	Aldose reductase-related protein 2 OS=Mus musculus OX=10090 GN=Akr1b8 PE=1 SV=2	1.018	0.999	0.777	1.055	0.764	1.113	0.929	0.904	1.006	0.832	1.069	1.116	1.056	0.907	1.165	1.106	0.94	0.971	0.9568	0.9226	1.037	1.0455	0.922662	0.272296	0.882449	0.193282	0.914645	1.07535	0.859513	1.04871	0.918269	1.0898	0.991039	0.890152	1.07056	0.963297	0.33823	1.01039	0.453793
Cfl2	P45591	Cofilin-2 OS=Mus musculus OX=10090 GN=Cfl2 PE=1 SV=1	1.202	1.065	1.021	0.971	1.147	1.048	1.04	1.089	0.879	1.043	1.039	0.89	0.989	0.935	1.06	0.894	1.052	0.939	1.0198	1.0812	0.96325	0.98625	1.05871	0.295486	1.09627	0.15581	1.14695	1.02404	0.937557	1.10466	1.09971	1.02021	1.00449	1.0637	1.00428	1.06258	0.149829	1.02317	0.338312
Man1a1	P45700	Mannosyl-oligosaccharide 1,2-alpha-mannosidase IA OS=Mus musculus OX=10090 GN=Man1a1 PE=1 SV=1	0.999	1	1.222	1.004	1.341	0.95	1.109	1.05	0.989	1.235	0.849	0.835	1.239	0.933	0.775	1.03	1.041	0.879	1.0666	1.1132	0.964	0.93125	1.10643	0.340401	1.19538	0.106751	1.05158	0.901713	1.16381	1.01517	1.08583	0.912839	1.23353	0.840194	0.942122	1.04362	0.303494	0.982172	0.391592
Fkbp2	P45878	Peptidyl-prolyl cis-trans isomerase FKBP2 OS=Mus musculus OX=10090 GN=Fkbp2 PE=1 SV=1	0.854	0.912	0.742	1.016	1.006	0.931	0.897	1.088	1.081	1.07	1.023	0.975	1.008	1.048	0.952	0.993	1.016	1.011	1.0134	0.906	1.0135	0.993	0.999901	0.99841	0.912387	0.184255	0.917293	1.01672	0.681985	0.93987	0.940187	0.930596	1.01846	1.00794	0.964695	0.899212	0.0694565	0.980422	0.18407
Acadm	P45952	Medium-chain specific acyl-CoA dehydrogenase, mitochondrial OS=Mus musculus OX=10090 GN=Acadm PE=1 SV=1	0.905	1.019	1.002	1.102	0.818	0.89	0.964	0.986	1.302	0.819	1.004	1.091	0.934	0.82	0.98	1.007	0.939	0.886	0.9922	0.9692	0.96225	0.953	1.03112	0.786772	1.017	0.79584	1.01685	1.05705	1.01623	0.84639	0.998779	0.976096	0.923006	1.00535	1.08049	0.987061	0.408607	0.996236	0.444071
Rangap1	P46061	Ran GTPase-activating protein 1 OS=Mus musculus OX=10090 GN=Rangap1 PE=1 SV=2	1.031	0.967	1.063	1.022	1.021	0.995	1.043	1.122	1.09	1.01	1.029	0.912	1.055	0.899	1.05	0.904	1.097	0.833	1.052	1.0208	0.97375	0.971	1.08036	0.120497	1.05129	0.410778	1.03618	0.927133	0.947415	0.937615	1.01089	1.02041	0.991228	1.03981	0.926585	0.971847	0.152564	0.994508	0.48567
Sipa1	P46062	Signal-induced proliferation-associated protein 1 OS=Mus musculus OX=10090 GN=Sipa1 PE=1 SV=2	1.042	0.957	1.116	1.007	1.126	1.022	1.113	1.128	1.039	1.203	1.184	0.903	1.094	1.119	1.088	0.964	1.05	1.167	1.101	1.0496	1.075	1.06725	1.02419	0.699793	0.983462	0.744159	1.01957	0.859838	0.989362	0.969201	0.935993	0.918919	1.06755	0.959781	1.0429	0.954793	0.147423	0.997287	0.459815
Syt1	P46096	Synaptotagmin-1 OS=Mus musculus OX=10090 GN=Syt1 PE=1 SV=1	0.836	1.061	0.932	0.982	0.973	0.96	1.075	0.898	1.062	0.925	0.92	1.151	1.047	1.048	0.948	1.198	1.102	1.014	0.984	0.9568	1.0415	1.0655	0.944791	0.355875	0.897982	0.12959	0.870833	0.986977	1.03786	0.92467	1.05189	1.03043	1.04083	1.05253	0.967557	0.974447	0.305425	1.02284	0.375077
Syt2	P46097	Synaptotagmin-2 OS=Mus musculus OX=10090 GN=Syt2 PE=1 SV=1	0.899	1.073	0.915	1.105	1.058	1.036	1.142	0.998	0.978	0.962	1.017	1.219	1.25	1.142	1.123	1.065	1.217	1.226	1.0232	1.01	1.157	1.15775	0.884356	0.0556565	0.872382	0.041393	0.867761	0.93958	0.916834	1.12986	1.09979	1.10423	0.873667	0.9736	1.07356	0.990765	0.405746	1.00626	0.495566
Nsf	P46460	Vesicle-fusing ATPase OS=Mus musculus OX=10090 GN=Nsf PE=1 SV=2	0.797	1	0.851	0.788	0.713	0.883	1.032	0.943	1.497	0.859	1.108	1.148	0.928	0.897	0.68	1.109	0.792	0.814	1.0428	0.8298	1.02025	0.84875	1.0221	0.88014	0.977673	0.850738	0.902605	0.968992	0.902439	0.526386	0.830035	0.613718	0.966028	0.853448	0.907469	0.826091	0.0657559	0.835166	0.086956
Psmc2	P46471	26S proteasome regulatory subunit 7 OS=Mus musculus OX=10090 GN=Psmc2 PE=1 SV=5	1.053	0.98	1.024	0.94	1.054	0.926	1.018	1.114	1.097	1.114	1.05	0.861	0.95	0.888	0.936	0.854	1.006	0.868	1.0538	1.0102	0.93725	0.916	1.12435	0.0737004	1.10284	0.0490929	1.13715	0.962672	0.91921	0.856882	0.94614	0.891429	0.99187	1.05895	0.977477	0.964411	0.168686	0.979931	0.355264
Rab11b	P46638	Ras-related protein Rab-11B OS=Mus musculus OX=10090 GN=Rab11b PE=1 SV=3	1.039	1.008	0.987	1.024	0.906	1.042	1.014	0.941	0.856	0.874	1.03	1.125	1.057	0.982	1.052	1.147	1.037	0.998	0.9454	0.9928	1.0485	1.0585	0.901669	0.074916	0.937931	0.130591	0.997121	0.994083	1.04888	1.19626	1.03661	1.02136	1.01956	0.981079	1.01629	1.05459	0.154421	1.00957	0.412869
Ina	P46660	Alpha-internexin OS=Mus musculus OX=10090 GN=Ina PE=1 SV=3	0.88	1.147	0.819	1.209	1.028	0.946	1.212	0.887	0.773	0.747	0.902	1.193	1.135	1.042	1.286	1.118	0.952	1.293	0.913	1.0166	1.068	1.16225	0.854869	0.199994	0.874683	0.229505	0.930233	0.94637	0.923337	1.56404	1.37617	1.42572	0.937133	0.838767	1.24088	1.14803	0.190694	1.11063	0.197386
Nf2	P46662	Merlin OS=Mus musculus OX=10090 GN=Nf2 PE=1 SV=2	1.204	1.297	1.269	0.962	1.271	1.363	1.502	1.045	1.146	1.147	1.336	1.291	1.03	1.138	1.515	1.239	1.225	1.246	1.2406	1.2006	1.19875	1.30625	1.03491	0.722182	0.91912	0.292778	0.883346	0.863515	1.21435	0.839442	1.10811	1.13398	0.959721	1.18932	1.0949	0.981753	0.354901	1.09448	0.159835
Adss	P46664	Adenylosuccinate synthetase isozyme 2 OS=Mus musculus OX=10090 GN=Adss PE=1 SV=2	0.938	0.952	1.062	1.061	0.952	0.887	0.946	1.05	1.102	0.937	0.966	1.018	0.934	0.897	0.979	1.015	1.002	0.916	0.9844	0.993	0.95375	0.978	1.03214	0.560928	1.01534	0.699048	1.0575	1.00634	1.01143	0.962795	1.01601	1.01346	0.997053	1.07281	1.02118	1.01081	0.431881	1.02612	0.2498
Myo1b	P46735	Unconventional myosin-Ib OS=Mus musculus OX=10090 GN=Myo1b PE=1 SV=3	0.811	1.013	0.715	1.05	1.204	0.822	1.015	1.23	1	1.051	1.01	0.894	0.881	0.766	0.934	0.835	1.032	0.903	1.0236	0.9586	0.88775	0.926	1.15303	0.157305	1.03521	0.766073	0.986618	0.99803	0.581301	1.05	1.14558	0.924752	0.934004	1.1714	1.17885	0.952305	0.283587	1.05225	0.287485
Brcc3	P46737	Lys-63-specific deubiquitinase BRCC36 OS=Mus musculus OX=10090 GN=Brcc3 PE=1 SV=1	1.142	1.191	0.98	0.842	1.071	1.194	1.259	0.757	0.813	1.056	1.102	1.007	1.152	1.564	1.254	1	1.025	1.618	1.0158	1.0452	1.20625	1.22425	0.842114	0.263705	0.853747	0.253871	0.956449	0.945989	1.29458	1.03567	1.0142	1.13793	0.993049	0.889757	1.03453	1.04938	0.404589	1.01382	0.463561
Stt3a	P46978	Dolichyl-diphosphooligosaccharide--protein glycosyltransferase subunit STT3A OS=Mus musculus OX=10090 GN=Stt3a PE=1 SV=1	0.938	0.953	1.017	0.92	0.893	0.834	0.946	1.164	1.081	0.919	1.011	0.923	0.957	0.994	0.902	0.839	0.901	0.788	0.9888	0.9442	0.97125	0.8575	1.01807	0.807084	1.10111	0.0368684	1.1247	1.0074	0.873711	0.851064	0.971708	0.892186	0.908992	0.941484	0.792757	0.965717	0.248362	0.883855	0.00752351
Cryz	P47199	Quinone oxidoreductase OS=Mus musculus OX=10090 GN=Cryz PE=1 SV=1	1.015	1.051	0.948	1.059	0.847	0.927	0.896	1.035	1.154	0.901	0.968	0.94	1.033	0.921	0.916	1.038	0.981	0.932	0.9826	0.984	0.9655	0.96675	1.01771	0.784943	1.01784	0.744324	1.09493	1.17299	0.915942	0.917678	0.940067	0.946281	1.10426	0.949661	1.01194	1.00832	0.491468	1.00304	0.487004
Rph3a	P47708	Rabphilin-3A OS=Mus musculus OX=10090 GN=Rph3a PE=1 SV=2	1.09	1.04	0.917	0.935	0.996	1.163	1.042	0.829	0.943	0.958	1.043	0.993	1.112	1.499	1.037	1.199	1.2	1.448	0.987	0.9956	1.16175	1.221	0.84958	0.18564	0.815397	0.0298875	0.937231	0.998081	1.10615	0.991516	1.03967	0.994247	1.20745	1.07914	0.965977	1.01453	0.448386	1.0617	0.346432
Aldh2	P47738	Aldehyde dehydrogenase, mitochondrial OS=Mus musculus OX=10090 GN=Aldh2 PE=1 SV=1	0.792	0.92	0.865	1.189	0.774	0.84	0.881	1.078	1.308	0.767	0.967	1.126	0.978	0.747	0.951	1.001	0.961	0.744	0.9748	0.908	0.9545	0.91425	1.02127	0.880793	0.993164	0.951419	0.942857	1.04427	0.802412	0.909021	1.00913	0.983454	0.888988	0.982618	0.995984	0.941537	0.301406	0.962761	0.346505
Aldh3a2	P47740	Aldehyde dehydrogenase family 3 member A2 OS=Mus musculus OX=10090 GN=Aldh3a2 PE=1 SV=2	1.306	1	1.153	0.849	1.17	1.093	0.98	0.912	0.77	1.091	1.033	0.854	1.018	1.034	1.072	0.903	1.087	1.092	0.9692	1.0956	0.98475	1.0385	0.984209	0.84886	1.05498	0.57634	1.19488	1.02041	1.26425	1.1026	1.07241	1.03775	1.05738	1.06778	1.05609	1.13091	0.11889	1.05475	0.213207
Grm8	P47743	Metabotropic glutamate receptor 8 OS=Mus musculus OX=10090 GN=Grm8 PE=1 SV=2	1.055	1.025	1.041	0.736	1.115	0.846	0.994	0.829	0.726	1.135	1.009	1.001	0.912	1.104	1.015	1.016	1.008	1.008	0.906	0.9944	1.0065	1.01175	0.900149	0.29122	0.982851	0.824313	1.24704	1.03119	1.25573	1.01377	0.982379	1.00595	1.01499	1.10526	0.913043	1.10602	0.195587	1.00981	0.449043
Cnr1	P47746	Cannabinoid receptor 1 OS=Mus musculus OX=10090 GN=Cnr1 PE=1 SV=1	1.234	0.963	1.051	0.98	0.71	1.07	0.862	0.97	0.927	0.882	0.927	0.951	0.798	0.873	0.836	1.221	0.775	0.757	0.9422	0.9876	0.88725	0.89725	1.06193	0.321105	1.1007	0.526291	1.15327	1.11717	1.08351	1.05717	0.804989	0.901834	1.28391	0.971178	0.867125	1.04322	0.317748	1.00601	0.466588
Capza1	P47753	F-actin-capping protein subunit alpha-1 OS=Mus musculus OX=10090 GN=Capza1 PE=1 SV=4	1.117	1.109	1.252	0.847	1.117	0.976	1.1	0.987	0.985	1.119	1.196	1.017	0.916	1.095	1.098	0.955	0.967	1.042	1.0334	1.0884	1.056	1.0155	0.978598	0.730487	1.07179	0.394845	1.14447	1.00818	1.26849	0.859898	0.998213	0.91806	0.939036	1.05568	0.951598	1.05585	0.236464	0.966093	0.287068
Capza2	P47754	F-actin-capping protein subunit alpha-2 OS=Mus musculus OX=10090 GN=Capza2 PE=1 SV=3	1.021	1.09	1.038	1.002	1.104	1.203	1.126	1.07	1.051	1.105	1.013	0.992	1.006	0.995	1.064	1.028	1.097	1.108	1.111	1.051	1.0015	1.07425	1.10934	0.00859384	0.978357	0.424621	0.848712	0.968028	0.970093	0.953378	0.999095	1.05035	1.03629	1.09046	1.11357	0.947861	0.0533626	1.07267	0.00401387
Capzb	P47757-4	Isoform 3 of F-actin-capping protein subunit beta OS=Mus musculus OX=10090 GN=Capzb	0.959	1.03	1.126	1.008	0.951	0.911	1.017	1.091	1.124	0.937	0.934	0.925	0.927	0.877	0.939	0.961	0.985	0.863	1.016	1.0148	0.91575	0.937	1.10947	0.0775977	1.08303	0.11032	1.05269	1.01278	1.03208	0.896797	1.01494	1.00535	1.03892	1.06257	0.984036	1.00186	0.491102	1.02272	0.248844
Srprb	P47758	Signal recognition particle receptor subunit beta OS=Mus musculus OX=10090 GN=Srprb PE=1 SV=1				1.032	1.192			1.071	0.88	1.179			0.959	0.962			1.013	0.985	1.04333	1.112	0.9605	0.999	1.08624	0.516133	1.11311	0.298678				1.17273	1.01103			1.05631	1.02391	1.09188	0.313969	1.04011	0.0558842
Gsr	P47791	Glutathione reductase, mitochondrial OS=Mus musculus OX=10090 GN=Gsr PE=1 SV=3	0.95	1.007	1.258	1.006	0.996	0.858	0.971	1.213	1.039	1.006	0.983	0.964	0.844	0.766	0.944	0.973	0.789	0.716	1.0174	1.0434	0.88925	0.8555	1.14411	0.150502	1.21964	0.0562924	1.10723	1.03708	1.0371	0.968239	0.99006	0.960326	1.00934	0.934834	0.934726	1.02794	0.3759	0.959805	0.344225
Mtx1	P47802	Metaxin-1 OS=Mus musculus OX=10090 GN=Mtx1 PE=1 SV=1	0.922	1.066	0.999	0.908	0.968	0.789	0.929	0.982	1.081	0.902	0.904	1.03	1.001	0.968	0.948	1.111	1.044	0.916	0.9366	0.9726	0.97575	1.00475	0.959877	0.53039	0.968002	0.546725	1.16857	1.14747	1.01731	0.839963	1.07317	1.04867	1.07864	1.04296	0.946281	1.0493	0.26821	1.02914	0.299349
Map2k4	P47809	Dual specificity mitogen-activated protein kinase kinase 4 OS=Mus musculus OX=10090 GN=Map2k4 PE=1 SV=2	0.989	1.084	0.854	0.961	0.859	1.112	1.142	0.88	1.062	0.933	1.047	1.029	1.05	1.032	0.968	1.124	1.094	1.045	1.0258	0.9494	1.0395	1.05775	0.986821	0.820231	0.897566	0.100376	0.889388	0.949212	0.970455	0.904896	0.920686	0.924546	1.09232	1.0419	1.0126	0.926927	0.142856	1.01784	0.307725
Pfkm	P47857	ATP-dependent 6-phosphofructokinase, muscle type OS=Mus musculus OX=10090 GN=Pfkm PE=1 SV=3	0.992	1.035	1.05	0.971	0.969	0.942	1.008	1.072	1.129	0.92	0.929	1.006	0.955	0.889	0.949	0.963	0.883	0.901	1.0142	1.0034	0.94475	0.924	1.07351	0.202017	1.08593	0.016173	1.05308	1.02679	0.979478	0.860053	1.05326	1.02153	0.957256	0.924607	1.0135	0.994531	0.402977	0.979223	0.264402
Rpl6	P47911	60S ribosomal protein L6 OS=Mus musculus OX=10090 GN=Rpl6 PE=1 SV=3	1.179	1.046	0.905	0.774	1.178	1.335	1.083	0.765	0.654	1.128	1.087	0.947	1.108	1.341	1.161	1.013	1.052	1.39	0.993	1.0164	1.12075	1.154	0.886014	0.446427	0.880763	0.275609	0.883146	0.965836	1.18301	1.18349	1.04433	1.06808	1.06969	0.949458	1.03654	1.05196	0.438917	1.03094	0.393462
Rpl29	P47915	60S ribosomal protein L29 OS=Mus musculus OX=10090 GN=Rpl29 PE=1 SV=2	1.261	1.08	0.794	0.809	1.138	1.509	1.106	0.775	0.63	1.186	1.117	0.952	1.155	1.272	1.161	1.1	1.053	1.429	1.0412	1.0164	1.124	1.18575	0.926335	0.669155	0.857179	0.228244	0.835653	0.976492	1.02452	1.28413	0.959528	1.03939	1.15546	0.911688	1.12343	1.01606	0.447196	1.05749	0.292341
Crat	P47934	Carnitine O-acetyltransferase OS=Mus musculus OX=10090 GN=Crat PE=1 SV=3	1.136	1.11	1.148	1.13	0.931	0.986	1.03	1.055	1.003	0.984	0.97	1.011	0.962	0.887	1.002	0.958	0.952	1.001	1.0116	1.091	0.9575	0.97825	1.0565	0.08939	1.11526	0.0489447	1.15213	1.07767	1.08815	1.12662	0.946138	1.03299	0.947577	0.989605	1.12852	1.07814	0.0500115	1.02467	0.251576
Crkl	P47941	Crk-like protein OS=Mus musculus OX=10090 GN=Crkl PE=1 SV=2	0.95	1.026	1.06	1.082	0.938	0.965	1.103	1.09	1.247	0.994	1.035	1.066	0.927	0.905	1.054	1.043	0.99	0.901	1.0798	1.0112	0.98325	0.997	1.09819	0.187448	1.01424	0.760979	0.984456	0.93019	0.972477	0.867682	0.943662	1.01836	0.978424	1.06796	0.99558	0.939694	0.133065	1.01508	0.401608
Rplp1	P47955	60S acidic ribosomal protein P1 OS=Mus musculus OX=10090 GN=Rplp1 PE=1 SV=1	1.203	0.956	1.252	1.054	1.509	0.843	0.894	0.841	0.888	0.981	0.865	1.011	0.912	1.063	1.346	1.168	1.115	1.153	0.8894	1.1948	0.96275	1.1955	0.923812	0.178424	0.999414	0.995368	1.42705	1.06935	1.4887	1.18694	1.53823	1.55607	1.15529	1.22259	1.08467	1.34205	0.00713116	1.25465	0.00723913
Rpl5	P47962	60S ribosomal protein L5 OS=Mus musculus OX=10090 GN=Rpl5 PE=1 SV=3	1.135	0.996	0.949	0.813	1.183	1.236	1.045	0.865	0.816	1.091	1.108	0.93	1.066	1.209	1.168	0.994	1.061	1.151	1.0106	1.0152	1.07825	1.0935	0.937259	0.523116	0.928395	0.378566	0.918285	0.95311	1.09711	0.996324	1.08433	1.05415	1.06882	0.99531	0.952026	1.00983	0.482465	1.01758	0.418143
Rpl13	P47963	60S ribosomal protein L13 OS=Mus musculus OX=10090 GN=Rpl13 PE=1 SV=3	1.166	1.059	0.96	0.854	1.205	1.331	1.02	0.866	0.68	1.168	1.055	0.904	1.07	1.219	1.098	0.969	1.015	1.299	1.013	1.0488	1.062	1.09525	0.953861	0.737671	0.95759	0.648399	0.876033	1.03824	1.10855	1.25588	1.03168	1.04076	1.0719	0.948598	1.06563	1.06207	0.395564	1.03172	0.372114
Rpl36	P47964	60S ribosomal protein L36 OS=Mus musculus OX=10090 GN=Rpl36 PE=1 SV=2	1.066	0.958	0.974	0.775	1.216	1.195	0.957	0.881	0.772	1.122	1.062	0.98	1.035	1.327	1.139	1	1.053	1.261	0.9854	0.9978	1.101	1.11325	0.895005	0.332029	0.896295	0.267678	0.89205	1.00104	1.10556	1.00389	1.08378	1.0725	1.02041	1.01739	0.950264	1.01726	0.454796	1.01514	0.451305
Rpia	P47968	Ribose-5-phosphate isomerase OS=Mus musculus OX=10090 GN=Rpia PE=1 SV=2	1.137	1.196	1.344	1.096	1.062	1.251	1.29	1.262	0.96	1.034	0.738	0.731	1.146	0.85	0.829	0.794	1.11	0.855	1.1594	1.167	0.86625	0.897	1.33841	0.0378079	1.301	0.0152962	0.908873	0.927132	1.06498	1.14167	1.02708	1.12331	1.08618	0.968586	1.00588	1.01395	0.465002	1.04599	0.403923
Eif1	P48024	Eukaryotic translation initiation factor 1 OS=Mus musculus OX=10090 GN=Eif1 PE=1 SV=2	1.046	0.986	0.771	1.077	1.13	1.23	1.013	1.134	1.137	1.23	1.112	0.856	1.092	1.12	1.034	0.787	1.212	1.084	1.1488	1.002	1.045	1.02925	1.09933	0.191112	0.973524	0.803348	0.850407	0.973346	0.679894	0.94723	0.918699	0.929856	0.919393	1.10989	0.967857	0.873915	0.0412986	0.981749	0.44503
Anxa5	P48036	Annexin A5 OS=Mus musculus OX=10090 GN=Anxa5 PE=1 SV=1	0.934	1.024	0.793	1.01	1.102	1.254	1.239	0.901	0.722	0.947	1.101	1.2	1.139	1.273	1.216	1.094	1.115	1.464	1.0126	0.9726	1.17825	1.22225	0.85941	0.213257	0.795746	0.0342829	0.744817	0.826473	0.880133	1.39889	1.16367	1.10445	0.911667	0.978929	1.15004	1.0028	0.368655	1.03627	0.32612
Glrb	P48168	Glycine receptor subunit beta OS=Mus musculus OX=10090 GN=Glrb PE=1 SV=2				0.897	1.17			1.07	1.073	1.297			1.059	1.225			1.035	1.164	1.14667	1.0335	1.142	1.0995	1.00409	0.970203	0.939973	0.704665				0.835974	0.902082			0.977337	0.950204	0.869028	0.239887	0.963771	0.362559
Epb41	P48193	Protein 4.1 OS=Mus musculus OX=10090 GN=Epb41 PE=1 SV=2	0.895	1.017	1.077			1.013	0.991				1.051	1.072			1.132	0.952			1.002	0.996333	1.0615	1.042	0.943947	0.0595456	0.956174	0.667806	0.883514	1.02624				1.07707	0.88806			0.954875	0.470124	0.982565	0.424779
Gad1	P48318	Glutamate decarboxylase 1 OS=Mus musculus OX=10090 GN=Gad1 PE=1 SV=2	0.798	1.09	0.901	1.068	0.973	0.879	1.081	1.055	1.04	0.957	0.86	1.075	1.129	1.041	1.014	0.974	0.991	1.053	1.0024	0.966	1.02625	1.008	0.97676	0.729772	0.958333	0.526484	0.90785	1.00833	0.854028	1.02692	1.01672	1.17907	0.906047	0.877768	1.01153	0.962769	0.296924	0.993603	0.387012
Gad2	P48320	Glutamate decarboxylase 2 OS=Mus musculus OX=10090 GN=Gad2 PE=1 SV=1	0.983	1.159	1.165	0.922	0.992	1	1.137	1.107	0.936	1.003	0.936	1.014	0.904	0.902	1.081	0.977	0.917	1.013	1.0366	1.0442	0.939	0.997	1.10394	0.0815559	1.04734	0.483378	0.983	1.01935	1.05239	0.985043	0.989033	1.15491	0.963511	1.01438	1.12306	1.00576	0.452707	1.06397	0.113732
Rfx1	P48377	MHC class II regulatory factor RFX1 OS=Mus musculus OX=10090 GN=Rfx1 PE=1 SV=2	1.094	0.984	1.056	1.217	1.305	1.061	1	1.146	1.176	1.238	0.976	1.229	0.929	1.105	1.027	0.956	0.999	0.832	1.1242	1.1312	1.05975	0.9535	1.06082	0.425651	1.18637	0.0506609	1.0311	0.984	0.921466	1.03486	1.05412	1.05225	0.777868	1.07535	0.752941	1.00511	0.462128	0.914603	0.116538
Tbca	P48428	Tubulin-specific chaperone A OS=Mus musculus OX=10090 GN=Tbca PE=1 SV=3	1.085	0.937	1.195	1.09	0.991	0.903	0.704	1.072	1.014	1.007	0.888	0.845	0.904	0.764	0.857	0.913	0.904	0.761	0.94	1.0596	0.85025	0.85875	1.10556	0.291371	1.23389	0.0113957	1.20155	1.33097	1.11474	1.07495	0.984111	0.96509	1.08047	1	0.996073	1.14126	0.0837032	1.01041	0.43099
Ppp3cb	P48453	Serine/threonine-protein phosphatase 2B catalytic subunit beta isoform OS=Mus musculus OX=10090 GN=Ppp3cb PE=1 SV=2	1.133	0.948	0.982	0.947	1.217	1.023	0.998	1.023	1.014	1.127	0.997	0.918	0.961	1.08	1.073	1.024	1.063	1.075	1.037	1.0454	0.989	1.05875	1.04853	0.267614	0.987391	0.838556	1.10753	0.9499	0.959922	0.933925	1.07986	1.07623	1.11547	1.10614	0.99537	1.00623	0.445628	1.0733	0.0517457
Ppp3cc	P48455	Serine/threonine-protein phosphatase 2B catalytic subunit gamma isoform OS=Mus musculus OX=10090 GN=Ppp3cc PE=1 SV=1	0.996	1.043	1.076			0.999	0.919				1.039	1.071			0.991	1.013			0.959	1.03833	1.055	1.002	0.909005	0.155683	1.03626	0.326668	0.996997	1.13493				0.953802	0.945845			1.06596	0.0785981	0.949823	0.056046
Kcnj6	P48542	G protein-activated inward rectifier potassium channel 2 OS=Mus musculus OX=10090 GN=Kcnj6 PE=1 SV=1				1.05	1.254			0.899	0.768	0.809			1.401	1.426			1.287	1.562	0.825333	1.152	1.4135	1.4245	0.583893	0.00138425	0.808705	0.252447				1.36719	1.55006			0.91863	1.09537	1.45862	0.0184968	1.007	0.471876
Lmna	P48678	Prelamin-A/C OS=Mus musculus OX=10090 GN=Lmna PE=1 SV=2	1.158	0.957	0.913	0.978	1.052	1.245	1.058	0.863	0.75	0.921	1.164	0.999	1.205	1.599	1.298	1.002	1.146	1.888	0.9674	1.0116	1.24175	1.3335	0.779062	0.105681	0.758605	0.112809	0.93012	0.904537	1.05794	1.304	1.14224	1.11512	1.003	0.951037	1.18074	1.06777	0.327942	1.06247	0.353282
Hspa4l	P48722	Heat shock 70 kDa protein 4L OS=Mus musculus OX=10090 GN=Hspa4l PE=1 SV=2	0.975	0.987	0.905	1.105	0.944	0.952	0.974	1.096	1	0.924	1.038	1.027	1.053	0.93	1.037	0.968	0.986	0.989	0.9892	0.9832	1.012	0.995	0.97747	0.599173	0.988141	0.7778	1.02416	1.01335	0.82573	1.105	1.02165	0.999037	0.942551	0.936372	1.06344	0.997976	0.448266	0.98535	0.304489
Cbr1	P48758	Carbonyl reductase [NADPH] 1 OS=Mus musculus OX=10090 GN=Cbr1 PE=1 SV=3	0.859	1.056	0.761	0.863	0.637	1.078	1.173	1.005	1.169	1.034	1.139	1.144	0.984	1.074	0.938	1.184	0.827	1.043	1.0918	0.8352	1.08525	0.998	1.00604	0.901271	0.836874	0.157239	0.796846	0.900256	0.757214	0.738238	0.616054	0.823529	1.03497	0.840447	0.971136	0.761722	0.0051645	0.917519	0.17146
Cox7a2	P48771	Cytochrome c oxidase subunit 7A2, mitochondrial OS=Mus musculus OX=10090 GN=Cox7a2 PE=1 SV=2	0.768	0.979	0.923	1.216	0.838	0.787	1.005	0.98	1.407	0.86	0.864	1.128	0.93	0.879	0.863	1.046	0.933	0.825	1.0078	0.9448	0.95025	0.91675	1.06056	0.678299	1.0306	0.780659	0.975858	0.974129	0.941837	0.86425	0.974419	0.998843	0.927305	1.00323	0.938567	0.946099	0.322995	0.966985	0.341068
Gstm5	P48774	Glutathione S-transferase Mu 5 OS=Mus musculus OX=10090 GN=Gstm5 PE=1 SV=1	0.87	1.023	0.916	1.025	0.966	0.913	1.05	1.037	1.19	0.962	0.931	1.091	0.963	0.93	0.962	1.048	0.964	0.942	1.0304	0.96	0.97875	0.979	1.05277	0.439772	0.980592	0.649386	0.952903	0.974286	0.883317	0.861345	1.00416	1.0333	0.960587	1.00104	1.0129	0.935202	0.121921	1.00196	0.497867
Slc25a4	P48962	ADP/ATP translocase 1 OS=Mus musculus OX=10090 GN=Slc25a4 PE=1 SV=4	0.741	0.873	0.894	1.236	0.81	0.659	0.888	1.123	1.395	0.81	0.872	1.194	0.887	0.77	0.849	1.06	0.885	0.672	0.975	0.9108	0.93075	0.8665	1.04754	0.798582	1.05113	0.721961	1.12443	0.983108	0.796082	0.886022	1	0.973624	0.887772	0.997745	0.872727	0.957928	0.344642	0.932967	0.307609
Cit	P49025	Citron Rho-interacting kinase OS=Mus musculus OX=10090 GN=Cit PE=1 SV=3	1.123	1.262	1.175			1.083	1.27				1.112	1.134			1.011	1.091			1.1765	1.18667	1.123	1.051	1.04764	0.627146	1.12908	0.109731	1.03693	0.993701				0.909173	0.962081			1.01532	0.457257	0.935627	0.112388
Camlg	P49070	Calcium signal-modulating cyclophilin ligand OS=Mus musculus OX=10090 GN=Camlg PE=1 SV=2	1.016	1.041	1.207	0.971	1.08	0.928	1.041	1.029	1.103	1.058	1.001	1.031	0.911	0.992	1.012	1.005	0.908	1.082	1.0318	1.063	0.98375	1.00175	1.04884	0.265401	1.06114	0.304434	1.09483	1	1.17298	0.880326	1.02079	1.01099	0.974782	0.996707	1.09073	1.03379	0.272636	1.0183	0.348348
Epb42	P49222	Erythrocyte membrane protein band 4.2 OS=Mus musculus OX=10090 GN=Epb42 PE=1 SV=3	0.883	0.834	1.005	0.932	0.939	0.928	1.038	0.933	0.909	1.055	0.8	0.904	0.888	0.921	1.06	0.986	1.018	1.109	0.9726	0.9186	0.87825	1.04325	1.10743	0.0592879	0.880518	0.0171034	0.951509	0.803468	1.07717	1.0253	0.890047	1.325	1.09071	1.1464	1.20413	0.949499	0.116873	1.19156	0.00239887
Hnrnpa1	P49312	Heterogeneous nuclear ribonucleoprotein A1 OS=Mus musculus OX=10090 GN=Hnrnpa1 PE=1 SV=2	0.951	0.877	0.649	0.995	0.906	1.189	0.881	0.937	1.008	1.136	0.991	1.074	1.084	1.423	1.007	0.938	1.064	1.377	1.0302	0.8756	1.143	1.0965	0.901312	0.32618	0.798541	0.082503	0.799832	0.99546	0.692636	0.987103	0.797535	1.01615	0.873371	0.98155	0.967674	0.854513	0.0509421	0.959685	0.37222
Inpp1	P49442	Inositol polyphosphate 1-phosphatase OS=Mus musculus OX=10090 GN=Inpp1 PE=1 SV=2	0.961	0.944	1.082	1.106	0.897	0.823	0.969	1.047	1.271	0.89	1.017	1.051	0.894	0.836	0.997	0.984	0.948	0.796	1	0.998	0.9495	0.93125	1.05319	0.623874	1.07168	0.313907	1.16768	0.9742	1.03343	0.870181	1.00787	0.980334	0.936251	1.0604	0.952153	1.01067	0.491166	0.982285	0.399583
Ppm1a	P49443	Protein phosphatase 1A OS=Mus musculus OX=10090 GN=Ppm1a PE=1 SV=1	1.039	1.023	1.059	0.984	1.042	1.004	1.001	1.015	1.068	1.01	1.016	0.969	0.951	0.908	1.042	1.011	0.996	0.957	1.0196	1.0294	0.961	1.0015	1.06098	0.0453933	1.02786	0.228986	1.03486	1.02198	1.04335	0.921348	1.03168	1.02559	1.04334	1.04732	1.05396	1.01064	0.297591	1.04255	0.102482
Ptpre	P49446	Receptor-type tyrosine-protein phosphatase epsilon OS=Mus musculus OX=10090 GN=Ptpre PE=1 SV=3				1.086	0.876			1.088	2.111	0.674			0.783	0.872			0.648	0.59	1.291	0.981	0.8275	0.619	1.56012	0.462978	1.58481	0.079854				0.514448	1.2997			0.827586	0.676606	0.907076	0.308285	0.752096	0.029597
Pcyt1a	P49586	Choline-phosphate cytidylyltransferase A OS=Mus musculus OX=10090 GN=Pcyt1a PE=1 SV=1	1.47	1.167	0.946	0.738	1.206	1.301	1.07	0.812	0.635	0.993	1.026	0.873	1.2	1.434	1.324	0.881	1.065	1.704	0.9622	1.1054	1.13325	1.2435	0.849062	0.338387	0.888943	0.532687	1.1299	1.09065	1.16502	1.1622	1.2145	1.29045	1.00916	0.8875	1.18828	1.15246	0.209341	1.09385	0.313401
Cdk5	P49615	Cyclin-dependent-like kinase 5 OS=Mus musculus OX=10090 GN=Cdk5 PE=1 SV=1	0.812	0.925	0.821	1.065	0.89	0.96	0.977	1.12	1.174	0.988	1.058	1.127	1.013	0.894	0.857	1.086	1.029	0.877	1.0438	0.9026	1.023	0.96225	1.02033	0.759042	0.93801	0.433032	0.845833	0.946776	0.733036	0.907155	0.90081	0.810019	0.96362	1.01579	0.980984	0.866722	0.0275836	0.942605	0.223464
Hcls1	P49710	Hematopoietic lineage cell-specific protein OS=Mus musculus OX=10090 GN=Hcls1 PE=1 SV=2				0.843	0.675			0.826	0.954	0.789			0.884	0.691			1.005	0.858	0.856333	0.759	0.7875	0.9315	1.08741	0.527673	0.814815	0.262259				0.883648	0.855513			1.13688	1.24168	0.869581	0.179136	1.18928	0.178536
Psma2	P49722	Proteasome subunit alpha type-2 OS=Mus musculus OX=10090 GN=Psma2 PE=1 SV=3	1.035	1.037	1.137	1.053	1.039	1.006	1.056	0.985	0.983	0.984	0.956	1.007	1.014	0.823	0.998	1.045	0.984	0.807	1.0028	1.0602	0.95	0.9585	1.05558	0.248809	1.1061	0.085605	1.02883	0.982008	1.15431	1.07121	1.05589	1.04393	1.03774	0.970414	0.980559	1.05845	0.0217138	1.00816	0.452586
Tmod1	P49813	Tropomodulin-1 OS=Mus musculus OX=10090 GN=Tmod1 PE=1 SV=2	1.157	1.121	1.078	0.981	1.079	1.164	1.071	1.087	1.08	1.046	1.094	0.985	1.005	0.956	1.067	1.054	0.961	1.036	1.0896	1.0832	1.01	1.0295	1.07881	0.0543481	1.05216	0.214763	0.993986	1.04669	0.99172	0.908333	1.03155	0.97532	1.07005	0.956219	1.08368	0.994455	0.430763	1.02132	0.313261
Ctsh	P49935	Pro-cathepsin H OS=Mus musculus OX=10090 GN=Ctsh PE=1 SV=2	0.921	1.063	1.135	0.905	1.125	0.954	1.029	0.917	1.047	1.066	0.972	1.065	0.964	0.716	0.917	1.044	0.941	0.934	1.0026	1.0298	0.92925	0.959	1.07893	0.349599	1.07383	0.286491	0.965409	1.03304	1.23773	0.864374	1.05535	0.943416	0.980282	0.976141	1.30447	1.03118	0.323047	1.05108	0.361448
Srp9	P49962	Signal recognition particle 9 kDa protein OS=Mus musculus OX=10090 GN=Srp9 PE=1 SV=2				1.011	0.969			1.162	1.026	1.231			0.931	0.99			1.08	0.983	1.13967	0.99	0.9605	1.0315	1.18653	0.113307	0.959767	0.51457				0.98538	0.787165			1.16004	0.992929	0.886273	0.0777938	1.07649	0.168759
Impdh1	P50096	Inosine-5'-monophosphate dehydrogenase 1 OS=Mus musculus OX=10090 GN=Impdh1 PE=1 SV=2	1.197	1.152	1.086	0.792	1.062	0.927	1	1.19	0.95	1.434	0.983	0.806	0.714	0.981	0.951	0.741	0.678	0.844	1.1002	1.0578	0.871	0.8035	1.26315	0.104845	1.31649	0.0327289	1.29126	1.152	0.912605	0.833684	0.740586	0.967447	0.919355	0.94958	0.860347	0.986027	0.365091	0.924182	0.240128
Bckdha	P50136	2-oxoisovalerate dehydrogenase subunit alpha, mitochondrial OS=Mus musculus OX=10090 GN=Bckdha PE=1 SV=1	0.852	1.075	0.979	1.026	0.994	0.839	0.99	1.088	1.023	1.01	0.861	0.934	1.048	1.002	0.89	0.891	1.042	1.023	0.99	0.9852	0.96125	0.9615	1.02991	0.640103	1.02465	0.682239	1.01549	1.08586	0.899816	1.00293	0.984158	1.03368	0.953961	0.994275	1.02096	0.997652	0.466569	1.00072	0.498349
Hsd17b8	P50171	Estradiol 17-beta-dehydrogenase 8 OS=Mus musculus OX=10090 GN=Hsd17b8 PE=1 SV=2	0.998	1.013	0.943	0.944	0.984	0.949	0.977	1.044	0.92	1.171	0.978	0.974	0.949	1.126	1.005	0.938	0.931	1.038	1.0122	0.9764	1.00675	0.978	1.00541	0.932201	0.998364	0.955977	1.05163	1.03685	0.903257	1.02609	0.840307	1.02761	0.963039	0.981033	0.921847	0.971626	0.233589	0.973382	0.285366
Ahcy	P50247	Adenosylhomocysteinase OS=Mus musculus OX=10090 GN=Ahcy PE=1 SV=3	0.941	0.969	1.154	1.052	1.012	0.899	0.929	1.055	1.049	0.994	0.879	0.989	0.997	0.978	0.934	0.994	0.968	0.972	0.9852	1.0256	0.96075	0.967	1.02545	0.587008	1.0606	0.220883	1.04672	1.04306	1.09384	1.00286	1.01811	1.06257	1.00506	0.970913	0.993865	1.04092	0.215196	1.0081	0.421418
Gdi1	P50396	Rab GDP dissociation inhibitor alpha OS=Mus musculus OX=10090 GN=Gdi1 PE=1 SV=3	0.962	0.955	1.028	1.047	0.98	0.951	0.976	1.082	1.174	0.998	1.01	1.041	0.926	0.895	0.992	1.031	0.973	0.854	1.0362	0.9944	0.968	0.9625	1.07045	0.257479	1.03314	0.444812	1.01157	0.978484	0.950092	0.891823	0.981964	0.982178	0.990394	1.05076	0.95419	0.962786	0.189032	0.994379	0.45909
Sts	P50427	Steryl-sulfatase OS=Mus musculus OX=10090 GN=Sts PE=1 SV=1	1.226	1.079	1.009	0.849	1.178	1.119	0.934	1.022	0.843	1.251	1.075	0.883	0.986	1.132	0.999	0.895	1.124	1.244	1.0338	1.0682	1.019	1.0655	1.01452	0.878892	1.00253	0.979336	1.09562	1.15525	0.98728	1.00712	0.941647	0.929302	1.01359	1.13996	1.09894	1.03738	0.366482	1.04545	0.317822
Arsa	P50428	Arylsulfatase A OS=Mus musculus OX=10090 GN=Arsa PE=1 SV=2	1.329	1.026	0.835	0.812	1.276	1.486	0.996	0.698	0.578	0.996	1.124	0.893	1.153	1.385	1.289	0.99	1.164	1.462	0.9508	1.0556	1.13875	1.22625	0.834951	0.375957	0.860836	0.29359	0.894347	1.03012	1.19628	1.40484	1.28112	1.1468	1.10862	1.00954	1.0556	1.16134	0.298602	1.08014	0.279683
Arsb	P50429	Arylsulfatase B OS=Mus musculus OX=10090 GN=Arsb PE=1 SV=3	1.174	1.066	0.969	0.869	1.243	1.197	1.056	0.881	0.729	1.095	1.018	0.95	1.123	1.004	1.09	0.943	1.133	1.087	0.9916	1.0642	1.02375	1.06325	0.968596	0.755991	1.00089	0.991372	0.980785	1.00947	1.09989	1.19204	1.13516	1.07073	0.992632	1.0089	1.08267	1.08347	0.25849	1.03873	0.249871
Krt6a	P50446	Keratin, type II cytoskeletal 6A OS=Mus musculus OX=10090 GN=Krt6a PE=1 SV=3	2.795	1.6	1.396	2.499	0.747	1.037	0.994	0.601	0.55	0.716	0.812	0.816	0.609	0.827	0.995	0.648	1.057	1.207	0.7796	1.8074	0.766	0.97675	1.01775	0.914796	1.85042	0.0985116	2.69527	1.60966	2.3228	4.54364	1.0433	1.22537	0.794118	1.73563	1.45949	2.44293	0.0144555	1.30365	0.0772178
Csrp3	P50462	Cysteine and glycine-rich protein 3 OS=Mus musculus OX=10090 GN=Csrp3 PE=1 SV=1				1.38	0.943			1.203	1.347	0.925			1.017	0.87			0.938	0.976	1.15833	1.1615	0.9435	0.957	1.2277	0.293306	1.21369	0.449558				1.0245	1.01946			0.922321	1.12184	1.02198	0.4949	1.02208	0.43762
Atp6v1a	P50516	V-type proton ATPase catalytic subunit A OS=Mus musculus OX=10090 GN=Atp6v1a PE=1 SV=2	0.91	0.998	1.057	1.028	1.01	0.873	0.983	1.044	1.079	1.002	0.945	0.996	0.993	0.937	0.915	1.004	1.021	0.947	0.9962	1.0006	0.96775	0.97175	1.0294	0.51981	1.02969	0.442381	1.04238	1.01526	1.01245	0.952734	1.00798	0.968254	1.00803	1.0282	1.01067	1.00616	0.460392	1.00379	0.447675
Atp6v1e1	P50518	V-type proton ATPase subunit E 1 OS=Mus musculus OX=10090 GN=Atp6v1e1 PE=1 SV=2	0.979	1.021	1.053	1.016	0.978	0.946	0.987	0.979	1.04	0.973	0.985	0.993	0.992	0.965	0.956	1.009	0.997	0.973	0.985	1.0094	0.98375	0.98375	1.00127	0.947589	1.02607	0.221681	1.03488	1.03445	1.07559	0.976923	1.00514	0.970558	1.01611	1.00504	1.00829	1.0254	0.138103	1	0.5
S100a11	P50543	Protein S100-A11 OS=Mus musculus OX=10090 GN=S100a11 PE=1 SV=1	0.866	0.977	1.186			1.294	1.063				0.935	0.945			1.099	1.088			1.1785	1.00967	0.94	1.0935	1.25372	0.175193	0.923335	0.538779	0.669243	0.919097				1.1754	1.15132			0.79417	0.169202	1.16336	0.00116832
Acadvl	P50544	Very long-chain specific acyl-CoA dehydrogenase, mitochondrial OS=Mus musculus OX=10090 GN=Acadvl PE=1 SV=3	0.915	1.126	0.947	1.145	0.928	0.949	1.238	1.038	1.313	0.957	1.011	1.106	1.037	0.903	1.051	1.154	1.001	0.906	1.099	1.0122	1.01425	1.028	1.08356	0.389566	0.98463	0.835303	0.964173	0.909532	0.912331	0.872049	0.969697	1.03956	1.0434	0.965284	1.00332	0.925556	0.182147	1.01289	0.421713
Gabrb1	P50571	Gamma-aminobutyric acid receptor subunit beta-1 OS=Mus musculus OX=10090 GN=Gabrb1 PE=1 SV=1	1.062	0.958	1.131	0.889	1.132	1.151	1.054	0.944	0.968	1.231	1.056	0.966	0.947	0.964	0.938	1.143	1.058	0.927	1.0696	1.0344	0.98325	1.0165	1.08782	0.227495	1.01761	0.80829	0.922676	0.908918	1.19809	0.918388	0.919578	0.888258	1.18323	1.11721	0.961618	0.973531	0.320546	1.03758	0.290891
Pa2g4	P50580	Proliferation-associated protein 2G4 OS=Mus musculus OX=10090 GN=Pa2g4 PE=1 SV=3	1.246	1.046	1.002	0.792	1.065	1.198	1.036	0.896	0.726	1.154	1.088	0.922	1.127	1.16	1.052	0.958	1.144	1.293	1.002	1.0302	1.07425	1.11175	0.932744	0.527316	0.926647	0.456629	1.04007	1.00965	1.1183	1.09091	0.922877	0.966912	1.03905	1.01508	1.11466	1.03636	0.404659	1.03392	0.343746
Dvl1	P51141	Segment polarity protein dishevelled homolog DVL-1 OS=Mus musculus OX=10090 GN=Dvl1 PE=1 SV=2	1.072	0.998	1.005			1.154	1.137				1.168	1.119			1.013	1.082			1.1455	1.025	1.1435	1.0475	1.00175	0.945547	0.97852	0.611844	0.928943	0.877748				0.867295	0.966935			0.903346	0.0152198	0.917115	0.0756862
Rab7a	P51150	Ras-related protein Rab-7a OS=Mus musculus OX=10090 GN=Rab7a PE=1 SV=2	0.922	0.99	1.063	0.954	1.015	1.053	1.06	0.964	1.042	0.99	1.049	1.096	0.937	0.967	1.015	1.064	1.023	0.981	1.0218	0.9888	1.01225	1.02075	1.00943	0.812049	0.968699	0.34305	0.875594	0.933962	1.1027	0.915547	1.02525	0.967588	0.970803	1.09178	1.01448	0.97061	0.158133	1.01116	0.420116
Uros	P51163	Uroporphyrinogen-III synthase OS=Mus musculus OX=10090 GN=Uros PE=1 SV=1	0.882	0.987	1.013	0.968	0.894	0.95	1.023	0.93	1.074	0.935	0.93	0.973	0.977	0.859	0.861	1.064	1.059	1.025	0.9824	0.9488	0.93475	1.00225	1.05098	0.27414	0.94667	0.331986	0.928421	0.964809	1.08925	0.901304	0.95615	0.925806	1.09353	1.08393	1.19325	0.967986	0.203556	1.07413	0.133466
Acadl	P51174	Long-chain specific acyl-CoA dehydrogenase, mitochondrial OS=Mus musculus OX=10090 GN=Acadl PE=1 SV=2	0.716	0.847	1.135	1.305	0.852	0.871	0.876	1.089	1.331	0.837	0.917	1.141	1.015	0.778	0.861	0.973	0.972	0.812	1.0008	0.971	0.96275	0.9045	1.03952	0.771364	1.07352	0.617949	0.822044	0.966895	1.04224	0.980466	1.01792	0.938931	0.852761	0.957635	1.0437	0.965913	0.420075	0.948257	0.263588
Ppox	P51175	Protoporphyrinogen oxidase OS=Mus musculus OX=10090 GN=Ppox PE=1 SV=1	0.898	0.998	0.855	1.183	1.055	0.992	1.014	1.199	1.256	1.13	0.947	1.147	1.112	0.959	0.985	1.172	1.156	0.965	1.1182	0.9978	1.04125	1.0695	1.0739	0.330575	0.932959	0.409569	0.905242	0.984221	0.713094	0.941879	0.933628	1.04013	1.0218	1.03957	1.00626	0.895613	0.0796307	1.02694	0.360069
Rpl9	P51410	60S ribosomal protein L9 OS=Mus musculus OX=10090 GN=Rpl9 PE=2 SV=2	1.235	1.012	0.918	0.846	1.274	1.344	0.969	0.924	0.769	1.187	1.081	0.875	1.03	1.18	1.144	0.899	1.056	1.241	1.0386	1.057	1.0415	1.085	0.997216	0.982546	0.974194	0.815566	0.918899	1.04438	0.993506	1.10013	1.07329	1.05828	1.02743	1.02524	1.05169	1.02604	0.446453	1.04066	0.334063
Plcb3	P51432	1-phosphatidylinositol 4,5-bisphosphate phosphodiesterase beta-3 OS=Mus musculus OX=10090 GN=Plcb3 PE=1 SV=2	1.074	1.008	1.021	0.949	1.104	1.053	1.071	0.904	0.816	1.068	1.044	0.913	1.014	1.207	1.094	0.949	1.057	1.227	0.9824	1.0312	1.0445	1.08175	0.940546	0.461002	0.95327	0.419374	1.01994	0.941176	1.12942	1.16299	1.03371	1.04789	1.03943	1.04241	1.01657	1.05745	0.214324	1.03657	0.335987
Camp	P51437	Cathelicidin antimicrobial peptide OS=Mus musculus OX=10090 GN=Camp PE=1 SV=2	1.952	1.117	1.74	1.234	1.59	0.504	0.576	0.545	0.375	0.401	1.074	1.629	0.71	1.161	2.137	1.624	1.201	2.204	0.4802	1.5266	1.1435	1.7915	0.419939	0.00623568	0.852135	0.362419	3.87302	1.93924	3.19266	3.29067	3.96509	1.98976	0.996931	1.69155	1.89836	3.25213	9.21219e-05	1.64415	0.0378073
Gla	P51569	Alpha-galactosidase A OS=Mus musculus OX=10090 GN=Gla PE=1 SV=1	1.069	0.959	0.975	0.862	1.264	1.253	1.144	0.891	0.717	1.033	1.142	1.049	1.167	1.099	1.267	1.048	1.185	1.069	1.0076	1.0258	1.11425	1.14225	0.904285	0.361357	0.898052	0.233583	0.853152	0.838287	1.09428	1.20223	1.22362	1.10946	0.999047	1.01542	0.972702	1.04231	0.439704	1.02416	0.321797
Hsd17b4	P51660	Peroxisomal multifunctional enzyme type 2 OS=Mus musculus OX=10090 GN=Hsd17b4 PE=1 SV=3	0.928	1.036	1.039	1.061	0.934	0.925	1.001	1.116	1.111	0.903	0.952	1.037	0.98	0.896	0.931	1.004	0.933	0.868	1.0112	0.9996	0.96625	0.934	1.04652	0.456124	1.07024	0.14814	1.00324	1.03497	0.931004	0.954995	1.03433	0.977941	0.968177	0.952041	0.96875	0.991707	0.416177	0.966727	0.227641
Clcn3	P51791	H(+)/Cl(-) exchange transporter 3 OS=Mus musculus OX=10090 GN=Clcn3 PE=1 SV=2	1.042	1.04	1.001	0.91	1.053	1.04	1.066	0.925	0.873	0.928	1.083	0.991	1.037	0.92	1.087	0.928	1.117	0.893	0.9664	1.0092	1.00775	1.00625	0.958968	0.450991	1.00293	0.960576	1.00192	0.97561	1.08216	1.04238	1.1347	1.00369	0.936428	1.07715	0.970652	1.04736	0.186367	0.99698	0.491299
Adcy9	P51830	Adenylate cyclase type 9 OS=Mus musculus OX=10090 GN=Adcy9 PE=1 SV=1	0.932	1.132	0.858	0.972	0.735	1.039	1.221	0.887	1.076	0.824	1.013	1.102	1.046	0.919	0.974	1.139	0.976	0.973	1.0094	0.9258	1.02	1.0155	0.989608	0.906193	0.911669	0.313267	0.897016	0.927109	0.967306	0.903346	0.89199	0.9615	1.03358	0.933078	1.05876	0.917353	0.205101	0.996728	0.469428
Gss	P51855	Glutathione synthetase OS=Mus musculus OX=10090 GN=Gss PE=1 SV=1	0.955	1.038	1.122	1	1.139	1.005	1.114	1.16	0.935	1.041	0.976	1.015	0.936	0.934	1.053	0.947	0.979	0.955	1.051	1.0508	0.96525	0.9835	1.08884	0.11763	1.06843	0.180023	0.950249	0.931777	0.967241	1.06952	1.09414	1.07889	0.933005	1.04594	1.02248	1.00259	0.498542	1.02008	0.287842
Hdgf	P51859	Hepatoma-derived growth factor OS=Mus musculus OX=10090 GN=Hdgf PE=1 SV=2	1.067	0.99	0.951	0.912	1.329	1.021	1.01	0.912	0.851	1.15	0.915	0.89	1.068	1.169	1.196	0.799	1.05	1.226	0.9888	1.0498	1.0105	1.06775	0.978525	0.798757	0.983189	0.885466	1.04505	0.980198	1.04276	1.07168	1.15565	1.3071	0.897753	0.983146	1.04876	1.05907	0.259101	1.05919	0.3219
Atp6v0d1	P51863	V-type proton ATPase subunit d 1 OS=Mus musculus OX=10090 GN=Atp6v0d1 PE=1 SV=2	0.87	0.979	1.049	0.906	0.969	0.94	1.054	1.03	1.183	1.029	0.979	1.03	0.981	0.862	0.97	1.07	0.987	0.769	1.0472	0.9546	0.963	0.949	1.08744	0.164968	1.0059	0.934948	0.925532	0.928843	1.01845	0.76585	0.941691	0.990807	1.03883	1.00612	0.892111	0.916072	0.0503527	0.981967	0.427259
Fabp7	P51880	Fatty acid-binding protein, brain OS=Mus musculus OX=10090 GN=Fabp7 PE=1 SV=2	0.885	0.978	1.045	1.035	1.057	0.82	0.989	1.046	1.47	0.976	0.943	0.846	0.822	0.722	0.759	0.927	0.867	0.645	1.0602	1	0.83325	0.7995	1.27237	0.124247	1.25078	0.0181743	1.07927	0.988878	0.999044	0.704082	1.08299	0.804878	1.09574	1.05474	0.893352	0.970853	0.305309	0.96218	0.33813
Slc25a5	P51881	ADP/ATP translocase 2 OS=Mus musculus OX=10090 GN=Slc25a5 PE=1 SV=3	0.885	0.973	0.916	1.054	0.892	0.833	0.992	1.015	1.12	0.911	1.002	1.104	0.957	0.955	0.998	1.002	0.94	0.896	0.9742	0.944	1.0045	0.959	0.969836	0.645334	0.984359	0.732298	1.06242	0.980847	0.902463	0.941071	0.979144	0.996008	0.907609	0.982236	0.93822	0.97319	0.308085	0.956018	0.165985
Apod	P51910	Apolipoprotein D OS=Mus musculus OX=10090 GN=Apod PE=1 SV=1	0.792	1.104	1.07	1.124	0.982	1.085	1.278	0.979	0.832	0.845	0.929	1.257	1.132	0.919	1.16	1.017	0.898	0.771	1.0038	1.0144	1.05925	0.9615	0.947652	0.653851	1.05502	0.614154	0.729954	0.86385	1.09295	1.35096	1.16213	1.24865	0.809069	0.793286	0.838955	1.03997	0.460151	0.922491	0.217441
Kcnj4	P52189	Inward rectifier potassium channel 4 OS=Mus musculus OX=10090 GN=Kcnj4 PE=1 SV=1	1.059	0.946	1.727	0.951	1.096	0.727	0.802	1.189	1.233	1.214	0.87	0.753	0.857	0.958	0.771	0.908	0.951	0.846	1.033	1.1558	0.8595	0.869	1.20186	0.225638	1.33003	0.133231	1.45667	1.17955	1.45248	0.77129	0.902801	0.886207	1.20584	1.10968	0.88309	1.15256	0.26047	1.02121	0.436993
Tst	P52196	Thiosulfate sulfurtransferase OS=Mus musculus OX=10090 GN=Tst PE=1 SV=3	0.8	0.805	0.828	1.066	0.869	0.864	0.922	0.893	1.142	0.733	1.161	1.268	1.074	1.038	1.212	1.131	1.048	1.011	0.9108	0.8736	1.13525	1.1005	0.80229	0.0373274	0.793821	0.0130518	0.925926	0.873102	0.927212	0.93345	1.18554	1.04393	0.891956	0.975791	0.973988	0.969046	0.332477	0.971416	0.313998
Kpna2	P52293	Importin subunit alpha-1 OS=Mus musculus OX=10090 GN=Kpna2 PE=1 SV=2	1.082	0.974	1.096			0.953	1.158				1.015	1.129			1.025	1.17			1.0555	1.05067	1.072	1.0975	0.984608	0.901009	0.957327	0.569104	1.13536	0.841105				1.00985	1.03632			0.988234	0.480528	1.02308	0.404059
Polr1c	P52432	DNA-directed RNA polymerases I and III subunit RPAC1 OS=Mus musculus OX=10090 GN=Polr1c PE=1 SV=3	1.116	0.924	0.829	0.848	1.345	1.225	0.986	0.939	0.866	1.334	0.913	0.819	1.031	1.362	1.115	0.83	1.025	1.347	1.07	1.0124	1.03125	1.07925	1.03758	0.797265	0.938059	0.659148	0.91102	0.93712	0.882854	0.979215	1.00825	1.22125	1.01343	0.99418	0.988987	0.943691	0.337252	1.05446	0.387019
Usp10	P52479	Ubiquitin carboxyl-terminal hydrolase 10 OS=Mus musculus OX=10090 GN=Usp10 PE=1 SV=3	0.885	1.043	0.987	0.894	1.03	1.082	1.126	1.058	1.006	1.187	1.038	1.11	0.934	1.028	1.032	0.953	0.996	1.009	1.0918	0.9678	1.0275	0.9975	1.06258	0.214349	0.970226	0.487057	0.81793	0.926288	0.932892	0.888668	0.867734	0.99422	0.858559	1.06638	0.981518	0.886702	0.0127684	0.975169	0.23951
Pkm	P52480	Pyruvate kinase PKM OS=Mus musculus OX=10090 GN=Pkm PE=1 SV=4	0.827	0.874	1.075	0.977	1.024	0.73	0.857	1.301	1.141	1.139	0.925	1.018	0.878	0.906	0.884	1.007	0.918	0.862	1.0336	0.9554	0.93175	0.91775	1.10931	0.428521	1.04102	0.546034	1.13288	1.01984	0.826287	0.856266	0.899034	0.955676	0.989194	1.04556	0.951435	0.94686	0.25613	0.985466	0.380608
Pkm	P52480-2	Isoform M1 of Pyruvate kinase PKM OS=Mus musculus OX=10090 GN=Pkm	0.874	0.858	1.407	1.255	0.957	0.666	0.802	1.253	1.222	0.974	0.823	0.854	0.823	0.666	0.826	0.821	0.842	0.64	0.9834	1.0702	0.7915	0.78225	1.24245	0.199204	1.3681	0.0655417	1.31231	1.06983	1.12291	1.027	0.982546	1.00365	0.961358	1.02309	0.960961	1.10292	0.300299	0.987263	0.444745
Ndufs6	P52503	NADH dehydrogenase [ubiquinone] iron-sulfur protein 6, mitochondrial OS=Mus musculus OX=10090 GN=Ndufs6 PE=1 SV=2	0.679	0.81	0.761	1.378	0.816	0.625	0.751	1.031	1.454	0.815	0.783	0.989	0.915	0.793	0.727	0.888	0.877	0.763	0.9352	0.8888	0.87	0.81375	1.07494	0.713631	1.09223	0.62264	1.0864	1.07856	0.738118	0.94773	1.00123	0.92848	0.897877	0.95847	0.962169	0.970408	0.407364	0.936749	0.206959
Uck1	P52623	Uridine-cytidine kinase 1 OS=Mus musculus OX=10090 GN=Uck1 PE=1 SV=2	0.99	0.956	1.242	0.782	1.234	0.915	0.941	0.963	0.855	1.166	0.945	0.898	1.183	1.137	0.867	0.917	1.098	1.089	0.968	1.0408	1.04075	0.99275	0.930098	0.424661	1.0484	0.681807	1.08197	1.01594	1.28972	0.91462	1.05832	0.91746	1.02116	0.928149	0.957784	1.07211	0.24885	0.956138	0.309739
Rida	P52760	2-iminobutanoate/2-iminopropanoate deaminase OS=Mus musculus OX=10090 GN=Rida PE=1 SV=3	1.196	1.21	1.232	0.781	1.371	1.161	1.153	1.199	0.729	1.179	0.829	0.863	0.947	0.757	0.96	0.792	0.962	0.752	1.0842	1.158	0.849	0.8665	1.27703	0.0636354	1.33641	0.0489901	1.03015	1.04944	1.02752	1.07133	1.16285	1.15802	0.917729	1.01584	0.993395	1.06826	0.297659	1.02125	0.402494
Efnb1	P52795	Ephrin-B1 OS=Mus musculus OX=10090 GN=Efnb1 PE=1 SV=1	1.32	0.962	1.038	0.741	1.105	1.16	0.962	0.866	0.99	0.997	1.255	0.898	0.774	1.065	1.03	1.188	0.761	0.814	0.995	1.0332	0.998	0.94825	0.996994	0.978268	1.08959	0.556928	1.13793	1	1.19861	0.748485	1.10832	0.820717	1.32294	0.983204	0.764319	1.03867	0.36341	0.972795	0.370544
Cpt2	P52825	Carnitine O-palmitoyltransferase 2, mitochondrial OS=Mus musculus OX=10090 GN=Cpt2 PE=1 SV=2	0.714	0.922	0.708	1.338	0.801	0.709	0.879	1.142	1.398	0.799	0.882	1.198	1.016	0.727	0.883	1.089	0.977	0.638	0.9854	0.8966	0.95575	0.89675	1.03102	0.864644	0.999833	0.999265	1.00705	1.04892	0.619965	0.957082	1.0025	1.00113	0.909015	0.961614	0.877579	0.927104	0.309677	0.937336	0.342624
Rpl10a	P53026	60S ribosomal protein L10a OS=Mus musculus OX=10090 GN=Rpl10a PE=1 SV=3	0.882	0.931	0.82	0.867	1.029	1.08	1.003	0.9	0.925	1.032	1.073	1.039	1.093	1.335	1.037	1.053	1.091	1.284	0.988	0.9058	1.135	1.11625	0.870485	0.0752837	0.811467	0.0136148	0.816667	0.928215	0.911111	0.937297	0.997093	0.966449	1.01347	0.99817	0.961798	0.918077	0.0652195	0.984973	0.419569
Dbt	P53395	Lipoamide acyltransferase component of branched-chain alpha-keto acid dehydrogenase complex, mitochondrial OS=Mus musculus OX=10090 GN=Dbt PE=1 SV=2	0.766	1.155	0.902	1.357	0.742	0.674	0.992	1.031	1.199	0.743	0.766	1.163	0.987	0.743	0.783	1.213	0.952	0.789	0.9278	0.9844	0.91475	0.93425	1.01427	0.9284	1.05368	0.764487	1.1365	1.16431	0.874879	1.13178	0.998654	1.02219	1.04299	0.964539	1.06191	1.06122	0.360501	1.02291	0.447471
Rabggtb	P53612	Geranylgeranyl transferase type-2 subunit beta OS=Mus musculus OX=10090 GN=Rabggtb PE=1 SV=2	1.052	1.12	1.005	0.927	1.169	1.229	1.109	0.98	0.97	1.162	1.07	0.939	1.378	1.535	1.094	1.042	1.011	1.102	1.09	1.0546	1.2305	1.06225	0.885819	0.327031	0.992798	0.886755	0.85598	1.00992	1.02551	0.95567	1.00602	1.02243	1.10969	0.733672	0.717915	0.970621	0.303512	0.895927	0.13534
Hccs	P53702	Cytochrome c-type heme lyase OS=Mus musculus OX=10090 GN=Hccs PE=1 SV=2				1.47	1.289			1.101	1.026	0.974			1.159	1.12			0.961	0.921	1.03367	1.3795	1.1395	0.941	0.907123	0.123367	1.46599	0.0418882				1.43275	1.32341			0.829163	0.822321	1.37808	0.0123995	0.825742	0.00961637
Pitpna	P53810	Phosphatidylinositol transfer protein alpha isoform OS=Mus musculus OX=10090 GN=Pitpna PE=1 SV=2	0.872	0.942	1.009	1.183	0.843	0.931	1.017	0.976	1.121	0.804	0.934	1.152	0.984	0.824	0.924	1.136	0.97	0.801	0.9698	0.9698	0.9735	0.95775	0.996199	0.966134	1.01258	0.89924	0.936627	0.926254	1.03381	1.05531	1.04851	0.989293	0.986111	0.985772	0.972087	1.0001	0.5	0.983316	0.438336
Pitpnb	P53811	Phosphatidylinositol transfer protein beta isoform OS=Mus musculus OX=10090 GN=Pitpnb PE=1 SV=2				1.117	0.806			0.941	0.905	1.214			0.931	0.915			0.869	0.864	1.02	0.9615	0.923	0.8665	1.10509	0.497721	1.10964	0.603471				1.23425	0.663921			0.933405	0.944262	0.949088	0.377526	0.938834	0.0106528
Rab2a	P53994	Ras-related protein Rab-2A OS=Mus musculus OX=10090 GN=Rab2a PE=1 SV=1	1.073	1.008	0.985	0.959	0.99	1.043	1.057	0.936	1.009	1.045	1.044	1.105	0.969	1.057	1.022	1.141	1.015	1.035	1.018	1.003	1.04375	1.05325	0.975329	0.487349	0.952291	0.181285	1.02876	0.953642	1.05235	0.950446	0.947368	0.978927	1.03258	1.04747	0.979186	0.986514	0.310578	1.00954	0.411837
Anapc1	P53995	Anaphase-promoting complex subunit 1 OS=Mus musculus OX=10090 GN=Anapc1 PE=1 SV=2				0.872	1.026			0.983	0.944	1.214			0.98	1.221			0.983	1.133	1.047	0.949	1.1005	1.058	0.951386	0.729744	0.896975	0.417279				0.923729	0.84514			1.00306	0.927928	0.884434	0.24189	0.965495	0.39643
Cnbp	P53996	Cellular nucleic acid-binding protein OS=Mus musculus OX=10090 GN=Cnbp PE=1 SV=2	1.138	1.039	0.963	0.954	1.022	1.194	1.007	0.927	0.927	1.05	1.1	1.047	1.065	1.096	1.072	1.074	1.073	1.096	1.021	1.0232	1.077	1.07875	0.948004	0.358747	0.948505	0.185266	0.953099	1.03178	1.03883	1.02913	0.973333	0.974545	1.02579	1.00751	1	1.00523	0.485673	1.00196	0.452108
Idh2	P54071	Isocitrate dehydrogenase [NADP], mitochondrial OS=Mus musculus OX=10090 GN=Idh2 PE=1 SV=3	0.864	0.97	0.936	1.188	0.84	0.809	0.982	1.007	1.271	0.796	0.95	1.251	0.961	0.868	0.995	1.194	0.93	0.846	0.973	0.9596	1.0075	0.99125	0.965757	0.785949	0.968071	0.75035	1.06799	0.98778	0.929494	0.934697	1.05528	1.04737	0.954436	0.967742	0.974654	0.995046	0.451242	0.98605	0.444634
Dnajc2	P54103	DnaJ homolog subfamily C member 2 OS=Mus musculus OX=10090 GN=Dnajc2 PE=1 SV=2	1.365	1.162	1.097	1.032	0.805	1.138	1.023	0.952	0.763	0.998	1.104	0.867	1.04	0.938	0.967	1.014	1.022	0.79	0.9748	1.0922	0.98725	0.94825	0.987389	0.885529	1.15181	0.245448	1.19947	1.13587	1.15231	1.35256	0.806613	0.875906	1.16955	0.982692	0.842217	1.12937	0.157697	0.967591	0.312038
Stom	P54116	Erythrocyte band 7 integral membrane protein OS=Mus musculus OX=10090 GN=Stom PE=1 SV=3	1.052	1.045	1.177	0.881	1.057	1.177	1.041	0.829	0.745	0.947	1.075	1.043	1.156	1.139	1.162	1.04	1.139	1.273	0.9478	1.0424	1.10325	1.1535	0.859098	0.126424	0.903684	0.146302	0.893798	1.00384	1.41978	1.18255	1.11616	1.08093	0.997124	0.985294	1.11765	1.12323	0.161214	1.04525	0.196944
Stmn1	P54227	Stathmin OS=Mus musculus OX=10090 GN=Stmn1 PE=1 SV=2	0.89	0.905	1.044	1.052	0.957	0.934	0.96	0.946	1.213	0.901	0.943	1.135	0.879	0.853	0.914	1.201	0.913	0.858	0.9908	0.9696	0.9525	0.9715	1.04021	0.665814	0.998044	0.981309	0.952891	0.942708	1.10359	0.867271	1.06215	0.969247	1.05815	1.03868	1.00586	0.985724	0.377797	1.01798	0.428076
Cacnb3	P54285	Voltage-dependent L-type calcium channel subunit beta-3 OS=Mus musculus OX=10090 GN=Cacnb3 PE=1 SV=2	0.992	1.039	1.122	0.73	1.276	1.015	1.05	0.859	0.829	1.159	0.87	0.931	0.853	1.329	1.14	0.926	1.05	0.885	0.9824	1.0318	0.99575	1.00025	0.986593	0.915108	1.03154	0.789522	0.97734	0.989524	1.30617	0.880579	1.10095	1.31034	0.994629	1.23095	0.665914	1.05091	0.330705	1.05046	0.486396
Lipe	P54310	Hormone-sensitive lipase OS=Mus musculus OX=10090 GN=Lipe PE=1 SV=2	0.916	0.986	1.055	0.913	1.183	0.902	1.057	0.901	0.79	1.275	1.045	0.994	1.005	1.215	0.976	0.929	1.064	1.135	0.985	1.0106	1.06475	1.026	0.9251	0.473938	0.98499	0.831916	1.01552	0.932829	1.17092	1.1557	0.927843	0.933971	0.934608	1.05871	0.934156	1.04056	0.400246	0.96536	0.296802
Rad23a	P54726	UV excision repair protein RAD23 homolog A OS=Mus musculus OX=10090 GN=Rad23a PE=1 SV=2	0.855	0.987	0.941	0.829	1.029	1.104	1.204	0.854	0.962	1.035	1.001	1.113	0.992	0.991	0.949	1.228	1.136	0.924	1.0318	0.9282	1.02425	1.05925	1.00737	0.920059	0.87628	0.135331	0.774457	0.819767	1.10187	0.861746	0.994203	0.948052	1.10332	1.14516	0.932392	0.910409	0.0908571	1.03223	0.337121
Rad23b	P54728	UV excision repair protein RAD23 homolog B OS=Mus musculus OX=10090 GN=Rad23b PE=1 SV=2	1.02	1.048	1.005	1.038	1.002	1.047	1.111	0.926	1.047	1.079	1.004	1.071	1.071	1.064	0.973	1.147	1.083	0.995	1.042	1.0226	1.0525	1.0495	0.990024	0.791823	0.974369	0.488614	0.974212	0.943294	1.08531	0.991404	0.928638	0.969124	1.07096	1.0112	0.93515	0.984572	0.284132	0.99661	0.473578
Nub1	P54729	NEDD8 ultimate buster 1 OS=Mus musculus OX=10090 GN=Nub1 PE=1 SV=2	0.622	0.768	0.678	0.876	0.985	0.793	0.97	1.041	1.267	1.112	1.183	0.979	1.128	1.392	0.762	0.928	1.228	0.827	1.0366	0.7858	1.1705	0.93625	0.885604	0.287254	0.839306	0.240501	0.784363	0.791753	0.651297	0.691397	0.885791	0.644125	0.947906	1.08865	0.594109	0.76092	0.0198899	0.818698	0.0654074
Faf1	P54731	FAS-associated factor 1 OS=Mus musculus OX=10090 GN=Faf1 PE=1 SV=2	1.097	1.092	0.933			1.068	1.105				1.15	0.985			0.998	0.997			1.0865	1.04067	1.0675	0.9975	1.0178	0.843066	1.04327	0.578654	1.02715	0.988235				0.867826	1.01218			1.00769	0.28196	0.940004	0.242765
Ephb3	P54754	Ephrin type-B receptor 3 OS=Mus musculus OX=10090 GN=Ephb3 PE=1 SV=2	0.974	1.102	0.869	0.935	1.086	1.103	1.091	1.013	0.923	0.958	1.097	1.067	1.03	0.927	1.217	1.205	1.134	1.018	1.0176	0.9932	1.03025	1.1435	0.987721	0.813922	0.868561	0.0525134	0.883046	1.01008	0.857848	1.013	1.13361	1.10939	1.12933	1.10097	1.09817	0.979518	0.339777	1.10947	0.0512079
Ephb2	P54763	Ephrin type-B receptor 2 OS=Mus musculus OX=10090 GN=Ephb2 PE=1 SV=3	0.895	1.036	0.797	0.962	1.209	1.188	1.067	0.877	0.718	0.923	1.192	1.084	1.198	1.225	1.577	1.143	1.259	1.546	0.9546	0.9798	1.17475	1.38125	0.812598	0.0544623	0.709357	0.0135866	0.753367	0.970947	0.90878	1.33983	1.30986	1.32299	1.05443	1.05092	1.26204	1.05656	0.409425	1.17259	0.0565313
Psmc4	P54775	26S proteasome regulatory subunit 6B OS=Mus musculus OX=10090 GN=Psmc4 PE=1 SV=2	0.885	0.947	1.071	0.977	0.881	0.831	0.968	1.141	1.305	0.928	1.003	0.908	0.961	0.852	0.858	0.887	0.927	0.817	1.0346	0.9522	0.931	0.87225	1.11128	0.333188	1.09166	0.11549	1.06498	0.978306	0.93865	0.748659	0.949353	0.855434	0.976872	0.96462	0.95892	0.93599	0.196108	0.938962	0.0967649
Tango2	P54797	Transport and Golgi organization 2 homolog OS=Mus musculus OX=10090 GN=Tango2 PE=1 SV=1				1.02	1.182			1.117	1.083	1.172			0.976	0.948			1.062	1.019	1.124	1.101	0.962	1.0405	1.1684	0.0190853	1.05815	0.545341				0.941828	1.00853			1.08811	1.07489	0.97518	0.380465	1.0815	0.0461366
Adsl	P54822	Adenylosuccinate lyase OS=Mus musculus OX=10090 GN=Adsl PE=1 SV=2	1.075	1.091	1.155	1.014	1.048	1.017	1.031	1.069	1.073	0.888	1.139	1.089	0.975	0.995	1.201	1.036	0.986	1.116	1.0156	1.0766	1.0495	1.08475	0.967699	0.528991	0.992487	0.873211	1.05703	1.0582	1.08045	0.945014	1.18018	1.05443	0.951331	1.01128	1.12161	1.06417	0.0879599	1.03466	0.292304
Ddx6	P54823	Probable ATP-dependent RNA helicase DDX6 OS=Mus musculus OX=10090 GN=Ddx6 PE=1 SV=1	1.132	1.001	1.034	0.866	1.019	1.05	0.985	0.982	0.958	1.078	0.982	0.871	0.907	1.255	0.977	0.876	0.961	1.104	1.0106	1.0104	1.00375	0.9795	1.00682	0.934607	1.03155	0.641904	1.0781	1.01624	1.05295	0.903967	0.945269	0.994908	1.00574	1.05954	0.879681	0.999306	0.498399	0.984967	0.407148
Ptpn5	P54830	Tyrosine-protein phosphatase non-receptor type 5 OS=Mus musculus OX=10090 GN=Ptpn5 PE=1 SV=2	0.69	0.974	0.78	1.085	0.772	0.718	0.889	1.292	1.604	1.015	0.984	0.801	0.774	0.912	0.717	0.766	0.713	0.791	1.1036	0.8602	0.86775	0.74675	1.27179	0.236901	1.15193	0.221206	0.961003	1.09561	0.603715	0.676434	0.760591	0.728659	0.956305	0.921189	0.867325	0.819471	0.0979661	0.868369	0.0303435
Adprh	P54923	[Protein ADP-ribosylarginine] hydrolase OS=Mus musculus OX=10090 GN=Adprh PE=1 SV=1	1.008	0.969	0.982	0.961	1.096	0.996	0.863	1.086	1.266	1.059	0.993	0.943	0.877	0.909	0.933	0.913	0.866	0.893	1.054	1.0032	0.9305	0.90125	1.13272	0.154674	1.11312	0.0124162	1.01205	1.12283	0.904236	0.759084	1.03494	0.939577	0.968187	0.987457	0.982398	0.966627	0.244212	0.969405	0.173265
Slc12a2	P55012	Solute carrier family 12 member 2 OS=Mus musculus OX=10090 GN=Slc12a2 PE=1 SV=2	1.272	1.159	1.054	0.787	1.592	1.299	1.204	0.918	0.747	1.29	1.187	1.052	0.95	1.543	1.226	1.018	0.961	1.767	1.0916	1.1728	1.183	1.243	0.922739	0.605671	0.943524	0.759098	0.979215	0.962625	1.14815	1.05355	1.23411	1.03286	0.967681	1.01158	1.14517	1.07553	0.324862	1.03932	0.399212
Ncan	P55066	Neurocan core protein OS=Mus musculus OX=10090 GN=Ncan PE=1 SV=1	1.321	1.076	0.905	0.819	1.096	1.279	0.96	0.775	0.704	1.06	1.082	0.965	1.094	1.298	1.162	1.14	1.052	1.366	0.9556	1.0434	1.10975	1.18	0.861095	0.279317	0.884237	0.271048	1.03284	1.12083	1.16774	1.16335	1.03396	1.07394	1.18135	0.961609	1.05239	1.10375	0.266106	1.06732	0.245682
Aqp4	P55088	Aquaporin-4 OS=Mus musculus OX=10090 GN=Aqp4 PE=1 SV=2	0.869	1.242	0.709	1.045	1.092	1.289	1.197	0.919	0.9	1.145	1.218	1.154	1.15	1.083	1.186	1.53	1.241	1.107	1.09	0.9914	1.15125	1.266	0.946797	0.522057	0.783096	0.076692	0.674166	1.03759	0.771491	1.16111	0.953712	0.973727	1.32582	1.07913	1.02216	0.919615	0.218275	1.10021	0.139052
Abcd3	P55096	ATP-binding cassette sub-family D member 3 OS=Mus musculus OX=10090 GN=Abcd3 PE=1 SV=2	1.076	0.961	0.971	1.031	1.021	1.104	1.069	1.089	1.069	1.37	0.949	1.022	1.134	1.599	1.01	0.987	1.181	1.486	1.1402	1.012	1.176	1.166	0.969558	0.810871	0.867925	0.181729	0.974638	0.898971	0.891644	0.964453	0.745255	1.06428	0.965753	1.04145	0.929331	0.894992	0.0353475	1.0002	0.479429
Tyro3	P55144	Tyrosine-protein kinase receptor TYRO3 OS=Mus musculus OX=10090 GN=Tyro3 PE=1 SV=2	1.221	1.118	0.986	0.884	0.941	1.287	1.146	0.854	0.877	0.906	1.155	1.128	1.119	0.992	1.167	1.236	1.049	1.091	1.014	1.03	1.0985	1.13575	0.923077	0.437413	0.90689	0.220119	0.948718	0.975567	1.15457	1.00798	1.03863	1.01039	1.09574	0.937444	1.0998	1.02509	0.441706	1.03584	0.261957
Sh3bp1	P55194	SH3 domain-binding protein 1 OS=Mus musculus OX=10090 GN=Sh3bp1 PE=1 SV=3	0.829	0.811	1.028	0.657	0.782	1.226	1.148	0.931	0.932	0.449	1.002	1.411	0.865	0.747	1.039	0.932	0.961	0.832	0.9372	0.8214	1.00625	0.941	0.931379	0.73905	0.872901	0.166615	0.676183	0.706446	1.10419	0.704936	1.74165	1.03693	0.660524	1.11098	1.11379	0.98668	0.228146	0.980555	0.340201
Adk	P55264	Adenosine kinase OS=Mus musculus OX=10090 GN=Adk PE=1 SV=2	1.034	0.992	0.9	1.175	0.821	1.067	0.988	0.962	1.211	0.75	0.955	1.156	0.958	0.773	0.968	1.129	0.944	0.783	0.9956	0.9844	0.9605	0.956	1.03654	0.757847	1.02971	0.767517	0.969072	1.00405	0.935551	0.970273	1.09467	1.01361	0.976644	0.985386	1.01294	0.994722	0.455163	0.997145	0.48368
Cdh11	P55288	Cadherin-11 OS=Mus musculus OX=10090 GN=Cdh11 PE=1 SV=1	1.193	1.497	1.06	1.014	0.986	0.919	1.121	1.063	1.143	0.998	0.929	0.796	0.97	0.894	0.855	1.016	0.973	0.923	1.0488	1.15	0.89725	0.94175	1.1689	0.0322022	1.22113	0.101608	1.29815	1.33541	0.997178	0.887139	0.987976	0.920344	1.27638	1.00309	1.03244	1.10117	0.175845	1.05806	0.207228
Lrpap1	P55302	Alpha-2-macroglobulin receptor-associated protein OS=Mus musculus OX=10090 GN=Lrpap1 PE=1 SV=1	0.646	1.001	0.761			0.935	1.12				1.125	1.179			0.769	1.203			1.0275	0.802667	1.152	0.986	0.891927	0.325505	0.814064	0.448232	0.690909	0.89375				0.683556	1.02036			0.79233	0.117335	0.851956	0.263524
Entpd1	P55772	Ectonucleoside triphosphate diphosphohydrolase 1 OS=Mus musculus OX=10090 GN=Entpd1 PE=1 SV=1	1.069	1.031	1.084	1.008	1.074	0.966	1.009	0.968	0.919	1.17	1.041	0.911	1.095	1.013	1.064	0.876	1.068	1.034	1.0064	1.0532	1.015	1.0105	0.991527	0.88949	1.04226	0.355462	1.10663	1.0218	1.11983	1.09684	0.917949	1.02209	0.961581	0.975342	1.02073	1.05261	0.16765	0.994937	0.471162
Stmn2	P55821	Stathmin-2 OS=Mus musculus OX=10090 GN=Stmn2 PE=1 SV=1	0.905	0.763	1.027	1.091	0.722	0.9	1.024	1.014	1.623	0.864	0.943	1.091	0.801	0.822	0.855	1.062	0.778	0.729	1.085	0.9016	0.91425	0.856	1.18677	0.341035	1.05327	0.673792	1.00556	0.745117	1.01282	0.672212	0.835648	0.906681	0.973419	0.971286	0.886861	0.854271	0.136227	0.934562	0.289214
Golga3	P55937	Golgin subfamily A member 3 OS=Mus musculus OX=10090 GN=Golga3 PE=1 SV=3				1.06	1.16			1.13	1.08	1.155			1.158	1.099			1.091	1.154	1.12167	1.11	1.1285	1.1225	0.993945	0.861448	0.988864	0.852076				0.981481	1.00433			0.942142	1.05005	0.992905	0.409793	0.996094	0.451082
Atp5mf	P56135	ATP synthase subunit f, mitochondrial OS=Mus musculus OX=10090 GN=Atp5mf PE=1 SV=3	0.931	0.982	1.072	1.139	0.856	0.759	0.917	1.184	1.177	0.906	0.878	1.005	0.949	0.767	0.862	0.969	0.952	0.746	0.9886	0.996	0.89975	0.88225	1.09875	0.423407	1.12893	0.160306	1.22661	1.07088	0.905405	0.967715	0.944812	0.981777	0.964179	1.00316	0.972621	1.02309	0.470563	0.980434	0.40857
Arpp19	P56212	cAMP-regulated phosphoprotein 19 OS=Mus musculus OX=10090 GN=Arpp19 PE=1 SV=2	1.142	1.087	1.127	0.777	1.291	0.9	0.872	0.884	0.763	1.199	0.854	0.769	0.931	1.269	0.905	0.751	0.976	1.292	0.9236	1.0848	0.95575	0.981	0.966361	0.807237	1.10581	0.477543	1.26889	1.24656	1.27489	1.01835	1.07673	1.05972	0.976593	1.04834	1.01812	1.17708	0.0931686	1.02569	0.439119
Rab4a	P56371	Ras-related protein Rab-4A OS=Mus musculus OX=10090 GN=Rab4a PE=1 SV=2	0.85	1.21	1.248			0.991	1.111				1.063	1.001			1.196	0.975			1.051	1.10267	1.032	1.0855	1.01841	0.804889	1.01581	0.931274	0.857719	1.08911				1.12512	0.974026			0.973414	0.390343	1.04957	0.34347
Acyp2	P56375	Acylphosphatase-2 OS=Mus musculus OX=10090 GN=Acyp2 PE=1 SV=2	0.879	1.027	1.116	1.109	0.956	0.917	0.795	1.065	1.106	0.887	0.86	0.994	0.945	0.815	0.852	0.984	0.905	0.807	0.954	1.0174	0.9035	0.887	1.05589	0.519315	1.14701	0.0710238	0.958561	1.29182	1.04789	1.00271	1.07779	0.990698	0.98994	0.957672	0.990184	1.07575	0.206373	0.982123	0.388179
Acyp1	P56376	Acylphosphatase-1 OS=Mus musculus OX=10090 GN=Acyp1 PE=1 SV=2	0.955	1.023	1.009	1.052	1.11	1.015	1.024	0.986	1.083	0.998	1.026	1.109	1.038	0.984	1.076	1.016	1.056	1.035	1.0212	1.0298	1.03925	1.04575	0.982632	0.562771	0.984748	0.623537	0.940887	0.999023	1.02333	0.971376	1.11222	1.04873	0.916141	1.01734	1.05183	1.00937	0.392665	1.00851	0.415141
Atp5mpl	P56379	ATP synthase subunit ATP5MPL, mitochondrial OS=Mus musculus OX=10090 GN=Atp5mpl PE=1 SV=1	1.103	1.448	1.467			0.799	1.469				0.95	1.267			0.936	1.295			1.134	1.33933	1.1085	1.1155	1.023	0.951404	1.20066	0.350771	1.38048	0.985705				0.985263	1.0221			1.18309	0.266748	1.00368	0.489667
Nudt2	P56380	Bis(5'-nucleosyl)-tetraphosphatase [asymmetrical] OS=Mus musculus OX=10090 GN=Nudt2 PE=1 SV=3	1.005	1.05	1.049	0.849	1.093	0.876	0.942	1.132	1.103	1.012	0.957	0.888	0.886	0.705	0.972	0.877	0.937	0.6	1.013	1.0092	0.859	0.8465	1.17928	0.0701885	1.1922	0.108297	1.14726	1.11465	0.926678	0.769719	1.08004	1.01567	0.987613	1.05756	0.851064	1.00767	0.47707	0.977978	0.452406
Atp5f1e	P56382	ATP synthase subunit epsilon, mitochondrial OS=Mus musculus OX=10090 GN=Atp5f1e PE=1 SV=2	0.956	1.161	1.075	1.219	0.866	0.702	0.927	1.081	0.995	0.84	0.895	0.969	1.037	0.755	0.927	0.941	0.952	0.745	0.909	1.0554	0.914	0.89125	0.99453	0.9577	1.18418	0.0953536	1.36182	1.25243	0.99445	1.22513	1.03095	1.03575	0.971104	0.918033	0.986755	1.17296	0.0749378	0.977912	0.389904
Dynlt3	P56387	Dynein light chain Tctex-type 3 OS=Mus musculus OX=10090 GN=Dynlt3 PE=1 SV=1	1.138	1.067	1.083	0.853	1.11	1.113	1.183	0.975	1.016	1.055	1.003	0.939	0.892	1.029	1.023	0.994	1.023	0.923	1.0684	1.0502	0.96575	0.99075	1.10629	0.0774055	1.06001	0.363511	1.02246	0.901944	1.11077	0.839567	1.05213	1.01994	1.05857	1.14686	0.896987	0.985375	0.389274	1.03059	0.272446
Cox6b1	P56391	Cytochrome c oxidase subunit 6B1 OS=Mus musculus OX=10090 GN=Cox6b1 PE=1 SV=2	0.785	0.909	0.831	1.226	0.865	0.768	0.821	1.039	1.265	0.843	0.854	0.994	0.942	0.986	0.78	0.862	0.905	0.95	0.9472	0.9232	0.944	0.87425	1.00339	0.977142	1.05599	0.620032	1.02214	1.10719	0.799808	0.96917	1.0261	0.913349	0.867203	0.960722	0.963489	0.984879	0.423652	0.926191	0.0997259
Cyb5a	P56395	Cytochrome b5 OS=Mus musculus OX=10090 GN=Cyb5a PE=1 SV=2	0.822	1.013	1.037	1.214	0.801	1.035	1.076	1.022	1.34	0.917	1.033	1.187	0.958	0.861	1.032	1.105	1.037	0.879	1.078	0.9774	1.00975	1.01325	1.06759	0.517855	0.964619	0.719933	0.794203	0.94145	1.01468	0.90597	0.873501	0.999032	0.930918	1.08246	1.02091	0.90596	0.180491	1.00833	0.484006
Usp5	P56399	Ubiquitin carboxyl-terminal hydrolase 5 OS=Mus musculus OX=10090 GN=Usp5 PE=1 SV=1	0.963	1.004	0.84	0.855	0.931	1.078	1.03	1.024	1.12	1.16	1.113	1	0.923	1.055	0.876	1.041	0.837	0.983	1.0824	0.9186	1.02275	0.93425	1.05832	0.238052	0.983249	0.782444	0.893321	0.974757	0.820312	0.763393	0.802586	0.787062	1.041	0.906826	0.931754	0.850874	0.00192823	0.91666	0.101998
Atp5f1b	P56480	ATP synthase subunit beta, mitochondrial OS=Mus musculus OX=10090 GN=Atp5f1b PE=1 SV=2	0.778	0.994	1.047	1.161	0.957	0.803	1.023	1.111	1.1	0.973	0.924	1.058	1.015	0.885	0.914	0.969	1.007	0.885	1.002	0.9874	0.9705	0.94375	1.03246	0.676488	1.04625	0.578778	0.968867	0.971652	0.942394	1.05545	0.983556	0.989177	0.915879	0.992118	1	0.984385	0.433109	0.974294	0.300138
Cckbr	P56481	Gastrin/cholecystokinin type B receptor OS=Mus musculus OX=10090 GN=Cckbr PE=2 SV=1	0.828	0.989	0.945	1.071	1.002	1	0.991	1.042	1.185	0.943	1.008	1.093	0.902	0.936	1.013	1.026	0.971	0.838	1.0322	0.967	0.98475	0.962	1.04818	0.453513	1.0052	0.935037	0.828	0.997982	0.90691	0.903797	1.06257	1.00496	0.938701	1.0765	0.895299	0.939851	0.145407	0.978864	0.35948
Cd38	P56528	ADP-ribosyl cyclase/cyclic ADP-ribose hydrolase 1 OS=Mus musculus OX=10090 GN=Cd38 PE=1 SV=2				0.76	0.954			1.086	0.964	1.294			0.982	0.808			1.007	0.72	1.11467	0.857	0.895	0.8635	1.24544	0.21529	0.992472	0.973474				0.788382	0.737249			1.02546	0.891089	0.762815	0.0855966	0.958274	0.434212
Ctbp2	P56546	C-terminal-binding protein 2 OS=Mus musculus OX=10090 GN=Ctbp2 PE=1 SV=2	0.913	0.929	1.075	0.888	1.102	0.977	1.022	0.958	1.096	1.027	1.022	0.961	0.977	1.012	1.027	0.949	1.021	0.968	1.016	0.9814	0.993	0.99125	1.02316	0.467178	0.990063	0.858228	0.934493	0.909002	1.12213	0.810219	1.07303	1.00489	0.987513	1.04504	0.956522	0.969774	0.256084	0.998491	0.472239
Slc1a3	P56564	Excitatory amino acid transporter 1 OS=Mus musculus OX=10090 GN=Slc1a3 PE=1 SV=2	0.844	1.038	1.079	0.984	1.066	0.915	1.037	1.074	1.023	1	0.997	1.193	0.958	0.889	1.034	1.217	1.056	0.891	1.0098	1.0022	1.00925	1.0495	1.00054	0.993455	0.954931	0.553898	0.922404	1.00096	1.00466	0.961877	1.066	1.03711	1.02012	1.1023	1.00225	0.99118	0.441893	1.04044	0.340624
S100a1	P56565	Protein S100-A1 OS=Mus musculus OX=10090 GN=S100a1 PE=1 SV=2	0.893	1.169	1.164			1.147	1.047				0.9	0.856			1.151	0.91			1.097	1.07533	0.878	1.0305	1.24943	0.0569539	1.04351	0.781824	0.778553	1.11652				1.27889	1.06308			0.947538	0.435938	1.17099	0.169615
Bace1	P56818	Beta-secretase 1 OS=Mus musculus OX=10090 GN=Bace1 PE=1 SV=2	1.006	1.017	0.999	0.839	0.975	0.949	1.038	0.776	0.835	1.141	1.154	0.986	1.024	1.086	1.033	0.996	1.107	1.078	0.9478	0.9672	1.0625	1.0535	0.892047	0.203371	0.918083	0.0843921	1.06006	0.979769	1.28737	1.00479	0.854514	0.895147	1.01014	1.08105	0.992634	1.0373	0.399766	0.994744	0.422697
Znrd2	P56873	Protein ZNRD2 OS=Mus musculus OX=10090 GN=Znrd2 PE=1 SV=1				0.873	1.1			1.035	1.031	1.091			1.046	1.088			1.073	0.956	1.05233	0.9865	1.067	1.0145	0.986254	0.653207	0.9724	0.846775				0.846751	1.00825			1.02581	0.878676	0.9275	0.254829	0.952245	0.243616
Fus	P56959	RNA-binding protein FUS OS=Mus musculus OX=10090 GN=Fus PE=1 SV=1	1.101	0.762	0.713	0.757	0.943	1.434	0.867	0.664	0.685	1.036	1.14	1.201	1.103	2.334	1.129	1.136	1.024	1.942	0.9372	0.8552	1.4445	1.30775	0.648806	0.141668	0.653948	0.0625827	0.767782	0.878893	1.0738	1.10511	0.910232	0.990351	0.945878	0.928377	0.832048	0.947162	0.310133	0.924164	0.360622
Ncstn	P57716	Nicastrin OS=Mus musculus OX=10090 GN=Ncstn PE=1 SV=3	1.243	1.272	1.024	0.894	1.116	1.357	1.192	0.9	0.751	1.076	1.285	0.978	1.174	1.06	1.233	1.12	1.146	1.116	1.0552	1.1098	1.12425	1.15375	0.938581	0.623051	0.961907	0.612433	0.915991	1.06711	1.13778	1.19041	1.03717	0.959533	1.14519	0.97615	1.05283	1.06969	0.339831	1.03343	0.34872
Pcbp3	P57722	Poly(rC)-binding protein 3 OS=Mus musculus OX=10090 GN=Pcbp3 PE=1 SV=3	1.151	1.064	0.836	0.97	1.07	1.65	1.031	1.071	1.084	1.158	1.447	0.94	1.022	1.094	1.354	1.185	1.045	1.084	1.1988	1.0182	1.12575	1.167	1.06489	0.667243	0.872494	0.127143	0.697576	1.03201	0.780579	0.894834	0.924007	0.935729	1.26064	1.0225	0.990859	0.865801	0.0958683	1.05243	0.381924
Pcbp4	P57724	Poly(rC)-binding protein 4 OS=Mus musculus OX=10090 GN=Pcbp4 PE=1 SV=1	1.1	1.106	0.928	0.966	1	1.243	1.079	0.884	0.786	1.003	1.157	0.818	1.048	1.176	0.845	0.857	1.107	1.199	0.999	1.02	1.04975	1.002	0.951655	0.672285	1.01796	0.844143	0.884956	1.02502	1.04977	1.22901	0.997009	0.730337	1.04768	1.0563	1.01956	1.03715	0.407289	0.963467	0.353761
Atp6v1d	P57746	V-type proton ATPase subunit D OS=Mus musculus OX=10090 GN=Atp6v1d PE=1 SV=1	0.805	1.04	1.048	1.073	0.858	0.812	1.02	1.037	1.178	0.851	0.851	1.01	0.98	0.846	0.826	1.053	0.942	0.865	0.9796	0.9648	0.92175	0.9215	1.06276	0.515187	1.04699	0.589494	0.991379	1.01961	1.01061	0.910866	1.00823	0.970623	1.04257	0.961224	1.02246	0.988137	0.434306	0.99922	0.498546
Erp29	P57759	Endoplasmic reticulum resident protein 29 OS=Mus musculus OX=10090 GN=Erp29 PE=1 SV=2	1.054	1.027	1.027	0.894	0.961	1.053	0.983	1.012	1.043	1.058	1.109	0.948	0.934	1.026	0.871	0.946	0.969	0.944	1.0298	0.9926	1.00425	0.9325	1.02544	0.532468	1.06445	0.156351	1.00095	1.04476	1.01482	0.857143	0.908318	0.785392	0.99789	1.03747	0.920078	0.965199	0.141382	0.935208	0.0834146
Npy	P57774	Pro-neuropeptide Y OS=Mus musculus OX=10090 GN=Npy PE=1 SV=2	0.653	0.861	1.108			1.68	1.109				1.001	1.213			1.408	0.766			1.3945	0.874	1.107	1.087	1.25971	0.444799	0.804048	0.520334	0.38869	0.776375				1.40659	0.631492			0.582533	0.0759128	1.01904	0.479101
Eef1d	P57776-3	Isoform 3 of Elongation factor 1-delta OS=Mus musculus OX=10090 GN=Eef1d	0.982	0.963	1.117	0.919	1.103	1.119	1.024	1.102	1.014	1.067	0.951	1.029	0.952	1.058	1.009	0.947	0.978	1.022	1.0652	1.0168	0.9975	0.989	1.06787	0.0830105	1.02811	0.57362	0.877569	0.94043	1.01361	0.906312	1.03374	1.06099	0.920311	1.02731	0.965974	0.954332	0.15452	0.993646	0.399594
Actn4	P57780	Alpha-actinin-4 OS=Mus musculus OX=10090 GN=Actn4 PE=1 SV=1	0.94	0.986	0.986	0.977	1.16	0.994	1.096	0.992	1.031	1.055	1.067	1.049	1.083	1.082	1.07	1.068	1.145	1.136	1.0336	1.0098	1.07025	1.10475	0.965756	0.159191	0.914053	0.0846657	0.945674	0.899635	0.993952	0.947624	1.09953	1.00281	1.01811	1.05725	1.04991	0.977282	0.2983	1.03202	0.0856356
Snrpa1	P57784	U2 small nuclear ribonucleoprotein A' OS=Mus musculus OX=10090 GN=Snrpa1 PE=1 SV=2	1.268	0.973	1.16	1.11	1.162	0.976	0.756	1.096	0.954	1.288	0.862	0.935	1.061	0.772	0.917	0.887	0.852	0.864	1.014	1.1346	0.9075	0.88	1.11736	0.376794	1.28932	0.00258702	1.29918	1.28704	1.05839	1.16352	0.902174	1.06381	0.948663	0.803016	1.11917	1.14206	0.130761	0.983664	0.338203
Tm9sf2	P58021	Transmembrane 9 superfamily member 2 OS=Mus musculus OX=10090 GN=Tm9sf2 PE=1 SV=1	0.884	1.017	1.248	0.987	0.894	0.861	1.06	0.919	1.078	0.895	1.045	0.981	0.916	0.642	1.035	0.969	0.791	0.6	0.9626	1.006	0.896	0.84875	1.07433	0.49617	1.18527	0.208897	1.02671	0.959434	1.358	0.915584	0.998883	0.990431	0.987768	0.863537	0.934579	1.05172	0.29977	0.944079	0.366199
Idi1	P58044	Isopentenyl-diphosphate Delta-isomerase 1 OS=Mus musculus OX=10090 GN=Idi1 PE=1 SV=1	0.71	0.92	1.035	0.937	1.139	0.761	0.957	0.899	0.956	0.979	0.975	1.12	0.934	0.956	0.927	1.021	0.942	1.022	0.9104	0.9482	0.99625	0.978	0.913827	0.18361	0.96953	0.732659	0.932983	0.961338	1.15128	0.980126	1.16343	0.950769	0.911607	1.00857	1.06904	1.03783	0.32767	0.984995	0.361478
Mrps21	P58059	28S ribosomal protein S21, mitochondrial OS=Mus musculus OX=10090 GN=Mrps21 PE=1 SV=1	1.137	1.135	1.132	0.945	1.236	1.482	0.998	1.001	0.887	1.219	1.028	0.908	0.99	1.012	1.21	0.918	1.046	1.14	1.1174	1.117	0.9845	1.0785	1.13499	0.313185	1.0357	0.633051	0.767206	1.13727	1.13087	1.06539	1.01395	1.17704	1.01101	1.05657	1.12648	1.02294	0.498666	1.09278	0.109742
Mrps6	P58064	28S ribosomal protein S6, mitochondrial OS=Mus musculus OX=10090 GN=Mrps6 PE=1 SV=3	0.913	0.979	0.901	1.004	0.96	1.02	1.014	1.031	0.854	1.034	1.066	1.017	1.205	1.003	1.001	0.962	1.092	0.981	0.9906	0.9514	1.07275	1.009	0.923421	0.187062	0.942914	0.13021	0.895098	0.965483	0.873909	1.17564	0.928433	0.939024	0.945919	0.906224	0.978066	0.967713	0.17503	0.942308	0.142658
Acot8	P58137	Acyl-coenzyme A thioesterase 8 OS=Mus musculus OX=10090 GN=Acot8 PE=1 SV=1				1.117	1.076			1.355	0.978	1.057			0.887	0.885			0.978	0.9	1.13	1.0965	0.886	0.939	1.2754	0.198214	1.16773	0.0701246				1.14213	1.01798			1.10259	1.01695	1.08005	0.418264	1.05977	0.153617
B3gat3	P58158	Galactosylgalactosylxylosylprotein 3-beta-glucuronosyltransferase 3 OS=Mus musculus OX=10090 GN=B3gat3 PE=1 SV=1	1.148	0.808	0.887	0.893	1.173	0.912	0.73	1.006	0.917	1.11	0.961	0.871	1.072	1.086	0.915	0.778	1.12	1.142	0.935	0.9818	0.9975	0.98875	0.937343	0.480109	0.992971	0.953052	1.25877	1.10685	0.88171	0.973828	1.05676	0.952133	0.893226	1.04478	1.05157	1.05558	0.3219	0.985425	0.466738
Smpdl3b	P58242	Acid sphingomyelinase-like phosphodiesterase 3b OS=Mus musculus OX=10090 GN=Smpdl3b PE=1 SV=1	1.219	1.072	1.364	0.909	1.084	0.942	0.879	1.014	0.897	1.361	0.891	0.779	0.838	1.088	0.847	0.765	0.962	1.04	1.0186	1.1296	0.899	0.9035	1.13304	0.338962	1.25025	0.0619224	1.29406	1.21957	1.34517	1.01338	0.796473	0.950617	0.982028	1.14797	0.955882	1.13373	0.185525	1.00912	0.480983
Eef2	P58252	Elongation factor 2 OS=Mus musculus OX=10090 GN=Eef2 PE=1 SV=2	1.278	0.984	0.989	0.883	0.959	0.922	0.858	0.928	0.92	1.142	0.921	1.012	1.041	0.91	0.914	1.063	1.203	1.364	0.954	1.0186	0.971	1.136	0.982492	0.792562	0.896655	0.337609	1.38612	1.14685	1.06573	0.959783	0.839755	0.9924	1.0504	1.15562	1.4989	1.07965	0.230126	1.17433	0.0777613
Opa1	P58281	Dynamin-like 120 kDa protein, mitochondrial OS=Mus musculus OX=10090 GN=Opa1 PE=1 SV=1	0.831	1.057	1.144	1.065	0.876	0.801	1.02	1.042	1.24	0.875	0.84	0.964	0.888	0.805	0.912	0.977	0.937	0.799	0.9956	0.9946	0.87425	0.90625	1.1388	0.224586	1.09749	0.282239	1.03745	1.03627	1.09789	0.858871	1.00114	1.08571	1.01349	1.05518	0.992547	1.00633	0.496	1.03673	0.278225
Ptpa	P58389	Serine/threonine-protein phosphatase 2A activator OS=Mus musculus OX=10090 GN=Ptpa PE=1 SV=1	0.734	0.909	0.697	1.179	0.775	0.925	0.996	1.002	1.358	0.949	0.98	1.008	0.965	0.884	0.753	0.977	0.874	0.894	1.046	0.8588	0.95925	0.8745	1.09044	0.381627	0.982047	0.887912	0.793514	0.912651	0.695609	0.868189	0.816649	0.768367	0.969246	0.905699	1.01131	0.817322	0.0760278	0.913656	0.0816216
Strn4	P58404	Striatin-4 OS=Mus musculus OX=10090 GN=Strn4 PE=1 SV=2	1.248	0.928	0.628	0.949	0.803	1.114	0.778	1.007	1.144	1.032	1.148	0.919	0.994	1.358	1.021	1.091	0.957	1.353	1.015	0.9112	1.10475	1.1055	0.91876	0.449954	0.824242	0.202959	1.12029	1.1928	0.623635	0.829545	0.778101	0.889373	1.18716	0.962777	0.996318	0.908874	0.206893	1.00891	0.497795
Fam207a	P58468	Protein FAM207A OS=Mus musculus OX=10090 GN=Fam207a PE=1 SV=1				0.958	1.079			1.011	0.831	1.293			0.985	1.222			1.222	1.34	1.045	1.0185	1.1035	1.281	0.946987	0.783497	0.795082	0.0898835				1.15283	0.834493			1.24061	1.09656	0.993661	0.445949	1.16859	0.155979
Aaas	P58742	Aladin OS=Mus musculus OX=10090 GN=Aaas PE=1 SV=1	1.137	1.005	1.083	0.951	1.207	1.172	0.972	1.052	0.931	1.07	1.035	0.968	0.909	0.946	0.998	0.951	1.051	1.032	1.0394	1.0766	0.9645	1.008	1.07766	0.199023	1.06806	0.253838	0.970137	1.03395	1.02947	1.02148	1.12804	0.964251	0.982438	1.15622	1.09091	1.03661	0.282166	1.04845	0.126309
[truncated: 4,043 more rows]
