# Supplementary material for: Loss of Vascular TMEM16A Impairs Cerebral Autoregulation and Exacerbates Ischemia–reperfusion Injury
Source: Transl Stroke Res. 2026 Jul 22;17(4):85. doi: 10.1007/s12975-026-01471-4 (PMC13391751; doi:10.1007/s12975-026-01471-4)
Supplement: Supplementary file 2 — Supplementary Material 2 (XLSX 1.06 MB) [file 12975_2026_1471_MOESM2_ESM.xlsx]

## Sheet: KO contra vs WT contra
© 2000-2026 QIAGEN. All rights reserved.		TMEM16 KO contralateral / WT contralateral
Expr Fold Change	Expr p-value	ID	Symbol	Entrez Gene Name	Location	Type(s)
1.108	0.55	Abat	ABAT	4-aminobutyrate aminotransferase	Cytoplasm	enzyme
1.048	0.486	Abca2	ABCA2	ATP binding cassette subfamily A member 2	Plasma Membrane	transporter
-1.008	0.901	Abca3	ABCA3	ATP binding cassette subfamily A member 3	Cytoplasm	transporter
-1.052	0.43	Abca5	ABCA5	ATP binding cassette subfamily A member 5	Plasma Membrane	transporter
-1.015	0.749	Abca7	ABCA7	ATP binding cassette subfamily A member 7	Plasma Membrane	transporter
1.12	0.571	Abca8b	Abca8b	ATP-binding cassette, sub-family A member 8b	Plasma Membrane	transporter
-1.007	0.942	Abca9	ABCA9	ATP binding cassette subfamily A member 9	Other	transporter
1.078	0.314	Abcb10	ABCB10	ATP binding cassette subfamily B member 10	Cytoplasm	transporter
-1.095	0.136	Abcb1a	Abcb1a	ATP-binding cassette, sub-family B member 1A	Plasma Membrane	transporter
-1.135	0.385	Abcb5	ABCB5	ATP binding cassette subfamily B member 5	Plasma Membrane	transporter
-1.068	0.567	Abcb6	ABCB6	ATP binding cassette subfamily B member 6 (LAN blood group)	Cytoplasm	transporter
1.071	0.645	Abcb7	ABCB7	ATP binding cassette subfamily B member 7	Cytoplasm	transporter
-1.452	0.0121	Abcb8	ABCB8	ATP binding cassette subfamily B member 8	Cytoplasm	transporter
1.065	0.269	Abcb9	ABCB9	ATP binding cassette subfamily B member 9	Cytoplasm	transporter
-1.031	0.811	Abcd3	ABCD3	ATP binding cassette subfamily D member 3	Cytoplasm	transporter
-1.05	0.0672	Abce1	ABCE1	ATP binding cassette subfamily E member 1	Cytoplasm	transporter
-1.004	0.968	Abcf1	ABCF1	ATP binding cassette subfamily F member 1	Cytoplasm	transporter
1.012	0.777	Abcf2	ABCF2	ATP binding cassette subfamily F member 2	Cytoplasm	transporter
1.29	0.45	Abcf3	ABCF3	ATP binding cassette subfamily F member 3	Other	transporter
-1.011	0.831	Abcg2	ABCG2	ATP binding cassette subfamily G member 2 (JR blood group)	Plasma Membrane	transporter
1.095	0.142	Abhd10	ABHD10	abhydrolase domain containing 10, depalmitoylase	Cytoplasm	enzyme
-1.344	0.0127	Abhd11	ABHD11	abhydrolase domain containing 11	Cytoplasm	enzyme
1.006	0.893	Abhd12	ABHD12	abhydrolase domain containing 12, lysophospholipase	Plasma Membrane	enzyme
1.032	0.861	Abhd14b	ABHD14B	abhydrolase domain containing 14B	Cytoplasm	enzyme
1.069	0.184	Abhd16a	ABHD16A	abhydrolase domain containing 16A, phospholipase	Other	enzyme
1.039	0.613	Abhd17a	ABHD17A	abhydrolase domain containing 17A, depalmitoylase	Plasma Membrane	enzyme
-1.012	0.818	Abhd17b	ABHD17B	abhydrolase domain containing 17B, depalmitoylase	Plasma Membrane	peptidase
1.328	0.0616	Abhd3	ABHD3	abhydrolase domain containing 3, phospholipase	Plasma Membrane	enzyme
1.03	0.79	Abhd6	ABHD6	abhydrolase domain containing 6, acylglycerol lipase	Cytoplasm	enzyme
1.044	0.45	Abi1	ABI1	abl interactor 1	Cytoplasm	other
1.023	0.628	Abi2	ABI2	abl interactor 2	Cytoplasm	other
1.169	0.282	Abi3	ABI3	ABI family member 3	Plasma Membrane	other
1.084	0.283	Abl1	ABL1	ABL proto-oncogene 1, non-receptor tyrosine kinase	Nucleus	kinase
-1.325	0.0425	Ablim1	ABLIM1	actin binding LIM protein 1	Cytoplasm	other
1.055	0.721	Ablim2	ABLIM2	actin binding LIM protein family member 2	Cytoplasm	other
1.011	0.828	Abr	ABR	ABR activator of RhoGEF and GTPase	Cytoplasm	other
1.124	0.11	Abracl	ABRACL	ABRA C-terminal like	Nucleus	other
-1.005	0.907	Abraxas2	ABRAXAS2	abraxas 2, BRISC complex subunit	Nucleus	other
-1.022	0.677	Q6GQW0	ABTB3	ankyrin repeat and BTB domain containing 3	Other	transcription regulator
1.065	0.18	Acaca	ACACA	acetyl-CoA carboxylase alpha	Cytoplasm	enzyme
-1.004	0.966	Acad10	ACAD10	acyl-CoA dehydrogenase family member 10	Cytoplasm	enzyme
1.239	0.018	Acad11	ACAD11	acyl-CoA dehydrogenase family member 11	Cytoplasm	enzyme
-1.017	0.839	Acad8	ACAD8	acyl-CoA dehydrogenase family member 8	Cytoplasm	enzyme
1.052	0.564	Acad9	ACAD9	acyl-CoA dehydrogenase family member 9	Cytoplasm	enzyme
1.04	0.771	Acadl	ACADL	acyl-CoA dehydrogenase long chain	Cytoplasm	enzyme
1.031	0.787	Acadm	ACADM	acyl-CoA dehydrogenase medium chain	Cytoplasm	enzyme
-1.029	0.576	Acads	ACADS	acyl-CoA dehydrogenase short chain	Cytoplasm	enzyme
1.018	0.87	Acadsb	ACADSB	acyl-CoA dehydrogenase short/branched chain	Cytoplasm	enzyme
1.084	0.39	Acadvl	ACADVL	acyl-CoA dehydrogenase very long chain	Cytoplasm	enzyme
-1.367	0.0559	Acan	ACAN	aggrecan	Extracellular Space	other
1.109	0.297	Acap2	ACAP2	ArfGAP with coiled-coil, ankyrin repeat and PH domains 2	Nucleus	other
-1.009	0.955	Acat1	ACAT1	acetyl-CoA acetyltransferase 1	Cytoplasm	enzyme
-1.104	0.142	Acat2	ACAT2	acetyl-CoA acetyltransferase 2	Cytoplasm	enzyme
1.091	0.301	Ace	Ace	angiotensin I converting enzyme	Plasma Membrane	peptidase
1.068	0.494	Ace2	ACE2	angiotensin converting enzyme 2	Plasma Membrane	peptidase
1.219	0.22	Ache	ACHE	acetylcholinesterase (Yt blood group)	Plasma Membrane	enzyme
-1.198	0.445	Acin1	ACIN1	apoptotic chromatin condensation inducer 1	Nucleus	enzyme
1.15	0.219	Acly	ACLY	ATP citrate lyase	Cytoplasm	enzyme
1.028	0.575	Aco1	ACO1	aconitase 1	Cytoplasm	enzyme
1.046	0.66	Aco2	ACO2	aconitase 2	Cytoplasm	enzyme
1.119	0.273	Acot1	Acot1	acyl-CoA thioesterase 1	Cytoplasm	enzyme
1.025	0.564	Acot11	ACOT11	acyl-CoA thioesterase 11	Cytoplasm	enzyme
-1.021	0.9	Acot13	ACOT13	acyl-CoA thioesterase 13	Cytoplasm	enzyme
-1.069	0.309	Acot2	Acot2	acyl-CoA thioesterase 2	Cytoplasm	enzyme
1.028	0.589	Acot7	ACOT7	acyl-CoA thioesterase 7	Cytoplasm	enzyme
1.275	0.198	Acot8	ACOT8	acyl-CoA thioesterase 8	Cytoplasm	enzyme
1.14	0.434	Acot9	ACOT9	acyl-CoA thioesterase 9	Cytoplasm	enzyme
1.267	0.508	Acox1	ACOX1	acyl-CoA oxidase 1	Cytoplasm	enzyme
1.122	0.341	Acp1	ACP1	acid phosphatase 1	Cytoplasm	phosphatase
-1.083	0.23	Acp2	ACP2	acid phosphatase 2, lysosomal	Cytoplasm	phosphatase
1.224	0.155	Acp6	ACP6	acid phosphatase 6, lysophosphatidic	Cytoplasm	phosphatase
1.355	0.023	Acrbp	ACRBP	acrosin binding protein	Extracellular Space	other
1.056	0.391	Acsbg1	ACSBG1	acyl-CoA synthetase bubblegum family member 1	Cytoplasm	enzyme
-1.131	0.304	Acsf2	ACSF2	acyl-CoA synthetase family member 2	Cytoplasm	enzyme
-1.042	0.56	Acsf3	ACSF3	acyl-CoA synthetase family member 3	Cytoplasm	enzyme
1.037	0.62	Acsl1	ACSL1	acyl-CoA synthetase long chain family member 1	Cytoplasm	enzyme
1.038	0.414	Acsl3	ACSL3	acyl-CoA synthetase long chain family member 3	Cytoplasm	enzyme
1.155	0.0421	Acsl4	ACSL4	acyl-CoA synthetase long chain family member 4	Cytoplasm	enzyme
-1.027	0.538	Acsl5	ACSL5	acyl-CoA synthetase long chain family member 5	Cytoplasm	enzyme
1.006	0.917	Acsl6	ACSL6	acyl-CoA synthetase long chain family member 6	Cytoplasm	enzyme
1.012	0.81	Acss1	ACSS1	acyl-CoA synthetase short chain family member 1	Cytoplasm	enzyme
-1.051	0.86	Acss2	ACSS2	acyl-CoA synthetase short chain family member 2	Cytoplasm	enzyme
-1.001	0.99	Acta1	ACTA1	actin alpha 1, skeletal muscle	Cytoplasm	other
1.086	0.194	Actb	ACTB	actin beta	Cytoplasm	enzyme
-1.071	0.22	Actbl2	ACTBL2	actin beta like 2	Nucleus	other
1.021	0.641	Actg2	ACTG2	actin gamma 2, smooth muscle	Cytoplasm	other
1.076	0.0969	Actl6a	ACTL6A	actin like 6A	Nucleus	other
-1.27	0.308	Actl6b	ACTL6B	actin like 6B	Nucleus	other
1.05	0.427	Actn1	ACTN1	actinin alpha 1	Nucleus	transcription regulator
1.428	0.0981	Actn2	ACTN2	actinin alpha 2	Nucleus	transcription regulator
-1.035	0.159	Actn4	ACTN4	actinin alpha 4	Cytoplasm	transcription regulator
1.033	0.287	Actr10	ACTR10	actin related protein 10	Other	other
1.066	0.557	Actr1a	ACTR1A	actin related protein 1A	Cytoplasm	other
-1.037	0.403	Actr1b	ACTR1B	actin related protein 1B	Cytoplasm	other
1.111	0.191	Actr2	ACTR2	actin related protein 2	Plasma Membrane	other
1.125	0.197	Actr3	ACTR3	actin related protein 3	Plasma Membrane	other
1.078	0.184	Actr3b	ACTR3B	actin related protein 3B	Cytoplasm	other
1.223	0.25	Actrt2	ACTRT2	actin related protein T2	Other	other
1.085	0.212	Acy1	ACY1	aminoacylase 1	Cytoplasm	peptidase
1.309	0.0188	Acy3	ACY3	aminoacylase 3	Cytoplasm	enzyme
-1.018	0.563	Acyp1	ACYP1	acylphosphatase 1	Cytoplasm	enzyme
1.056	0.519	Acyp2	ACYP2	acylphosphatase 2	Cytoplasm	enzyme
-1.025	0.683	Acaa1a	Acaa1a	acetyl-Coenzyme A acyltransferase 1A	Cytoplasm	enzyme
-1.121	0.586	Acaa2	ACAA2	acetyl-CoA acyltransferase 2	Cytoplasm	enzyme
1.169	0.344	Ada	ADA	adenosine deaminase	Cytoplasm	enzyme
1.05	0.426	Adam10	ADAM10	ADAM metallopeptidase domain 10	Plasma Membrane	peptidase
-1.121	0.0468	Adam11	ADAM11	ADAM metallopeptidase domain 11	Plasma Membrane	peptidase
-1.039	0.857	Adam15	ADAM15	ADAM metallopeptidase domain 15	Plasma Membrane	peptidase
1.007	0.961	Adam17	ADAM17	ADAM metallopeptidase domain 17	Plasma Membrane	peptidase
-1.124	0.109	Adam22	ADAM22	ADAM metallopeptidase domain 22	Plasma Membrane	peptidase
-1.121	0.29	Adam23	ADAM23	ADAM metallopeptidase domain 23	Plasma Membrane	peptidase
-1.374	0.11	Adam9	ADAM9	ADAM metallopeptidase domain 9	Plasma Membrane	peptidase
-1.058	0.674	Adap2	ADAP2	ArfGAP with dual PH domains 2	Cytoplasm	other
1.082	0.295	Adar	ADAR	adenosine deaminase RNA specific	Nucleus	enzyme
-1.132	0.199	Adarb1	ADARB1	adenosine deaminase RNA specific B1	Nucleus	enzyme
1.028	0.738	Adck1	ADCK1	aarF domain containing kinase 1	Cytoplasm	kinase
-1.007	0.953	Adcy1	ADCY1	adenylate cyclase 1	Plasma Membrane	enzyme
-1.022	0.573	Adcy10	ADCY10	adenylate cyclase 10	Cytoplasm	enzyme
1.321	0.163	Adcy5	ADCY5	adenylate cyclase 5	Plasma Membrane	enzyme
-1.011	0.906	Adcy9	ADCY9	adenylate cyclase 9	Plasma Membrane	enzyme
1.072	0.391	Adcyap1r1	ADCYAP1R1	ADCYAP receptor type I	Plasma Membrane	G-protein coupled receptor
1.01	0.659	Add1	ADD1	adducin 1	Cytoplasm	other
1.04	0.0478	Add2	ADD2	adducin 2	Cytoplasm	other
1.04	0.14	Add3	ADD3	adducin 3	Cytoplasm	other
1.105	0.204	Adgrb1	ADGRB1	adhesion G protein-coupled receptor B1	Plasma Membrane	G-protein coupled receptor
1.021	0.862	Adgrb2	ADGRB2	adhesion G protein-coupled receptor B2	Plasma Membrane	G-protein coupled receptor
-1.041	0.781	Adgrb3	ADGRB3	adhesion G protein-coupled receptor B3	Plasma Membrane	G-protein coupled receptor
1.086	0.0671	Adgrg1	ADGRG1	adhesion G protein-coupled receptor G1	Plasma Membrane	G-protein coupled receptor
-1.004	0.894	Adgrl1	ADGRL1	adhesion G protein-coupled receptor L1	Plasma Membrane	G-protein coupled receptor
-1.069	0.504	Adgrl3	ADGRL3	adhesion G protein-coupled receptor L3	Plasma Membrane	G-protein coupled receptor
-1.025	0.583	Adh5	ADH5	alcohol dehydrogenase 5 (class III), chi polypeptide	Cytoplasm	enzyme
1.096	0.243	Adhfe1	ADHFE1	alcohol dehydrogenase iron containing 1	Cytoplasm	enzyme
1.191	0.142	Adi1	ADI1	acireductone dioxygenase 1	Nucleus	enzyme
1.127	0.273	C20orf27	ADISSP	adipose secreted signaling protein	Extracellular Space	other
1.037	0.758	Adk	ADK	adenosine kinase	Nucleus	kinase
1.003	0.956	Ado	ADO	2-aminoethanethiol dioxygenase	Cytoplasm	enzyme
1.052	0.566	Adpgk	ADPGK	ADP dependent glucokinase	Plasma Membrane	kinase
1.133	0.155	Adprh	ADPRH	ADP-ribosylarginine hydrolase	Extracellular Space	enzyme
1.026	0.626	Q8CG72	ADPRS	ADP-ribosylserine hydrolase	Cytoplasm	enzyme
-1.065	0.593	Adra1b	ADRA1B	adrenoceptor alpha 1B	Plasma Membrane	G-protein coupled receptor
1.127	0.0167	Adrm1	ADRM1	ADRM1 26S proteasome ubiquitin receptor	Plasma Membrane	other
-1.033	0.529	Adsl	ADSL	adenylosuccinate lyase	Cytoplasm	enzyme
1.032	0.673	P28650	ADSS1	adenylosuccinate synthase 1	Cytoplasm	enzyme
1.032	0.561	P46664	ADSS2	adenylosuccinate synthase 2	Cytoplasm	enzyme
1.099	0.0909	Afdn	AFDN	afadin, adherens junction formation factor	Nucleus	other
1.126	0.302	Afg3l2	AFG3L2	AFG3 like matrix AAA peptidase subunit 2	Cytoplasm	peptidase
1.052	0.763	Aga	AGA	aspartylglucosaminidase	Cytoplasm	enzyme
1.095	0.395	Agap1	AGAP1	ArfGAP with GTPase domain, ankyrin repeat and PH domain 1	Cytoplasm	enzyme
1.052	0.363	Agap2	AGAP2	ArfGAP with GTPase domain, ankyrin repeat and PH domain 2	Nucleus	enzyme
-1.086	0.271	Agap3	AGAP3	ArfGAP with GTPase domain, ankyrin repeat and PH domain 3	Nucleus	transcription regulator
-1.048	0.505	Agfg1	AGFG1	ArfGAP with FG repeats 1	Nucleus	other
1.18	0.0783	Agk	AGK	acylglycerol kinase	Cytoplasm	kinase
-1.091	0.471	Ago1	AGO1	argonaute RISC component 1	Cytoplasm	translation regulator
-1.031	0.794	Ago2	AGO2	argonaute RISC catalytic component 2	Cytoplasm	translation regulator
1.185	0.346	Ago3	AGO3	argonaute RISC catalytic component 3	Cytoplasm	translation regulator
1.019	0.831	Agpat1	AGPAT1	1-acylglycerol-3-phosphate O-acyltransferase 1	Cytoplasm	enzyme
-1.039	0.503	Agpat3	AGPAT3	1-acylglycerol-3-phosphate O-acyltransferase 3	Cytoplasm	enzyme
1.12	0.242	Agpat4	AGPAT4	1-acylglycerol-3-phosphate O-acyltransferase 4	Cytoplasm	enzyme
1.336	0.0489	Agps	AGPS	alkylglycerone phosphate synthase	Cytoplasm	enzyme
-1.197	0.00532	Agrn	AGRN	agrin	Plasma Membrane	other
-1.048	0.594	Agtpbp1	AGTPBP1	ATP/GTP binding carboxypeptidase 1	Nucleus	peptidase
1.025	0.587	Ahcy	AHCY	adenosylhomocysteinase	Cytoplasm	enzyme
-1.005	0.944	Ahcyl1	AHCYL1	adenosylhomocysteinase like 1	Cytoplasm	enzyme
1.002	0.974	Ahcyl2	AHCYL2	adenosylhomocysteinase like 2	Other	enzyme
1.033	0.528	Ahsa1	AHSA1	activator of HSP90 ATPase activity 1	Cytoplasm	other
1.059	0.574	Ahsg	AHSG	alpha 2-HS glycoprotein	Extracellular Space	other
-1.063	0.22	Aida	AIDA	axin interactor, dorsalization associated	Cytoplasm	other
1.047	0.599	Aifm1	AIFM1	apoptosis inducing factor mitochondria associated 1	Cytoplasm	enzyme
1.072	0.515	Aimp1	AIMP1	aminoacyl tRNA synthetase complex interacting multifunctional protein 1	Extracellular Space	cytokine
-1.085	0.572	Aimp2	AIMP2	aminoacyl tRNA synthetase complex interacting multifunctional protein 2	Plasma Membrane	other
-1.169	0.437	Aip	AIP	AHR interacting HSP90 co-chaperone	Nucleus	transcription regulator
-1.02	0.747	Ajm1	AJM1	apical junction component 1 homolog	Other	other
1.028	0.844	Ak1	AK1	adenylate kinase 1	Cytoplasm	kinase
1.026	0.608	Ak2	AK2	adenylate kinase 2	Cytoplasm	kinase
-1.1	0.303	Ak3	AK3	adenylate kinase 3	Cytoplasm	kinase
1.033	0.775	Ak4	AK4	adenylate kinase 4	Cytoplasm	kinase
1.031	0.807	Ak5	AK5	adenylate kinase 5	Cytoplasm	kinase
1.186	0.213	Akap10	AKAP10	A-kinase anchoring protein 10	Cytoplasm	other
-1.004	0.964	Akap12	AKAP12	A-kinase anchoring protein 12	Cytoplasm	transporter
-1.009	0.943	Akap5	AKAP5	A-kinase anchoring protein 5	Plasma Membrane	other
1.104	0.533	Akap8	AKAP8	A-kinase anchoring protein 8	Nucleus	other
-1.075	0.602	Akap8l	AKAP8L	A-kinase anchoring protein 8 like	Nucleus	other
-1.101	0.174	Akap9	AKAP9	A-kinase anchoring protein 9	Cytoplasm	other
1	0.997	Akr1a1	AKR1A1	aldo-keto reductase family 1 member A1	Cytoplasm	enzyme
-1.036	0.593	Akr1b1	AKR1B1	aldo-keto reductase family 1 member B	Cytoplasm	enzyme
-1.084	0.272	Akr1b8	Akr1b8	aldo-keto reductase family 1, member B8	Cytoplasm	enzyme
-1.374	0.274	Akr1c18	Akr1c18	aldo-keto reductase family 1, member C18	Cytoplasm	enzyme
-1.022	0.633	Akr1e2	AKR1E2	aldo-keto reductase family 1 member E2	Cytoplasm	enzyme
1.018	0.599	Akr7a2	AKR7A2	aldo-keto reductase family 7 member A2	Cytoplasm	enzyme
-1.187	0.0792	Akt1s1	AKT1S1	AKT1 substrate 1	Cytoplasm	other
1.039	0.61	Akt2	AKT2	AKT serine/threonine kinase 2	Cytoplasm	kinase
1.091	0.46	Akt3	AKT3	AKT serine/threonine kinase 3	Cytoplasm	kinase
-1.005	0.894	Alad	ALAD	aminolevulinate dehydratase	Cytoplasm	enzyme
-1.182	0.301	Alb	ALB	albumin	Extracellular Space	transporter
1.084	0.397	Alcam	ALCAM	activated leukocyte cell adhesion molecule	Plasma Membrane	other
-1.041	0.808	Aldh16a1	ALDH16A1	aldehyde dehydrogenase 16 family member A1	Cytoplasm	enzyme
1.103	0.287	Aldh18a1	ALDH18A1	aldehyde dehydrogenase 18 family member A1	Cytoplasm	kinase
1.07	0.598	Aldh1a1	ALDH1A1	aldehyde dehydrogenase 1 family member A1	Cytoplasm	enzyme
-1.199	0.247	Aldh1a2	ALDH1A2	aldehyde dehydrogenase 1 family member A2	Cytoplasm	enzyme
1.291	0.144	Aldh1a7	Aldh1a7	aldehyde dehydrogenase family 1, subfamily A7	Cytoplasm	enzyme
1.393	0.0374	Aldh1b1	ALDH1B1	aldehyde dehydrogenase 1 family member B1	Cytoplasm	enzyme
1.009	0.883	Aldh1l1	ALDH1L1	aldehyde dehydrogenase 1 family member L1	Cytoplasm	enzyme
1.113	0.234	Aldh1l2	ALDH1L2	aldehyde dehydrogenase 1 family member L2	Cytoplasm	enzyme
1.021	0.881	Aldh2	ALDH2	aldehyde dehydrogenase 2 family member	Cytoplasm	enzyme
-1.016	0.849	Aldh3a2	ALDH3A2	aldehyde dehydrogenase 3 family member A2	Cytoplasm	enzyme
-1.016	0.619	Aldh3b1	ALDH3B1	aldehyde dehydrogenase 3 family member B1	Cytoplasm	enzyme
-1.081	0.36	Aldh4a1	ALDH4A1	aldehyde dehydrogenase 4 family member A1	Cytoplasm	enzyme
1.056	0.673	Aldh5a1	ALDH5A1	aldehyde dehydrogenase 5 family member A1	Cytoplasm	enzyme
-1.007	0.95	Aldh6a1	ALDH6A1	aldehyde dehydrogenase 6 family member A1	Cytoplasm	enzyme
1.079	0.189	Aldh7a1	ALDH7A1	aldehyde dehydrogenase 7 family member A1	Cytoplasm	enzyme
1.047	0.332	Aldh9a1	ALDH9A1	aldehyde dehydrogenase 9 family member A1	Cytoplasm	enzyme
1.057	0.104	Aldoa	ALDOA	aldolase, fructose-bisphosphate A	Cytoplasm	enzyme
-1.054	0.189	Aldoc	ALDOC	aldolase, fructose-bisphosphate C	Cytoplasm	enzyme
-1.043	0.37	Alg2	ALG2	ALG2 alpha-1,3/1,6-mannosyltransferase	Cytoplasm	enzyme
1.002	0.985	Alkbh6	ALKBH6	alkB homolog 6	Nucleus	enzyme
1.053	0.713	Alkbh7	ALKBH7	alkB homolog 7	Cytoplasm	enzyme
1.062	0.607	Alox12	ALOX12	arachidonate 12-lipoxygenase, 12S type	Cytoplasm	enzyme
1.021	0.893	Alox5ap	ALOX5AP	arachidonate 5-lipoxygenase activating protein	Plasma Membrane	enzyme
-1.154	0.313	Alpl	ALPL	alkaline phosphatase, biomineralization associated	Plasma Membrane	phosphatase
1.033	0.36	Als2	ALS2	alsin Rho guanine nucleotide exchange factor ALS2	Cytoplasm	other
-1.081	0.596	Alyref	ALYREF	Aly/REF export factor	Nucleus	transcription regulator
1.055	0.382	Amacr	AMACR	alpha-methylacyl-CoA racemase	Cytoplasm	enzyme
1.049	0.616	Amdhd2	AMDHD2	amidohydrolase domain containing 2	Cytoplasm	enzyme
1.005	0.963	Amer2	AMER2	APC membrane recruitment protein 2	Plasma Membrane	other
1.024	0.744	Amfr	AMFR	autocrine motility factor receptor	Plasma Membrane	transmembrane receptor
-1.021	0.674	Ampd2	AMPD2	adenosine monophosphate deaminase 2	Cytoplasm	enzyme
1.082	0.234	Ampd3	AMPD3	adenosine monophosphate deaminase 3	Cytoplasm	enzyme
1.041	0.232	Amph	AMPH	amphiphysin	Plasma Membrane	other
-1.331	0.0229	Amt	AMT	aminomethyltransferase	Cytoplasm	enzyme
1.205	0.327	P00688	Amy2a5 (includes others)	amylase 2a5	Extracellular Space	enzyme
-1.051	0.73	Anapc1	ANAPC1	anaphase promoting complex subunit 1	Nucleus	other
-1.055	0.586	Anapc2	ANAPC2	anaphase promoting complex subunit 2	Nucleus	other
-1.034	0.55	Anapc4	ANAPC4	anaphase promoting complex subunit 4	Nucleus	enzyme
1.046	0.416	Anapc5	ANAPC5	anaphase promoting complex subunit 5	Nucleus	other
1.503	0.0142	Angel2	ANGEL2	angel homolog 2	Nucleus	enzyme
-1.135	0.244	Ank1	ANK1	ankyrin 1	Plasma Membrane	other
1.055	0.56	Ank2	ANK2	ankyrin 2	Plasma Membrane	other
1.218	0.0236	Ank2	ANK2	ankyrin 2	Plasma Membrane	other
-1.043	0.338	Ank3	ANK3	ankyrin 3	Plasma Membrane	other
1.031	0.845	Ankef1	ANKEF1	ankyrin repeat and EF-hand domain containing 1	Nucleus	transcription regulator
-1.08	0.415	Ankmy2	ANKMY2	ankyrin repeat and MYND domain containing 2	Plasma Membrane	other
-1.083	0.204	Ankrd13d	ANKRD13D	ankyrin repeat domain 13D	Plasma Membrane	other
1.076	0.173	Ankrd17	ANKRD17	ankyrin repeat domain 17	Nucleus	other
1.809	0.0978	Ankrd28	ANKRD28	ankyrin repeat domain 28	Cytoplasm	other
-1.121	0.299	Ankrd40	ANKRD40	ankyrin repeat domain 40	Other	other
-1.047	0.506	Ankrd42	ANKRD42	ankyrin repeat domain 42	Nucleus	transcription regulator
1.128	0.54	Ankrd46	ANKRD46	ankyrin repeat domain 46	Nucleus	transcription regulator
-1.055	0.489	Ankrd52	ANKRD52	ankyrin repeat domain 52	Nucleus	transcription regulator
1.39	0.255	Ankrd63	ANKRD63	ankyrin repeat domain 63	Other	other
-1.097	0.485	Anks1b	ANKS1B	ankyrin repeat and sterile alpha motif domain containing 1B	Nucleus	other
1.04	0.762	Anks1b	ANKS1B	ankyrin repeat and sterile alpha motif domain containing 1B	Nucleus	other
-1.088	0.677	Ano10	ANO10	anoctamin 10	Plasma Membrane	ion channel
-1.012	0.897	Ano8	ANO8	anoctamin 8	Plasma Membrane	ion channel
1.148	0.39	Anp32a	ANP32A	acidic nuclear phosphoprotein 32 family member A	Cytoplasm	other
1.082	0.675	Anp32b	ANP32B	acidic nuclear phosphoprotein 32 family member B	Nucleus	other
1.059	0.653	Anp32e	ANP32E	acidic nuclear phosphoprotein 32 family member E	Cytoplasm	other
1.02	0.766	Anpep	ANPEP	alanyl aminopeptidase, membrane	Plasma Membrane	peptidase
-1.097	0.244	Anxa1	ANXA1	annexin A1	Plasma Membrane	other
-1.19	0.0854	Anxa11	ANXA11	annexin A11	Nucleus	other
-1.154	0.303	Anxa2	ANXA2	annexin A2	Plasma Membrane	other
-1.034	0.702	Anxa3	ANXA3	annexin A3	Cytoplasm	enzyme
-1.464	0.103	Anxa4	ANXA4	annexin A4	Plasma Membrane	other
-1.164	0.213	Anxa5	ANXA5	annexin A5	Plasma Membrane	transporter
-1.157	0.039	Anxa6	ANXA6	annexin A6	Plasma Membrane	ion channel
-1.136	0.138	Anxa7	ANXA7	annexin A7	Plasma Membrane	ion channel
1.05	0.581	Aoc3	Aoc3	amine oxidase, copper containing 3	Plasma Membrane	enzyme
1.268	0.019	Aox1	AOX1	aldehyde oxidase 1	Cytoplasm	enzyme
-1.019	0.617	Ap1b1	AP1B1	adaptor related protein complex 1 subunit beta 1	Cytoplasm	other
-1.01	0.881	Ap1g1	AP1G1	adaptor related protein complex 1 subunit gamma 1	Cytoplasm	other
1.033	0.562	Ap1m1	AP1M1	adaptor related protein complex 1 subunit mu 1	Cytoplasm	transporter
1.155	0.0499	Ap1s1	AP1S1	adaptor related protein complex 1 subunit sigma 1	Cytoplasm	transporter
1.001	0.985	Ap1s2	AP1S2	adaptor related protein complex 1 subunit sigma 2	Cytoplasm	transporter
1.013	0.662	Ap2a1	AP2A1	adaptor related protein complex 2 subunit alpha 1	Cytoplasm	transporter
1.045	0.173	Ap2a2	AP2A2	adaptor related protein complex 2 subunit alpha 2	Cytoplasm	transporter
-1.012	0.611	Ap2b1	AP2B1	adaptor related protein complex 2 subunit beta 1	Plasma Membrane	transporter
-1.008	0.852	Ap2m1	AP2M1	adaptor related protein complex 2 subunit mu 1	Cytoplasm	other
1.06	0.184	Ap2s1	AP2S1	adaptor related protein complex 2 subunit sigma 1	Cytoplasm	transporter
-1.268	0.474	Ap3b1	AP3B1	adaptor related protein complex 3 subunit beta 1	Plasma Membrane	transporter
1.033	0.426	Ap3b2	AP3B2	adaptor related protein complex 3 subunit beta 2	Cytoplasm	other
1.009	0.89	Ap3d1	AP3D1	adaptor related protein complex 3 subunit delta 1	Cytoplasm	other
1.098	0.0656	Ap3m2	AP3M2	adaptor related protein complex 3 subunit mu 2	Cytoplasm	transporter
-1.078	0.145	Ap3s1	AP3S1	adaptor related protein complex 3 subunit sigma 1	Cytoplasm	transporter
-1.012	0.894	Ap3s2	AP3S2	adaptor related protein complex 3 subunit sigma 2	Cytoplasm	transporter
1.111	0.0358	Apba1	APBA1	amyloid beta precursor protein binding family A member 1	Cytoplasm	other
1.082	0.367	Apba2	APBA2	amyloid beta precursor protein binding family A member 2	Cytoplasm	other
1.012	0.781	Apeh	APEH	acylaminoacyl-peptide hydrolase	Cytoplasm	peptidase
1.023	0.725	Apex1	APEX1	apurinic/apyrimidinic endodeoxyribonuclease 1	Nucleus	enzyme
1.001	0.96	Api5	API5	apoptosis inhibitor 5	Cytoplasm	other
-1.203	0.212	Apip	APIP	APAF1 interacting protein	Cytoplasm	enzyme
1.071	0.276	Aplp1	APLP1	amyloid beta precursor like protein 1	Extracellular Space	other
-1.012	0.759	Apmap	APMAP	adipocyte plasma membrane associated protein	Plasma Membrane	enzyme
1.274	0.152	Apoa1	APOA1	apolipoprotein A1	Extracellular Space	transporter
-1.116	0.162	Apoa2	APOA2	apolipoprotein A2	Extracellular Space	transporter
-1.311	0.134	Apoa4	APOA4	apolipoprotein A4	Extracellular Space	transporter
-1.055	0.654	Apod	APOD	apolipoprotein D	Extracellular Space	transporter
-1.176	0.173	Apoe	APOE	apolipoprotein E	Extracellular Space	transporter
-1.297	0.221	Apoh	APOH	apolipoprotein H	Extracellular Space	transporter
1.038	0.765	Apool	APOOL	apolipoprotein O like	Extracellular Space	other
1.008	0.867	App	APP	amyloid beta precursor protein	Plasma Membrane	other
-1.054	0.398	Appl1	APPL1	adaptor protein, phosphotyrosine interacting with PH domain and leucine zipper 1	Cytoplasm	other
1.058	0.0165	Appl2	APPL2	adaptor protein, phosphotyrosine interacting with PH domain and leucine zipper 2	Cytoplasm	other
1.159	0.11	Aprt	APRT	adenine phosphoribosyltransferase	Cytoplasm	enzyme
-1.125	0.593	Aqp1	AQP1	aquaporin 1 (Colton blood group)	Plasma Membrane	transporter
-1.056	0.522	Aqp4	AQP4	aquaporin 4	Plasma Membrane	transporter
1.241	0.433	Araf	ARAF	A-Raf proto-oncogene, serine/threonine kinase	Cytoplasm	kinase
-1.009	0.724	Arcn1	ARCN1	archain 1 coat protein complex I subunit delta	Cytoplasm	other
1.074	0.313	Arf3	ARF3	ARF GTPase 3	Cytoplasm	enzyme
1.163	0.00916	Arf5	ARF5	ARF GTPase 5	Cytoplasm	enzyme
-1.001	0.985	Arfgap1	ARFGAP1	ARF GTPase activating protein 1	Cytoplasm	enzyme
1.193	0.193	Arfgef2	ARFGEF2	ARF guanine nucleotide exchange factor 2	Cytoplasm	other
1.231	0.329	Arfgef3	ARFGEF3	ARFGEF family member 3	Other	other
1.155	0.0906	Arfip2	ARFIP2	ARF interacting protein 2	Cytoplasm	other
1.171	0.0359	Arfrp1	ARFRP1	ARF related protein 1	Cytoplasm	enzyme
-1.086	0.739	Arg1	ARG1	arginase 1	Cytoplasm	enzyme
1.171	0.525	Arg2	ARG2	arginase 2	Cytoplasm	enzyme
1.047	0.0736	Arhgap1	ARHGAP1	Rho GTPase activating protein 1	Cytoplasm	other
1.161	0.151	Arhgap12	ARHGAP12	Rho GTPase activating protein 12	Cytoplasm	other
1.025	0.651	Arhgap21	ARHGAP21	Rho GTPase activating protein 21	Cytoplasm	other
1.017	0.755	Arhgap23	ARHGAP23	Rho GTPase activating protein 23	Cytoplasm	other
1.015	0.873	Arhgap26	ARHGAP26	Rho GTPase activating protein 26	Cytoplasm	other
1.091	0.0128	Arhgap32	ARHGAP32	Rho GTPase activating protein 32	Cytoplasm	other
-1.007	0.972	Arhgap33	ARHGAP33	Rho GTPase activating protein 33	Plasma Membrane	transporter
1.003	0.976	Arhgap35	ARHGAP35	Rho GTPase activating protein 35	Nucleus	transcription regulator
-1.048	0.331	Arhgap39	ARHGAP39	Rho GTPase activating protein 39	Nucleus	other
1.042	0.621	Arhgap44	ARHGAP44	Rho GTPase activating protein 44	Cytoplasm	other
1.091	0.374	Arhgap5	ARHGAP5	Rho GTPase activating protein 5	Cytoplasm	enzyme
1.063	0.182	Arhgdia	ARHGDIA	Rho GDP dissociation inhibitor alpha	Cytoplasm	other
1.376	0.0204	Arhgdib	ARHGDIB	Rho GDP dissociation inhibitor beta	Cytoplasm	enzyme
1.084	0.723	Arhgef1	ARHGEF1	Rho guanine nucleotide exchange factor 1	Cytoplasm	other
-1.541	0.0261	Arhgef10l	ARHGEF10L	Rho guanine nucleotide exchange factor 10 like	Cytoplasm	enzyme
-1.106	0.607	Arhgef12	ARHGEF12	Rho guanine nucleotide exchange factor 12	Cytoplasm	other
1.033	0.886	Arhgef17	ARHGEF17	Rho guanine nucleotide exchange factor 17	Cytoplasm	other
-1.115	0.0897	Arhgef2	ARHGEF2	Rho/Rac guanine nucleotide exchange factor 2	Cytoplasm	other
1.014	0.912	Arhgef33	ARHGEF33	Rho guanine nucleotide exchange factor 33	Other	other
1.081	0.376	Arhgef7	ARHGEF7	Rho guanine nucleotide exchange factor 7	Cytoplasm	other
1.156	0.0795	Arhgef9	ARHGEF9	Cdc42 guanine nucleotide exchange factor 9	Cytoplasm	other
-1.074	0.497	Arid1a	ARID1A	AT-rich interaction domain 1A	Nucleus	transcription regulator
1.041	0.816	Arih1	ARIH1	ariadne RBR E3 ubiquitin protein ligase 1	Cytoplasm	enzyme
1.094	0.168	C18orf25	ARK2N	arkadia (RNF111) N-terminal like PKA signaling regulator 2N	Nucleus	transcription regulator
-1.083	0.587	Arl1	ARL1	ARF like GTPase 1	Cytoplasm	enzyme
-1.269	0.0191	Arl15	ARL15	ARF like GTPase 15	Cytoplasm	other
1.104	0.252	Arl2	ARL2	ARF like GTPase 2	Cytoplasm	enzyme
1.208	0.212	Arl3	ARL3	ARF like GTPase 3	Cytoplasm	enzyme
1.05	0.7	Arl6ip4	ARL6IP4	ARF like GTPase 6 interacting protein 4	Nucleus	other
-1.283	0.1	Arl6ip5	ARL6IP5	ARF like GTPase 6 interacting protein 5	Cytoplasm	other
1.038	0.802	Arl8a	ARL8A	ARF like GTPase 8A	Cytoplasm	enzyme
-1.034	0.432	Arl8b	ARL8B	ARF like GTPase 8B	Plasma Membrane	enzyme
-1.086	0.21	Armc1	ARMC1	armadillo repeat containing 1	Cytoplasm	other
1.017	0.481	Armc10	ARMC10	armadillo repeat containing 10	Cytoplasm	other
1.18	0.394	Armc6	ARMC6	armadillo repeat containing 6	Cytoplasm	other
-1.155	0.524	Armc8	ARMC8	armadillo repeat containing 8	Nucleus	other
1.052	0.459	Armc8	ARMC8	armadillo repeat containing 8	Nucleus	other
1.003	0.972	Armcx2	ARMCX2	armadillo repeat containing X-linked 2	Cytoplasm	other
1.026	0.847	Armcx3	ARMCX3	armadillo repeat containing X-linked 3	Cytoplasm	other
1.028	0.574	Arpc1a	ARPC1A	actin related protein 2/3 complex subunit 1A	Extracellular Space	other
1.042	0.765	Arpc1b	ARPC1B	actin related protein 2/3 complex subunit 1B	Cytoplasm	other
1.016	0.786	Arpc2	ARPC2	actin related protein 2/3 complex subunit 2	Cytoplasm	other
1.05	0.556	Arpc3	ARPC3	actin related protein 2/3 complex subunit 3	Cytoplasm	other
1.094	0.233	Arpc4	ARPC4	actin related protein 2/3 complex subunit 4	Cytoplasm	other
1.024	0.459	Arpc5	ARPC5	actin related protein 2/3 complex subunit 5	Cytoplasm	other
-1.013	0.836	Arpc5l	ARPC5L	actin related protein 2/3 complex subunit 5 like	Cytoplasm	other
1.21	0.131	Arpin	ARPIN	actin related protein 2/3 complex inhibitor	Plasma Membrane	other
-1.035	0.807	Arpp19	ARPP19	cAMP regulated phosphoprotein 19	Cytoplasm	transporter
1.271	0.0741	Arpp21	ARPP21	cAMP regulated phosphoprotein 21	Cytoplasm	other
-1.045	0.241	Arrb1	ARRB1	arrestin beta 1	Cytoplasm	transcription regulator
-1.198	0.376	Arsa	ARSA	arylsulfatase A	Cytoplasm	enzyme
-1.032	0.756	Arsb	ARSB	arylsulfatase B	Cytoplasm	enzyme
-1.057	0.39	Arsg	ARSG	arylsulfatase G	Cytoplasm	enzyme
-1.136	0.511	Arsj	ARSJ	arylsulfatase family member J	Extracellular Space	enzyme
-1.03	0.816	Arvcf	ARVCF	ARVCF delta catenin family member	Plasma Membrane	other
-1.15	0.107	Asah1	ASAH1	N-acylsphingosine amidohydrolase 1	Cytoplasm	enzyme
-1.191	0.136	Asah2	ASAH2	N-acylsphingosine amidohydrolase 2	Cytoplasm	enzyme
1.121	0.0677	Asap1	ASAP1	ArfGAP with SH3 domain, ankyrin repeat and PH domain 1	Plasma Membrane	other
1.116	0.243	Asap2	ASAP2	ArfGAP with SH3 domain, ankyrin repeat and PH domain 2	Nucleus	other
-1.065	0.761	Ascc3	ASCC3	activating signal cointegrator 1 complex subunit 3	Cytoplasm	enzyme
1.039	0.511	Ash2l	ASH2L	ASH2 like, histone lysine methyltransferase complex subunit	Nucleus	transcription regulator
1.086	0.163	Asl	ASL	argininosuccinate lyase	Cytoplasm	enzyme
-1.107	0.466	Asns	ASNS	asparagine synthetase (glutamine-hydrolyzing)	Cytoplasm	enzyme
-1.086	0.371	Aspa	ASPA	aspartoacylase	Cytoplasm	enzyme
-1.053	0.656	Asph	ASPH	aspartate beta-hydroxylase	Cytoplasm	enzyme
1.008	0.876	Asphd1	ASPHD1	aspartate beta-hydroxylase domain containing 1	Other	other
-1.078	0.358	Asphd2	ASPHD2	aspartate beta-hydroxylase domain containing 2	Other	enzyme
1.055	0.391	Aspscr1	ASPSCR1	ASPSCR1 tether for SLC2A4, UBX domain containing	Cytoplasm	other
1.038	0.518	Asrgl1	ASRGL1	asparaginase and isoaspartyl peptidase 1	Cytoplasm	enzyme
-1.017	0.881	Ass1	ASS1	argininosuccinate synthase 1	Cytoplasm	enzyme
-1.103	0.173	Astn1	ASTN1	astrotactin 1	Cytoplasm	other
-1.099	0.209	Astn2	ASTN2	astrotactin 2	Cytoplasm	other
-1.012	0.804	Atad1	ATAD1	ATPase family AAA domain containing 1	Other	enzyme
1.062	0.611	Q925I1	Atad3a	ATPase family, AAA domain containing 3A	Cytoplasm	enzyme
1.074	0.0967	Atat1	ATAT1	alpha tubulin acetyltransferase 1	Cytoplasm	enzyme
-1.012	0.794	Atcay	ATCAY	ATCAY kinesin light chain interacting caytaxin	Plasma Membrane	other
1.004	0.986	Ate1	ATE1	arginyltransferase 1	Nucleus	enzyme
1.04	0.447	Ate1	ATE1	arginyltransferase 1	Nucleus	enzyme
1.118	0.52	Atg12	ATG12	autophagy related 12	Cytoplasm	other
1.097	0.051	Atg14	ATG14	autophagy related 14	Cytoplasm	other
1.052	0.235	Atg16l1	ATG16L1	autophagy related 16 like 1	Cytoplasm	enzyme
-1.012	0.906	Atg2a	ATG2A	autophagy related 2A	Cytoplasm	transporter
1.03	0.829	Atg3	ATG3	autophagy related 3	Cytoplasm	enzyme
1.167	0.324	Atg4b	ATG4B	autophagy related 4B cysteine peptidase	Cytoplasm	peptidase
-1.02	0.841	Atg5	ATG5	autophagy related 5	Cytoplasm	enzyme
1.032	0.537	Atg7	ATG7	autophagy related 7	Cytoplasm	enzyme
-1.108	0.439	Atg9a	ATG9A	autophagy related 9A	Cytoplasm	transporter
-1.008	0.829	Atic	ATIC	5-aminoimidazole-4-carboxamide ribonucleotide formyltransferase/IMP cyclohydrolase	Cytoplasm	enzyme
1.104	0.221	Atl1	ATL1	atlastin GTPase 1	Cytoplasm	enzyme
1.164	0.205	Atl2	ATL2	atlastin GTPase 2	Cytoplasm	enzyme
-1.021	0.802	Atn1	ATN1	atrophin 1	Nucleus	transcription regulator
1.091	0.383	Atox1	ATOX1	antioxidant 1 copper chaperone	Cytoplasm	transporter
1.053	0.299	Atp11c	ATP11C	ATPase phospholipid transporting 11C (ATP11C blood group)	Plasma Membrane	transporter
1.049	0.107	Atp13a1	ATP13A1	ATPase 13A1	Cytoplasm	other
1.09	0.531	Atp13a3	ATP13A3	ATPase 13A3	Extracellular Space	transporter
-1.059	0.475	Atp1a1	ATP1A1	ATPase Na+/K+ transporting subunit alpha 1	Plasma Membrane	transporter
-1.107	0.0879	Atp1a2	Atp1a2	ATPase, Na+/K+ transporting, alpha 2 polypeptide	Plasma Membrane	enzyme
1.035	0.462	Atp1a3	ATP1A3	ATPase Na+/K+ transporting subunit alpha 3	Plasma Membrane	transporter
-1.038	0.749	Atp1b1	ATP1B1	ATPase Na+/K+ transporting subunit beta 1	Plasma Membrane	transporter
-1.082	0.251	Atp1b2	ATP1B2	ATPase Na+/K+ transporting subunit beta 2	Plasma Membrane	transporter
-1.086	0.344	Atp1b3	ATP1B3	ATPase Na+/K+ transporting subunit beta 3	Plasma Membrane	transporter
1.024	0.589	Atp2a2	ATP2A2	ATPase sarcoplasmic/endoplasmic reticulum Ca2+ transporting 2	Cytoplasm	transporter
1.108	0.107	Atp2b1	ATP2B1	ATPase plasma membrane Ca2+ transporting 1	Plasma Membrane	transporter
-1.072	0.448	Atp2b2	ATP2B2	ATPase plasma membrane Ca2+ transporting 2	Plasma Membrane	transporter
1.054	0.72	Atp2b4	ATP2B4	ATPase plasma membrane Ca2+ transporting 4	Plasma Membrane	transporter
1.021	0.666	Atp2c1	ATP2C1	ATPase secretory pathway Ca2+ transporting 1	Cytoplasm	transporter
-1.035	0.709	Atp4a	ATP4A	ATPase H+/K+ transporting subunit alpha	Plasma Membrane	transporter
-1.025	0.664	Atp5f1a	ATP5F1A	ATP synthase F1 subunit alpha	Cytoplasm	transporter
1.032	0.676	Atp5f1b	ATP5F1B	ATP synthase F1 subunit beta	Cytoplasm	transporter
1.01	0.915	Atp5f1c	ATP5F1C	ATP synthase F1 subunit gamma	Cytoplasm	enzyme
-1.078	0.318	Atp5f1d	ATP5F1D	ATP synthase F1 subunit delta	Cytoplasm	transporter
-1.006	0.958	Atp5f1e	ATP5F1E	ATP synthase F1 subunit epsilon	Cytoplasm	transporter
1.178	0.36	ATP5IF1	ATP5IF1	ATP synthase inhibitory factor subunit 1	Cytoplasm	other
-1.338	0.378	Atp5mc1	ATP5MC1	ATP synthase membrane subunit c locus 1	Cytoplasm	transporter
-1.039	0.612	Atp5me	ATP5ME	ATP synthase membrane subunit e	Cytoplasm	transporter
1.099	0.423	Atp5mf	ATP5MF	ATP synthase membrane subunit f	Cytoplasm	transporter
1.003	0.986	Atp5mg	ATP5MG	ATP synthase membrane subunit g	Cytoplasm	enzyme
1.023	0.951	Atp5mpl	ATP5MJ	ATP synthase membrane subunit j	Cytoplasm	other
1.035	0.652	Q78IK2	ATP5MK	ATP synthase membrane subunit k	Cytoplasm	other
1.065	0.683	Atp5pb	ATP5PB	ATP synthase peripheral stalk-membrane subunit b	Cytoplasm	transporter
1.173	0.403	Atp5pd	ATP5PD	ATP synthase peripheral stalk subunit d	Cytoplasm	enzyme
-1.009	0.957	Atp5pf	ATP5PF	ATP synthase peripheral stalk subunit F6	Cytoplasm	transporter
1.075	0.658	Atp5po	ATP5PO	ATP synthase peripheral stalk subunit OSCP	Cytoplasm	transporter
1.061	0.114	Atp6ap1	ATP6AP1	ATPase H+ transporting accessory protein 1	Cytoplasm	transporter
-1.057	0.302	Atp6ap2	ATP6AP2	ATPase H+ transporting accessory protein 2	Cytoplasm	transporter
-1.032	0.391	Atp6v0a1	ATP6V0A1	ATPase H+ transporting V0 subunit a1	Cytoplasm	transporter
-1.147	0.365	Atp6v0c	ATP6V0C	ATPase H+ transporting V0 subunit c	Cytoplasm	transporter
1.087	0.165	Atp6v0d1	ATP6V0D1	ATPase H+ transporting V0 subunit d1	Cytoplasm	transporter
1.029	0.52	Atp6v1a	ATP6V1A	ATPase H+ transporting V1 subunit A	Plasma Membrane	transporter
-1.001	0.964	Atp6v1b2	ATP6V1B2	ATPase H+ transporting V1 subunit B2	Cytoplasm	transporter
-1.098	0.109	Atp6v1c1	ATP6V1C1	ATPase H+ transporting V1 subunit C1	Cytoplasm	transporter
1.063	0.515	Atp6v1d	ATP6V1D	ATPase H+ transporting V1 subunit D	Cytoplasm	other
1.001	0.948	Atp6v1e1	ATP6V1E1	ATPase H+ transporting V1 subunit E1	Cytoplasm	transporter
1.069	0.605	Atp6v1f	ATP6V1F	ATPase H+ transporting V1 subunit F	Cytoplasm	enzyme
1.09	0.155	Atp6v1g2	ATP6V1G2	ATPase H+ transporting V1 subunit G2	Cytoplasm	transporter
-1.049	0.235	Atp6v1h	ATP6V1H	ATPase H+ transporting V1 subunit H	Plasma Membrane	other
-1.114	0.029	Atp8a1	ATP8A1	ATPase phospholipid transporting 8A1	Cytoplasm	transporter
1.077	0.124	Atp8a2	ATP8A2	ATPase phospholipid transporting 8A2	Plasma Membrane	transporter
-1.057	0.562	Atp8b3	ATP8B3	ATPase phospholipid transporting 8B3	Cytoplasm	transporter
-1.072	0.29	Atp9a	ATP9A	ATPase phospholipid transporting 9A (putative)	Cytoplasm	transporter
-1.067	0.615	Atp9b	ATP9B	ATPase phospholipid transporting 9B (putative)	Cytoplasm	transporter
1.107	0.272	Atpaf1	ATPAF1	ATP synthase mitochondrial F1 complex assembly factor 1	Cytoplasm	other
1.073	0.688	Atpaf2	ATPAF2	ATP synthase mitochondrial F1 complex assembly factor 2	Cytoplasm	other
1.173	0.0949	Atraid	ATRAID	all-trans retinoic acid induced differentiation factor	Plasma Membrane	transmembrane receptor
1.029	0.803	Atrn	ATRN	attractin	Extracellular Space	other
1.083	0.33	Atxn10	ATXN10	ataxin 10	Cytoplasm	other
-1.124	0.254	Atxn2	ATXN2	ataxin 2	Nucleus	other
-1.015	0.737	Atxn2l	ATXN2L	ataxin 2 like	Nucleus	other
-1.15	0.0337	Auh	AUH	AU RNA binding methylglutaconyl-CoA hydratase	Cytoplasm	enzyme
-1.035	0.558	Aup1	AUP1	AUP1 lipid droplet regulating VLDL assembly factor	Cytoplasm	other
-1.059	0.594	Aurkaip1	AURKAIP1	aurora kinase A interacting protein 1	Nucleus	enzyme
1.115	0.00358	Aven	AVEN	apoptosis and caspase activation inhibitor	Nucleus	other
1.034	0.439	Avl9	AVL9	AVL9 cell migration associated	Cytoplasm	other
1.008	0.942	B3galt6	B3GALT6	beta-1,3-galactosyltransferase 6	Cytoplasm	enzyme
1.041	0.796	B3gat1	B3GAT1	beta-1,3-glucuronyltransferase 1	Cytoplasm	enzyme
-1.067	0.48	B3gat3	B3GAT3	beta-1,3-glucuronyltransferase 3	Cytoplasm	enzyme
-1.19	0.105	B4gat1	B4GAT1	beta-1,4-glucuronyltransferase 1	Cytoplasm	enzyme
-1.014	0.945	Babam1	BABAM1	BRISC and BRCA1 A complex member 1	Nucleus	other
1.038	0.683	Babam2	BABAM2	BRISC and BRCA1 A complex member 2	Cytoplasm	other
-1.121	0.203	Bace1	BACE1	beta-secretase 1	Cytoplasm	peptidase
-1.311	0.327	Bag3	BAG3	BAG cochaperone 3	Cytoplasm	other
-1.027	0.658	Bag5	BAG5	BAG cochaperone 5	Cytoplasm	other
1.085	0.0156	Bag6	BAG6	BAG cochaperone 6	Nucleus	enzyme
1.018	0.851	Baiap2	BAIAP2	BAR/IMD domain containing adaptor protein 2	Plasma Membrane	kinase
1.19	0.0739	Banf1	BANF1	barrier to autointegration nuclear assembly factor 1	Nucleus	other
-1.125	0.39	Basp1	BASP1	brain abundant membrane attached signal protein 1	Nucleus	transcription regulator
-1.035	0.62	Bax	BAX	BCL2 associated X, apoptosis regulator	Cytoplasm	transporter
-1.157	0.248	Baz1b	BAZ1B	bromodomain adjacent to zinc finger domain 1B	Nucleus	transcription regulator
1.05	0.707	Bbs2	BBS2	Bardet-Biedl syndrome 2	Cytoplasm	other
1.105	0.259	Bbs7	BBS7	Bardet-Biedl syndrome 7	Cytoplasm	other
-1.107	0.15	Bcam	BCAM	basal cell adhesion molecule (Lutheran blood group)	Plasma Membrane	transmembrane receptor
-1.171	0.11	Bcan	BCAN	brevican	Extracellular Space	other
1.143	0.295	Bcar1	BCAR1	BCAR1 scaffold protein, Cas family member	Cytoplasm	other
-1.02	0.75	Bcas1	BCAS1	brain enriched myelin associated protein 1	Plasma Membrane	other
1.383	0.0107	Bcas2	BCAS2	BCAS2 pre-mRNA processing factor	Nucleus	other
1.023	0.508	Bcas3	BCAS3	BCAS3 microtubule associated cell migration factor	Nucleus	other
1.021	0.749	Bcat1	BCAT1	branched chain amino acid transaminase 1	Cytoplasm	enzyme
1.098	0.228	Bcat2	BCAT2	branched chain amino acid transaminase 2	Cytoplasm	enzyme
-1.142	0.457	Bche	BCHE	butyrylcholinesterase	Plasma Membrane	enzyme
1.03	0.64	Bckdha	BCKDHA	branched chain keto acid dehydrogenase E1 subunit alpha	Cytoplasm	enzyme
1.127	0.144	Bckdhb	BCKDHB	branched chain keto acid dehydrogenase E1 subunit beta	Cytoplasm	enzyme
1.071	0.587	Bcl2l1	BCL2L1	BCL2 like 1	Cytoplasm	other
1.077	0.278	Bcl2l13	BCL2L13	BCL2 like 13	Cytoplasm	other
-1.033	0.616	Bcl2l2	BCL2L2	BCL2 like 2	Cytoplasm	other
1.449	0.388	Bcor	BCOR	BCL6 corepressor	Nucleus	transcription regulator
1.356	0.108	Bcr	BCR	BCR activator of RhoGEF and GTPase	Cytoplasm	kinase
1.06	0.575	Bcs1l	BCS1L	BCS1 ubiquinol-cytochrome c reductase complex chaperone	Cytoplasm	enzyme
1.248	0.082	Bdh1	BDH1	3-hydroxybutyrate dehydrogenase 1	Cytoplasm	enzyme
-1.028	0.766	Begain	BEGAIN	brain enriched guanylate kinase associated	Nucleus	other
-3.236	0.453	Bend3	BEND3	BEN domain containing 3	Nucleus	other
-1.187	0.0432	Bfar	BFAR	bifunctional apoptosis regulator	Cytoplasm	enzyme
1.718	0.0957	Bid	BID	BH3 interacting domain death agonist	Cytoplasm	other
-1.178	0.297	Bin1	BIN1	bridging integrator 1	Nucleus	other
-1.096	0.176	Bin1	BIN1	bridging integrator 1	Nucleus	other
1.012	0.912	Birc6	BIRC6	baculoviral IAP repeat containing 6	Cytoplasm	enzyme
1.107	0.0611	C11orf54	BKGD	beta-keto-L-gulonate decarboxylase	Nucleus	enzyme
-1.021	0.645	Blmh	BLMH	bleomycin hydrolase	Cytoplasm	peptidase
1.142	0.492	Bloc1s1	BLOC1S1	biogenesis of lysosomal organelles complex 1 subunit 1	Cytoplasm	enzyme
1.254	0.165	A2RSJ4	BLTP3B	bridge-like lipid transfer protein family member 3B	Cytoplasm	transporter
1.085	0.0287	Blvra	BLVRA	biliverdin reductase A	Cytoplasm	enzyme
1.042	0.627	Blvrb	BLVRB	biliverdin reductase B	Cytoplasm	enzyme
1.238	0.00741	Bmpr2	BMPR2	bone morphogenetic protein receptor type 2	Plasma Membrane	kinase
1.034	0.815	Bnip1	BNIP1	BCL2 interacting protein 1	Cytoplasm	transporter
-1.082	0.265	Bok	BOK	BCL2 family apoptosis regulator BOK	Cytoplasm	other
-1.019	0.668	Bola1	BOLA1	bolA family member 1	Cytoplasm	other
1.04	0.814	Bola2	BOLA2B	bolA family member 2B	Cytoplasm	other
1.075	0.585	Bola3	BOLA3	bolA family member 3	Cytoplasm	other
-1	0.994	Borcs6	BORCS6	BLOC-1 related complex subunit 6	Cytoplasm	other
1.173	0.419	Bpgm	BPGM	bisphosphoglycerate mutase	Extracellular Space	phosphatase
-1.009	0.931	Bphl	BPHL	biphenyl hydrolase like	Cytoplasm	enzyme
1.02	0.609	Bpifa3	BPIFA3	BPI fold containing family A member 3	Other	other
1.086	0.421	Bpnt1	BPNT1	3'(2'), 5'-bisphosphate nucleotidase 1	Nucleus	phosphatase
-1.131	0.114	Q80V26	BPNT2	3'(2'), 5'-bisphosphate nucleotidase 2	Cytoplasm	other
1.043	0.695	Braf	BRAF	B-Raf proto-oncogene, serine/threonine kinase	Cytoplasm	kinase
1.016	0.819	Brap	BRAP	BRCA1 associated protein	Cytoplasm	enzyme
-1.021	0.86	Brat1	BRAT1	BRCA1 associated ATM activator 1	Nucleus	other
-1.187	0.264	Brcc3	Brcc3	BRCA1/BRCA2-containing complex subunit 3	Nucleus	peptidase
1.014	0.935	Brd9	BRD9	bromodomain containing 9	Nucleus	other
-1.019	0.494	Brdt	BRDT	bromodomain testis associated	Nucleus	kinase
-1.059	0.438	Brinp1	BRINP1	BMP/retinoic acid inducible neural specific 1	Nucleus	peptidase
1.074	0.0377	Brinp2	BRINP2	BMP/retinoic acid inducible neural specific 2	Cytoplasm	other
1.316	0.195	Brk1	BRK1	BRICK1 subunit of SCAR/WAVE actin nucleating complex	Cytoplasm	other
1.014	0.887	Brpf1	BRPF1	bromodomain and PHD finger containing 1	Nucleus	transcription regulator
1.049	0.27	Brsk1	BRSK1	BR serine/threonine kinase 1	Cytoplasm	kinase
1.024	0.774	Brsk2	BRSK2	BR serine/threonine kinase 2	Cytoplasm	kinase
1.093	0.0289	Bsdc1	BSDC1	BSD domain containing 1	Other	other
-1.125	0.224	Bsg	BSG	basigin (Ok blood group)	Plasma Membrane	transporter
1.004	0.966	Bsn	BSN	bassoon presynaptic cytomatrix protein	Plasma Membrane	other
-1.08	0.409	Btbd17	BTBD17	BTB domain containing 17	Other	other
-1.017	0.89	Q80TK0	BTBD8	BTB domain containing 8	Nucleus	other
1.165	0.241	Btd	BTD	biotinidase	Extracellular Space	enzyme
-1.145	0.219	Btf3	BTF3	basic transcription factor 3	Nucleus	transcription regulator
-1.12	0.29	Btf3l4	BTF3L4	basic transcription factor 3 like 4	Other	other
-1.049	0.567	Bub3	BUB3	BUB3 mitotic checkpoint protein	Nucleus	other
1.065	0.263	Bzw1	BZW1	basic leucine zipper and W2 domains 1	Cytoplasm	translation regulator
-1.058	0.569	Q9R0P4	C11orf58	chromosome 11 open reading frame 58	Nucleus	other
-1.029	0.581	Bles03	C11orf68	chromosome 11 open reading frame 68	Other	other
1.048	0.78	C11orf98	C11orf98	chromosome 11 open reading frame 98	Other	other
-1.085	0.419	Q3UY34	C12orf43	chromosome 12 open reading frame 43	Other	other
1.01	0.852	Grcc10	C12orf57	chromosome 12 open reading frame 57	Cytoplasm	other
-1.024	0.896	P0C913	C12orf75	chromosome 12 open reading frame 75	Other	other
1.096	0.0257	C15orf40	C15orf40	chromosome 15 open reading frame 40	Cytoplasm	other
1.129	0.315	D8Ertd738e	C19orf53	chromosome 19 open reading frame 53	Nucleus	other
1.078	0.483	C1orf198	C1orf198	chromosome 1 open reading frame 198	Cytoplasm	other
-1.123	0.0712	C1qa	C1QA	complement C1q A chain	Extracellular Space	other
-1.112	0.105	C1qb	C1QB	complement C1q B chain	Extracellular Space	other
-1.031	0.864	C1qbp	C1QBP	complement C1q binding protein	Cytoplasm	transcription regulator
-1.179	0.0589	C1qc	C1QC	complement C1q C chain	Extracellular Space	other
1.143	0.497	C1qtnf4	C1QTNF4	C1q and TNF related 4	Extracellular Space	other
1.05	0.737	C1qtnf5	C1QTNF5	C1q and TNF related 5	Plasma Membrane	transmembrane receptor
-1.094	0.364	C2cd2	C2CD2	C2 calcium dependent domain containing 2	Cytoplasm	other
1.014	0.838	C2cd2l	C2CD2L	C2CD2 like	Cytoplasm	transporter
1.126	0.162	Q5HZI2	C2CD4C	C2 calcium dependent domain containing 4C	Extracellular Space	other
-1.261	0.125	C2cd5	C2CD5	C2 calcium dependent domain containing 5	Cytoplasm	other
1.044	0.195	C4b	C4a/C4b	complement C4B (Chido blood group)	Extracellular Space	other
-1.101	0.727	C7orf25	C7orf25	chromosome 7 open reading frame 25	Other	other
-1.147	0.0347	C8orf82	C8orf82	chromosome 8 open reading frame 82	Cytoplasm	other
1.338	0.00932	C9orf72	C9orf72	C9orf72-SMCR8 complex subunit	Cytoplasm	other
-1.078	0.65	P13634	CA1	carbonic anhydrase 1	Cytoplasm	enzyme
-1.079	0.0364	O70354	CA11	carbonic anhydrase 11	Extracellular Space	enzyme
-1.143	0.17	Q9WVT6	CA14	carbonic anhydrase 14	Plasma Membrane	enzyme
-1.12	0.303	P00920	CA2	carbonic anhydrase 2	Cytoplasm	enzyme
-1.236	0.0342	Q64444	CA4	carbonic anhydrase 4	Plasma Membrane	enzyme
1.025	0.644	Q9ERQ8	CA7	carbonic anhydrase 7	Cytoplasm	enzyme
1.064	0.452	P28651	CA8	carbonic anhydrase 8	Cytoplasm	enzyme
-1.034	0.608	Cab39	CAB39	calcium binding protein 39	Cytoplasm	enzyme
-1.029	0.719	Cabp1	CABP1	calcium binding protein 1	Plasma Membrane	other
-1.071	0.539	Cacfd1	CACFD1	calcium channel flower domain containing 1	Plasma Membrane	ion channel
1.01	0.798	Cachd1	CACHD1	cache domain containing 1	Other	other
-1.011	0.936	Cacna1a	CACNA1A	calcium voltage-gated channel subunit alpha1 A	Plasma Membrane	ion channel
-1.055	0.638	Cacna1b	CACNA1B	calcium voltage-gated channel subunit alpha1 B	Plasma Membrane	ion channel
1.118	0.601	Cacna1d	CACNA1D	calcium voltage-gated channel subunit alpha1 D	Plasma Membrane	ion channel
1.046	0.446	Cacna1e	CACNA1E	calcium voltage-gated channel subunit alpha1 E	Plasma Membrane	ion channel
1.003	0.979	Cacna1s	CACNA1S	calcium voltage-gated channel subunit alpha1 S	Plasma Membrane	ion channel
-1.027	0.538	Cacna2d1	CACNA2D1	calcium voltage-gated channel auxiliary subunit alpha2delta 1	Plasma Membrane	ion channel
1.02	0.86	Cacna2d2	CACNA2D2	calcium voltage-gated channel auxiliary subunit alpha2delta 2	Plasma Membrane	ion channel
1.093	0.332	Cacna2d3	CACNA2D3	calcium voltage-gated channel auxiliary subunit alpha2delta 3	Plasma Membrane	ion channel
1.059	0.585	Cacnb1	CACNB1	calcium voltage-gated channel auxiliary subunit beta 1	Plasma Membrane	ion channel
-1.014	0.915	Cacnb3	CACNB3	calcium voltage-gated channel auxiliary subunit beta 3	Plasma Membrane	ion channel
-1.259	0.0566	Cacnb4	CACNB4	calcium voltage-gated channel auxiliary subunit beta 4	Plasma Membrane	ion channel
-1.189	0.0237	Cacng3	CACNG3	calcium voltage-gated channel auxiliary subunit gamma 3	Plasma Membrane	ion channel
1.051	0.557	Cacybp	CACYBP	calcyclin binding protein	Nucleus	other
1.102	0.101	Cad	CAD	carbamoyl-phosphate synthetase 2, aspartate transcarbamylase, and dihydroorotase	Cytoplasm	enzyme
-1.095	0.2	Cadm1	CADM1	cell adhesion molecule 1	Plasma Membrane	other
-1.113	0.0939	Cadm2	CADM2	cell adhesion molecule 2	Plasma Membrane	other
-1.158	0.0661	Cadm3	CADM3	cell adhesion molecule 3	Plasma Membrane	other
-1.032	0.311	Cadm4	CADM4	cell adhesion molecule 4	Plasma Membrane	other
-1.052	0.4	Cadps	CADPS	calcium dependent secretion activator	Plasma Membrane	other
-1.052	0.265	Cadps2	CADPS2	calcium dependent secretion activator 2	Plasma Membrane	other
1.173	0.0273	Calb1	CALB1	calbindin 1	Cytoplasm	other
1.033	0.821	Calb2	CALB2	calbindin 2	Cytoplasm	other
1.095	0.17	Calcoco1	CALCOCO1	calcium binding and coiled-coil domain 1	Nucleus	transcription regulator
1.062	0.254	Calm2	CALM2	calmodulin 2	Cytoplasm	other
-1.008	0.878	Calr	CALR	calreticulin	Cytoplasm	transcription regulator
1.171	0.207	Calu	CALU	calumenin	Cytoplasm	other
1.218	0.111	Camk1	CAMK1	calcium/calmodulin dependent protein kinase I	Cytoplasm	kinase
1.063	0.715	Camk1d	CAMK1D	calcium/calmodulin dependent protein kinase ID	Cytoplasm	kinase
1.08	0.395	Camk2a	CAMK2A	calcium/calmodulin dependent protein kinase II alpha	Cytoplasm	kinase
1.097	0.311	Camk2b	CAMK2B	calcium/calmodulin dependent protein kinase II beta	Cytoplasm	kinase
-1.301	0.122	Camk2d	CAMK2D	calcium/calmodulin dependent protein kinase II delta	Cytoplasm	kinase
-1.033	0.846	Camk2d	CAMK2D	calcium/calmodulin dependent protein kinase II delta	Cytoplasm	kinase
-1.075	0.516	Camk2g	CAMK2G	calcium/calmodulin dependent protein kinase II gamma	Cytoplasm	kinase
1.111	0.228	Camk2n1	CAMK2N1	calcium/calmodulin dependent protein kinase II inhibitor 1	Plasma Membrane	kinase
1.118	0.529	Camk4	CAMK4	calcium/calmodulin dependent protein kinase IV	Nucleus	kinase
-1.379	0.0574	Camkk1	CAMKK1	calcium/calmodulin dependent protein kinase kinase 1	Cytoplasm	kinase
-1.098	0.386	Camkk2	CAMKK2	calcium/calmodulin dependent protein kinase kinase 2	Cytoplasm	kinase
1.054	0.715	Camkv	CAMKV	CaM kinase like vesicle associated	Plasma Membrane	kinase
1.049	0.265	Camlg	CAMLG	calcium modulating ligand	Cytoplasm	other
-2.381	0.00624	Camp	CAMP	cathelicidin antimicrobial peptide	Cytoplasm	other
1.007	0.818	Camsap1	CAMSAP1	calmodulin regulated spectrin associated protein 1	Cytoplasm	other
1.006	0.936	Camsap2	CAMSAP2	calmodulin regulated spectrin associated protein family member 2	Cytoplasm	other
1.028	0.663	Camsap3	CAMSAP3	calmodulin regulated spectrin associated protein family member 3	Cytoplasm	other
1.017	0.441	Cand1	CAND1	cullin associated and neddylation dissociated 1	Nucleus	other
1.017	0.81	Canx	CANX	calnexin	Cytoplasm	other
1.029	0.518	Cap1	CAP1	cyclase associated actin cytoskeleton regulatory protein 1	Plasma Membrane	other
-1.012	0.796	Cap2	CAP2	cyclase associated actin cytoskeleton regulatory protein 2	Plasma Membrane	other
1.064	0.46	Capg	CAPG	capping actin protein, gelsolin like	Nucleus	other
-1.025	0.691	Capn1	CAPN1	calpain 1	Cytoplasm	peptidase
1.007	0.888	Capn2	CAPN2	calpain 2	Cytoplasm	peptidase
1.018	0.645	Capn5	CAPN5	calpain 5	Cytoplasm	peptidase
1.075	0.573	Capns1	CAPNS1	calpain small subunit 1	Cytoplasm	peptidase
-1.108	0.563	Caprin1	CAPRIN1	cell cycle associated protein 1	Cytoplasm	translation regulator
-1.022	0.73	Capza1	CAPZA1	capping actin protein of muscle Z-line subunit alpha 1	Cytoplasm	other
1.109	0.00859	Capza2	CAPZA2	capping actin protein of muscle Z-line subunit alpha 2	Cytoplasm	other
1.109	0.0776	Capzb	CAPZB	capping actin protein of muscle Z-line subunit beta	Cytoplasm	other
1.174	0.0313	Carhsp1	CARHSP1	calcium regulated heat stable protein 1	Cytoplasm	transcription regulator
1.005	0.93	Carm1	CARM1	coactivator associated arginine methyltransferase 1	Nucleus	enzyme
1.029	0.67	Carmil2	CARMIL2	capping protein regulator and myosin 1 linker 2	Plasma Membrane	other
-1.114	0.56	Carmil3	CARMIL3	capping protein regulator and myosin 1 linker 3	Plasma Membrane	other
1.243	0.307	Carns1	CARNS1	carnosine synthase 1	Cytoplasm	enzyme
-1.066	0.176	Q9ER72	CARS1	cysteinyl-tRNA synthetase 1	Cytoplasm	enzyme
1.075	0.46	Cars2	CARS2	cysteinyl-tRNA synthetase 2, mitochondrial	Cytoplasm	enzyme
-1.369	0.186	Casc3	CASC3	CASC3 exon junction complex subunit	Nucleus	other
1.064	0.52	Cask	CASK	calcium/calmodulin dependent serine protein kinase	Plasma Membrane	kinase
1.004	0.923	Caskin1	CASKIN1	CASK interacting protein 1	Nucleus	transcription regulator
1.021	0.604	Cat	CAT	catalase	Cytoplasm	enzyme
-1.37	0.221	Cavin1	CAVIN1	caveolae associated protein 1	Nucleus	transcription regulator
1.018	0.859	Cbarp	CBARP	CACN subunit beta associated regulatory protein	Plasma Membrane	other
1.172	0.181	Cbln1	CBLN1	cerebellin 1 precursor	Cytoplasm	other
-1.366	0.232	Cbln4	CBLN4	cerebellin 4 precursor	Extracellular Space	other
1.006	0.901	Cbr1	CBR1	carbonyl reductase 1	Cytoplasm	enzyme
1.155	0.306	Cbr3	CBR3	carbonyl reductase 3	Cytoplasm	enzyme
1.101	0.344	Cbr4	CBR4	carbonyl reductase 4	Cytoplasm	enzyme
1.01	0.853	Cbs	CBS	cystathionine beta-synthase	Cytoplasm	enzyme
1.051	0.757	Cbx1	CBX1	chromobox 1	Nucleus	transcription regulator
1.025	0.691	Cbx3	CBX3	chromobox 3	Nucleus	transcription regulator
1.067	0.618	Cbx5	CBX5	chromobox 5	Nucleus	transcription regulator
-1.091	0.487	Cc2d1a	CC2D1A	coiled-coil and C2 domain containing 1A	Cytoplasm	transcription regulator
1.072	0.81	Cc2d1b	CC2D1B	coiled-coil and C2 domain containing 1B	Nucleus	transcription regulator
1.02	0.903	Ccar2	CCAR2	cell cycle and apoptosis regulator 2	Cytoplasm	peptidase
-1.205	0.0571	Ccdc124	CCDC124	coiled-coil domain containing 124	Other	other
-1.072	0.447	Ccdc127	CCDC127	coiled-coil domain containing 127	Cytoplasm	other
-1.021	0.792	Ccdc136	CCDC136	coiled-coil domain containing 136	Cytoplasm	other
-1.184	0.168	Ccdc177	CCDC177	coiled-coil domain containing 177	Other	other
1.094	0.607	Ccdc186	CCDC186	coiled-coil domain containing 186	Cytoplasm	other
1.044	0.533	Ccdc22	CCDC22	CCC complex scaffolding subunit CCDC22	Cytoplasm	other
1.061	0.437	Ccdc25	CCDC25	coiled-coil domain containing 25	Plasma Membrane	other
1.049	0.562	Ccdc33	CCDC33	coiled-coil domain containing 33	Cytoplasm	other
1.021	0.844	Ccdc39	CCDC39	coiled-coil domain 39 molecular ruler complex subunit	Cytoplasm	other
1.071	0.306	Ccdc43	CCDC43	coiled-coil domain containing 43	Cytoplasm	other
-1.054	0.653	Ccdc47	CCDC47	coiled-coil domain containing 47	Extracellular Space	other
-1.076	0.669	Ccdc85b	CCDC85B	coiled-coil domain containing 85B	Cytoplasm	other
1.388	0.0508	Ccdc88c	CCDC88C	coiled-coil and HOOK domain protein 88C	Cytoplasm	other
-1.31	0.11	Ccdc9	CCDC9	coiled-coil domain containing 9	Extracellular Space	other
-1.131	0.379	Ccdc90b	CCDC90B	coiled-coil domain containing 90B	Cytoplasm	other
1.066	0.21	Ccdc91	CCDC91	coiled-coil domain containing 91	Cytoplasm	other
1.329	0.0333	Ccdc93	CCDC93	CCC complex scaffolding subunit CCDC93	Extracellular Space	other
1.021	0.893	Ccdc97	CCDC97	coiled-coil domain containing 97	Other	other
1.08	0.653	Cck	CCK	cholecystokinin	Extracellular Space	other
1.048	0.454	Cckbr	CCKBR	cholecystokinin B receptor	Plasma Membrane	G-protein coupled receptor
1.335	0.34	Ccm2	CCM2	CCM2 scaffold protein	Cytoplasm	other
1.07	0.525	Ccnb2	CCNB2	cyclin B2	Cytoplasm	other
-1.002	0.968	Ccny	CCNY	cyclin Y	Nucleus	other
-2.207	0.229	Ccsap	CCSAP	centriole, cilia and spindle associated protein	Cytoplasm	other
1.126	0.166	Cct2	CCT2	chaperonin containing TCP1 subunit 2	Cytoplasm	kinase
1.086	0.267	Cct3	CCT3	chaperonin containing TCP1 subunit 3	Cytoplasm	other
1.044	0.424	Cct4	CCT4	chaperonin containing TCP1 subunit 4	Cytoplasm	other
1.111	0.295	Cct5	CCT5	chaperonin containing TCP1 subunit 5	Cytoplasm	other
1.065	0.366	Cct6a	CCT6A	chaperonin containing TCP1 subunit 6A	Cytoplasm	other
1.032	0.447	Cct7	CCT7	chaperonin containing TCP1 subunit 7	Cytoplasm	other
1.042	0.333	Cct8	CCT8	chaperonin containing TCP1 subunit 8	Cytoplasm	other
-1.2	0.149	Ccz1	CCZ1	CCZ1 vacuolar protein trafficking and biogenesis associated	Cytoplasm	other
-1.01	0.872	Cd180	CD180	CD180 molecule	Plasma Membrane	other
1.04	0.578	Cd200	CD200	CD200 molecule	Plasma Membrane	other
1.062	0.428	Cd248	CD248	CD248 molecule	Plasma Membrane	other
-1.049	0.809	Cd276	CD276	CD276 molecule	Plasma Membrane	other
-1.127	0.262	Cd2bp2	CD2BP2	CD2 cytoplasmic tail binding protein 2	Cytoplasm	other
-1.019	0.926	Cd34	CD34	CD34 molecule	Plasma Membrane	other
1.245	0.215	Cd38	CD38	CD38 molecule	Plasma Membrane	enzyme
1.136	0.0642	Cd44	CD44	CD44 molecule (IN blood group)	Plasma Membrane	other
1.019	0.794	Cd47	Cd47	Cd47 molecule	Plasma Membrane	other
1.026	0.74	Cd68	CD68	CD68 molecule	Plasma Membrane	other
1.039	0.576	Cd81	CD81	CD81 molecule	Plasma Membrane	other
-1.283	0.0606	Cd82	CD82	CD82 molecule	Plasma Membrane	other
-1.126	0.492	Cdc23	CDC23	cell division cycle 23	Nucleus	enzyme
1.149	0.4	Cdc37	CDC37	cell division cycle 37, HSP90 cochaperone	Cytoplasm	other
-1.024	0.77	Cdc42	CDC42	cell division cycle 42	Cytoplasm	enzyme
1.1	0.391	Cdc42	CDC42	cell division cycle 42	Cytoplasm	enzyme
-1.045	0.529	Cdc42bpa	CDC42BPA	CDC42 binding protein kinase alpha	Cytoplasm	kinase
1.038	0.506	Cdc42bpb	CDC42BPB	CDC42 binding protein kinase beta	Cytoplasm	kinase
1.022	0.65	Cdc42ep4	CDC42EP4	CDC42 effector protein 4	Cytoplasm	other
-1.062	0.535	Cdc5l	CDC5L	cell division cycle 5 like	Nucleus	transcription regulator
-1.314	0.0409	Cdc73	CDC73	cell division cycle 73	Nucleus	other
1.056	0.282	Cdh10	CDH10	cadherin 10	Plasma Membrane	other
1.169	0.0322	Cdh11	CDH11	cadherin 11	Plasma Membrane	other
1.107	0.386	Cdh12	CDH12	cadherin 12	Plasma Membrane	other
1.076	0.722	Cdh13	CDH13	cadherin 13	Plasma Membrane	other
1.021	0.862	Cdh2	CDH2	cadherin 2	Plasma Membrane	other
1.298	0.113	Cdh20	CDH20	cadherin 20	Plasma Membrane	other
1.004	0.964	Cdh22	CDH22	cadherin 22	Plasma Membrane	other
-1.014	0.926	Cdh4	CDH4	cadherin 4	Plasma Membrane	other
1.044	0.703	Cdh6	CDH6	cadherin 6	Plasma Membrane	other
1.206	0.146	Cdh8	CDH8	cadherin 8	Plasma Membrane	other
1.108	0.33	Cdh9	CDH9	cadherin 9	Plasma Membrane	other
-1.034	0.836	Cdhr2	CDHR2	cadherin related family member 2	Plasma Membrane	other
-1.172	0.376	Cdip1	CDIP1	cell death inducing p53 target 1	Nucleus	other
-1.033	0.559	Cdipt	CDIPT	CDP-diacylglycerol--inositol 3-phosphatidyltransferase	Cytoplasm	enzyme
1.053	0.399	Cdk14	CDK14	cyclin dependent kinase 14	Nucleus	kinase
-1.325	0.171	Cdk16	CDK16	cyclin dependent kinase 16	Cytoplasm	kinase
1.14	0.314	Cdk17	CDK17	cyclin dependent kinase 17	Cytoplasm	kinase
1.146	0.28	Cdk20	CDK20	cyclin dependent kinase 20	Nucleus	kinase
1.02	0.759	Cdk5	CDK5	cyclin dependent kinase 5	Nucleus	kinase
-1.022	0.825	Cdk5r1	CDK5R1	cyclin dependent kinase 5 regulatory subunit 1	Nucleus	kinase
-1.099	0.513	Cdk9	CDK9	cyclin dependent kinase 9	Nucleus	kinase
-1.03	0.775	Cdkl5	CDKL5	cyclin dependent kinase like 5	Nucleus	kinase
-1.099	0.639	Cdkn2aip	CDKN2AIP	CDKN2A interacting protein	Nucleus	transcription regulator
-1.138	0.202	Cdo1	CDO1	cysteine dioxygenase type 1	Cytoplasm	enzyme
1.082	0.00737	Cds2	CDS2	CDP-diacylglycerol synthase 2	Cytoplasm	enzyme
1.189	0.27	Cdv3	CDV3	CDV3 homolog	Cytoplasm	other
1.034	0.76	Celf1	CELF1	CUGBP Elav-like family member 1	Cytoplasm	translation regulator
-1.136	0.341	Celf2	CELF2	CUGBP Elav-like family member 2	Nucleus	other
1.107	0.433	Celf3	CELF3	CUGBP Elav-like family member 3	Nucleus	transcription regulator
-1.007	0.957	Celf4	CELF4	CUGBP Elav-like family member 4	Nucleus	translation regulator
-1.036	0.735	Celsr2	CELSR2	cadherin EGF LAG seven-pass G-type receptor 2	Plasma Membrane	G-protein coupled receptor
1.107	0.417	Celsr3	CELSR3	cadherin EGF LAG seven-pass G-type receptor 3	Plasma Membrane	G-protein coupled receptor
1.03	0.845	Cemip2	CEMIP2	cell migration inducing hyaluronidase 2	Cytoplasm	enzyme
1.011	0.829	Cend1	CEND1	cell cycle exit and neuronal differentiation 1	Cytoplasm	other
-1.271	0.246	Cenpv	CENPV	centromere protein V	Nucleus	other
1.087	0.511	Cep104	CEP104	centrosomal protein 104	Cytoplasm	other
1.134	0.0649	Cep170	CEP170	centrosomal protein 170	Nucleus	other
-1.046	0.436	Cep170b	CEP170B	centrosomal protein 170B	Other	other
1.098	0.222	Cep290	CEP290	centrosomal protein 290	Cytoplasm	transcription regulator
1.135	0.373	Cep97	CEP97	centrosomal protein 97	Cytoplasm	other
1.161	0.0933	Q9EQG9	CERT1	ceramide transporter 1	Cytoplasm	kinase
-1.089	0.525	Ces1c	Ces1c	carboxylesterase 1C	Extracellular Space	enzyme
1.093	0.485	Cetn2	CETN2	centrin 2	Nucleus	enzyme
1.07	0.587	Cfb	CFB	complement factor B	Extracellular Space	peptidase
1.063	0.354	Cfdp1	CFDP1	craniofacial development protein 1	Nucleus	other
1.178	0.0493	Cfh	Cfh	complement factor H	Extracellular Space	other
1.171	0.00631	Cfl1	CFL1	cofilin 1	Nucleus	other
1.059	0.295	Cfl2	CFL2	cofilin 2	Extracellular Space	other
1.074	0.592	Chadl	CHADL	chondroadherin like	Extracellular Space	other
1.147	0.221	Chat	CHAT	choline O-acetyltransferase	Nucleus	enzyme
-1.048	0.69	Chchd3	CHCHD3	coiled-coil-helix-coiled-coil-helix domain containing 3	Cytoplasm	transcription regulator
1.068	0.562	Chchd4	CHCHD4	coiled-coil-helix-coiled-coil-helix domain containing 4	Cytoplasm	enzyme
1.2	0.0571	Chchd6	CHCHD6	coiled-coil-helix-coiled-coil-helix domain containing 6	Cytoplasm	other
1.002	0.971	Chchd7	CHCHD7	coiled-coil-helix-coiled-coil-helix domain containing 7	Cytoplasm	other
1.088	0.605	Chd8	CHD8	chromodomain helicase DNA binding protein 8	Nucleus	enzyme
-1	0.993	Chdh	CHDH	choline dehydrogenase	Cytoplasm	enzyme
-1.047	0.512	Cherp	CHERP	calcium homeostasis endoplasmic reticulum protein	Cytoplasm	other
1.092	0.0646	Chga	CHGA	chromogranin A	Cytoplasm	other
1.027	0.766	Chgb	CHGB	chromogranin B	Extracellular Space	other
-1.062	0.25	Chid1	CHID1	chitinase domain containing 1	Cytoplasm	other
-1.124	0.161	Chil3	Chil3/Chil4	chitinase-like 3	Cytoplasm	enzyme
-1.114	0.308	Chka	CHKA	choline kinase alpha	Cytoplasm	kinase
-1.008	0.92	Chkb	CHKB	choline kinase beta	Cytoplasm	kinase
1.087	0.451	Chl1	CHL1	cell adhesion molecule L1 like	Plasma Membrane	other
1.067	0.445	Chm	CHM	CHM Rab escort protein	Cytoplasm	enzyme
1.012	0.897	Chmp1b2	Chmp1b2	charged multivesicular body protein 1B2	Cytoplasm	other
-1.367	0.241	Chmp3	CHMP3	charged multivesicular body protein 3	Cytoplasm	other
-1.07	0.228	Chmp4b	CHMP4B	charged multivesicular body protein 4B	Cytoplasm	other
1.185	0.00325	Chmp5	CHMP5	charged multivesicular body protein 5	Cytoplasm	other
1.015	0.815	Chmp6	CHMP6	charged multivesicular body protein 6	Cytoplasm	other
1.21	0.136	Chmp7	CHMP7	charged multivesicular body protein 7	Cytoplasm	other
-1.011	0.827	Chn1	CHN1	chimerin 1	Other	other
1.244	0.0572	Chn2	CHN2	chimerin 2	Cytoplasm	other
1.143	0.361	Chordc1	CHORDC1	cysteine and histidine rich domain containing 1	Other	other
-1.042	0.411	Chp1	CHP1	calcineurin like EF-hand protein 1	Nucleus	transcription regulator
1.033	0.793	Chpf	CHPF	chondroitin polymerizing factor	Cytoplasm	enzyme
-1.083	0.584	Chpt1	CHPT1	choline phosphotransferase 1	Cytoplasm	enzyme
1.198	0.314	Chrm1	CHRM1	cholinergic receptor muscarinic 1	Plasma Membrane	G-protein coupled receptor
-1.131	0.393	Chrm4	CHRM4	cholinergic receptor muscarinic 4	Plasma Membrane	G-protein coupled receptor
-1.043	0.286	Chst15	CHST15	carbohydrate sulfotransferase 15	Plasma Membrane	enzyme
-1.187	0.557	Chtop	CHTOP	chromatin target of PRMT1	Nucleus	other
1.144	0.0368	Ciao2a	CIAO2A	cytosolic iron-sulfur assembly component 2A	Extracellular Space	other
1.024	0.868	Ciao2b	CIAO2B	cytosolic iron-sulfur assembly component 2B	Cytoplasm	other
-1.103	0.0972	Ciapin1	CIAPIN1	cytokine induced apoptosis inhibitor 1	Cytoplasm	other
-1.047	0.698	Cic	CIC	capicua transcriptional repressor	Nucleus	transcription regulator
-1.04	0.747	Cirbp	CIRBP	cold inducible RNA binding protein	Nucleus	translation regulator
-1.041	0.448	Cisd1	CISD1	CDGSH iron sulfur domain 1	Cytoplasm	enzyme
-1.154	0.0214	Cisd2	CISD2	CDGSH iron sulfur domain 2	Cytoplasm	other
-1.113	0.583	Cisd3	CISD3	CDGSH iron sulfur domain 3	Cytoplasm	other
1.048	0.627	Cit	CIT	citron rho-interacting serine/threonine kinase	Cytoplasm	kinase
-1.043	0.482	Ckap4	CKAP4	cytoskeleton associated protein 4	Cytoplasm	other
1.059	0.206	Ckap5	CKAP5	cytoskeleton associated protein 5	Nucleus	transcription regulator
1.047	0.27	Ckb	CKB	creatine kinase B	Cytoplasm	kinase
1.008	0.932	Ckmt1	CKMT1B	creatine kinase, mitochondrial 1B	Cytoplasm	enzyme
1.126	0.0839	Ckmt2	CKMT2	creatine kinase, mitochondrial 2	Cytoplasm	kinase
-1.021	0.614	Clasp1	CLASP1	cytoplasmic linker associated protein 1	Cytoplasm	other
1.006	0.915	Clasp2	CLASP2	cytoplasmic linker associated protein 2	Cytoplasm	other
-1.043	0.451	Clcn3	CLCN3	chloride voltage-gated channel 3	Plasma Membrane	ion channel
1.167	0.0766	Clcn4	CLCN4	chloride voltage-gated channel 4	Plasma Membrane	ion channel
1.018	0.553	Clcn6	CLCN6	chloride voltage-gated channel 6	Plasma Membrane	ion channel
-1.017	0.892	Clcn7	CLCN7	chloride voltage-gated channel 7	Plasma Membrane	ion channel
-1.033	0.866	Cldn11	CLDN11	claudin 11	Plasma Membrane	other
-1.008	0.855	Clec16a	CLEC16A	C-type lectin domain containing 16A	Cytoplasm	other
-1.012	0.906	Clec2l	CLEC2L	C-type lectin domain family 2 member L	Other	other
1.274	0.0813	Clic1	CLIC1	chloride intracellular channel 1	Nucleus	ion channel
1.017	0.722	Clic4	CLIC4	chloride intracellular channel 4	Plasma Membrane	ion channel
-1.005	0.967	Clint1	CLINT1	clathrin interactor 1	Cytoplasm	other
-1.07	0.262	Clip1	CLIP1	CAP-Gly domain containing linker protein 1	Cytoplasm	other
-1.043	0.371	Clip2	CLIP2	CAP-Gly domain containing linker protein 2	Cytoplasm	transcription regulator
1.095	0.502	Clmn	CLMN	calmin	Cytoplasm	other
-1.023	0.75	Clns1a	CLNS1A	chloride nucleotide-sensitive channel 1A	Plasma Membrane	ion channel
1.133	0.0297	Clpb	CLPB	ClpB family mitochondrial disaggregase	Nucleus	transcription regulator
-1.053	0.443	Clpp	CLPP	caseinolytic mitochondrial matrix peptidase proteolytic subunit	Cytoplasm	peptidase
1.022	0.541	Clptm1	CLPTM1	CLPTM1 regulator of GABA type A receptor forward trafficking	Plasma Membrane	other
-1.007	0.961	Clstn1	CLSTN1	calsyntenin 1	Plasma Membrane	other
-1.058	0.388	Clstn2	CLSTN2	calsyntenin 2	Plasma Membrane	other
1.027	0.617	Clstn3	CLSTN3	calsyntenin 3	Plasma Membrane	other
-1.139	0.14	Clta	CLTA	clathrin light chain A	Plasma Membrane	other
-1.136	0.0993	Cltb	CLTB	clathrin light chain B	Plasma Membrane	other
1.021	0.553	Cltc	CLTC	clathrin heavy chain	Plasma Membrane	other
1.015	0.683	Clu	CLU	clusterin	Cytoplasm	other
1.021	0.706	Cluh	CLUH	CLUH binding protein of NUMT mRNA	Cytoplasm	translation regulator
1.16	0.313	Clvs1	CLVS1	clavesin 1	Cytoplasm	other
1.082	0.486	Clvs2	CLVS2	clavesin 2	Cytoplasm	transporter
-1.084	0.344	Clybl	CLYBL	citramalyl-CoA lyase	Cytoplasm	enzyme
1.005	0.927	Cmas	CMAS	cytidine monophosphate N-acetylneuraminic acid synthetase	Nucleus	enzyme
-1.481	0.377	Cmbl	CMBL	carboxymethylenebutenolidase homolog	Cytoplasm	enzyme
-1.088	0.486	Cmc2	CMC2	C-X9-C motif containing 2	Cytoplasm	other
1.009	0.917	Cmip	CMIP	c-Maf inducing protein	Cytoplasm	other
-1.021	0.758	Cmpk1	CMPK1	cytidine/uridine monophosphate kinase 1	Nucleus	kinase
-1.102	0.18	Cmpk2	CMPK2	cytidine/uridine monophosphate kinase 2	Cytoplasm	kinase
-1.012	0.83	Cmtr1	CMTR1	cap methyltransferase 1	Nucleus	enzyme
-1.055	0.359	Cnbp	CNBP	CCHC-type zinc finger nucleic acid binding protein	Nucleus	transcription regulator
1.05	0.123	Cndp2	CNDP2	carnosine dipeptidase 2	Cytoplasm	other
-1.177	0.0311	Cnksr2	CNKSR2	connector enhancer of kinase suppressor of Ras 2	Plasma Membrane	other
-1.084	0.405	Cnnm1	CNNM1	cyclin and CBS domain divalent metal cation transport mediator 1	Plasma Membrane	other
-1.086	0.349	Cnnm2	CNNM2	cyclin and CBS domain divalent metal cation transport mediator 2	Plasma Membrane	transporter
1.097	0.404	Cnnm3	CNNM3	cyclin and CBS domain divalent metal cation transport mediator 3	Other	other
1.033	0.249	Cnot1	CNOT1	CCR4-NOT transcription complex subunit 1	Cytoplasm	enzyme
1.168	0.00776	Cnot11	CNOT11	CCR4-NOT transcription complex subunit 11	Cytoplasm	other
1.071	0.694	Cnot3	CNOT3	CCR4-NOT transcription complex subunit 3	Cytoplasm	other
1.299	0.102	Cnot7	CNOT7	CCR4-NOT transcription complex subunit 7	Nucleus	transcription regulator
1.08	0.339	Cnot9	CNOT9	CCR4-NOT transcription complex subunit 9	Cytoplasm	transcription regulator
-1.085	0.613	Cnp	CNP	2'',3''-cyclic nucleotide 3'' phosphodiesterase	Cytoplasm	enzyme
-1.026	0.626	Cnpy2	CNPY2	canopy FGF signaling regulator 2	Plasma Membrane	other
1.128	0.664	Cnpy3	CNPY3	canopy FGF signaling regulator 3	Cytoplasm	other
1.062	0.321	Cnr1	CNR1	cannabinoid receptor 1	Plasma Membrane	G-protein coupled receptor
1.108	0.431	Cnrip1	CNRIP1	cannabinoid receptor interacting protein 1	Extracellular Space	other
-1.118	0.253	Cntfr	CNTFR	ciliary neurotrophic factor receptor	Plasma Membrane	transmembrane receptor
1.213	0.266	Cntln	CNTLN	centlein	Cytoplasm	other
-1.046	0.649	Cntn1	CNTN1	contactin 1	Plasma Membrane	enzyme
-1.151	0.109	Cntn2	CNTN2	contactin 2	Plasma Membrane	other
-1.05	0.198	Cntn3	CNTN3	contactin 3	Plasma Membrane	other
-1.07	0.581	Cntn4	CNTN4	contactin 4	Plasma Membrane	other
1.257	0.152	Cntn5	CNTN5	contactin 5	Plasma Membrane	other
1.109	0.381	Cntn6	CNTN6	contactin 6	Plasma Membrane	enzyme
-1.12	0.0449	Cntnap1	CNTNAP1	contactin associated protein 1	Plasma Membrane	other
-1.244	0.0819	Cntnap2	CNTNAP2	contactin associated protein 2	Plasma Membrane	other
1.012	0.849	Cntnap4	CNTNAP4	contactin associated protein family member 4	Plasma Membrane	other
1.05	0.53	Cntnap5a	Cntnap5a	contactin associated protein-like 5A	Other	other
1.062	0.439	Cntnap5b	Cntnap5b	contactin associated protein-like 5B	Other	other
1.055	0.337	Coa3	COA3	cytochrome c oxidase assembly factor 3	Cytoplasm	other
1.091	0.524	Coa7	COA7	cytochrome c oxidase assembly factor 7	Cytoplasm	enzyme
-1.015	0.695	Coasy	COASY	Coenzyme A synthase	Cytoplasm	enzyme
1.265	0.0171	Cobl	COBL	cordon-bleu WH2 repeat protein	Plasma Membrane	other
1.003	0.977	Coch	COCH	cochlin	Extracellular Space	other
-1.211	0.439	Cog5	COG5	component of oligomeric golgi complex 5	Cytoplasm	transporter
1.052	0.598	Cog6	COG6	component of oligomeric golgi complex 6	Cytoplasm	other
1.152	0.124	Cog7	COG7	component of oligomeric golgi complex 7	Cytoplasm	other
-1.047	0.734	Cog8	COG8	component of oligomeric golgi complex 8	Cytoplasm	other
1.034	0.145	Col12a1	COL12A1	collagen type XII alpha 1 chain	Extracellular Space	other
-1.567	0.027	Col15a1	COL15A1	collagen type XV alpha 1 chain	Extracellular Space	other
-1.108	0.212	Col18a1	COL18A1	collagen type XVIII alpha 1 chain	Extracellular Space	other
-1.186	0.542	Col1a1	COL1A1	collagen type I alpha 1 chain	Extracellular Space	other
-2.443	0.0752	Col1a2	COL1A2	collagen type I alpha 2 chain	Extracellular Space	other
-1.113	0.145	Col4a1	COL4A1	collagen type IV alpha 1 chain	Extracellular Space	other
-1.109	0.377	Col4a2	COL4A2	collagen type IV alpha 2 chain	Extracellular Space	other
-1.083	0.479	Col6a1	COL6A1	collagen type VI alpha 1 chain	Extracellular Space	other
-1.391	0.0772	Col6a2	COL6A2	collagen type VI alpha 2 chain	Extracellular Space	other
1.171	0.448	Colec12	COLEC12	collectin subfamily member 12	Plasma Membrane	transmembrane receptor
-1.062	0.348	Colgalt1	COLGALT1	collagen beta(1-O)galactosyltransferase 1	Cytoplasm	enzyme
1.009	0.913	Commd3	COMMD3	COMM domain containing 3	Extracellular Space	other
1.01	0.907	Commd9	COMMD9	COMM domain containing 9	Cytoplasm	other
-1.001	0.978	Comt	COMT	catechol-O-methyltransferase	Cytoplasm	enzyme
1.181	0.298	Comtd1	COMTD1	catechol-O-methyltransferase domain containing 1	Plasma Membrane	enzyme
1.018	0.476	Copa	COPA	coat protein complex I subunit alpha	Cytoplasm	transporter
1.047	0.614	Copb1	COPB1	coat protein complex I subunit beta 1	Cytoplasm	transporter
-1.044	0.286	Copb2	COPB2	coat protein complex I subunit beta 2	Cytoplasm	transporter
1.08	0.171	Cope	COPE	coat protein complex I subunit epsilon	Cytoplasm	transporter
-1.08	0.198	Copg1	COPG1	coat protein complex I subunit gamma 1	Cytoplasm	transporter
-1.041	0.463	Copg2	COPG2	coat protein complex I subunit gamma 2	Cytoplasm	transporter
1.098	0.287	Cops2	COPS2	COP9 signalosome subunit 2	Cytoplasm	transcription regulator
-1.059	0.222	Cops3	COPS3	COP9 signalosome subunit 3	Cytoplasm	other
-1.007	0.809	Cops4	COPS4	COP9 signalosome subunit 4	Cytoplasm	peptidase
1.225	0.188	Cops5	COPS5	COP9 signalosome subunit 5	Nucleus	transcription regulator
1.025	0.514	Cops6	COPS6	COP9 signalosome subunit 6	Nucleus	other
1.017	0.581	Cops7a	COPS7A	COP9 signalosome subunit 7A	Cytoplasm	other
-1.007	0.891	Cops8	COPS8	COP9 signalosome subunit 8	Nucleus	other
1.056	0.685	Cops9	COPS9	COP9 signalosome subunit 9	Nucleus	other
-1.294	0.0841	Copz1	COPZ1	coat protein complex I subunit zeta 1	Cytoplasm	transporter
1.005	0.901	Coq3	COQ3	coenzyme Q3, methyltransferase	Cytoplasm	enzyme
-1.064	0.375	Coq4	COQ4	coenzyme Q4	Cytoplasm	enzyme
-1.185	0.16	Coq5	COQ5	coenzyme Q5, methyltransferase	Cytoplasm	enzyme
1.09	0.0807	Coq6	COQ6	coenzyme Q6, monooxygenase	Cytoplasm	enzyme
-1.017	0.793	Coq7	COQ7	coenzyme Q7, hydroxylase	Cytoplasm	enzyme
1.317	0.292	Coq8a	COQ8A	coenzyme Q8A	Cytoplasm	kinase
1.123	0.452	Coq8b	COQ8B	coenzyme Q8B	Cytoplasm	kinase
-1.201	0.00603	Coq9	COQ9	coenzyme Q9	Cytoplasm	other
1.087	0.182	Coro1a	CORO1A	coronin 1A	Cytoplasm	other
1.013	0.768	Coro1b	CORO1B	coronin 1B	Cytoplasm	other
-1.015	0.713	Coro1c	CORO1C	coronin 1C	Cytoplasm	other
1.128	0.229	Coro2a	CORO2A	coronin 2A	Cytoplasm	other
1.032	0.734	Coro2b	CORO2B	coronin 2B	Plasma Membrane	other
-1.266	0.0443	Coro6	CORO6	coronin 6	Extracellular Space	other
-1.12	0.302	Coro7	CORO7	coronin 7	Cytoplasm	other
1.156	0.54	Cotl1	COTL1	coactosin like F-actin binding protein 1	Cytoplasm	other
1.015	0.921	Cox4i1	COX4I1	cytochrome c oxidase subunit 4I1	Cytoplasm	enzyme
1.019	0.694	Cox5a	COX5A	cytochrome c oxidase subunit 5A	Cytoplasm	enzyme
-1.047	0.527	Cox5b	COX5B	cytochrome c oxidase subunit 5B	Cytoplasm	enzyme
-1.055	0.438	Cox6a1	COX6A1	cytochrome c oxidase subunit 6A1	Cytoplasm	enzyme
1.003	0.977	Cox6b1	COX6B1	cytochrome c oxidase subunit 6B1	Cytoplasm	enzyme
-1.11	0.133	Cox6c	COX6C	cytochrome c oxidase subunit 6C	Cytoplasm	enzyme
1.061	0.678	Cox7a2	COX7A2	cytochrome c oxidase subunit 7A2	Cytoplasm	enzyme
-1.2	0.148	Cox7c	COX7C	cytochrome c oxidase subunit 7C	Cytoplasm	enzyme
-1.023	0.85	Ndufa4	COXFA4	cytochrome c oxidase associated subunit FA4	Cytoplasm	enzyme
-1.015	0.907	Cp	CP	ceruloplasmin	Extracellular Space	enzyme
-1.004	0.979	Cpd	CPD	carboxypeptidase D	Extracellular Space	peptidase
1.058	0.247	Cpe	CPE	carboxypeptidase E	Cytoplasm	peptidase
-1.257	0.0924	Cpeb3	CPEB3	cytoplasmic polyadenylation element binding protein 3	Cytoplasm	translation regulator
1.079	0.638	Cpeb4	CPEB4	cytoplasmic polyadenylation element binding protein 4	Plasma Membrane	other
-1.002	0.99	Cplx1	CPLX1	complexin 1	Plasma Membrane	other
1.079	0.618	Cplx2	CPLX2	complexin 2	Cytoplasm	other
-1.068	0.535	Cpm	CPM	carboxypeptidase M	Plasma Membrane	peptidase
1.08	0.553	Cpn2	CPN2	carboxypeptidase N subunit 2	Extracellular Space	peptidase
-1.083	0.0296	Cpne1	CPNE1	copine 1	Cytoplasm	peptidase
1.049	0.668	Cpne4	CPNE4	copine 4	Cytoplasm	other
1.079	0.198	Cpne5	CPNE5	copine 5	Plasma Membrane	other
1.094	0.459	Cpne6	CPNE6	copine 6	Plasma Membrane	enzyme
1.007	0.91	Cpne7	CPNE7	copine 7	Cytoplasm	other
1.196	0.454	Cpox	CPOX	coproporphyrinogen oxidase	Cytoplasm	enzyme
-1.019	0.855	Cpped1	CPPED1	calcineurin like phosphoesterase domain containing 1	Cytoplasm	enzyme
-1.191	0.0378	Cpq	CPQ	carboxypeptidase Q	Extracellular Space	peptidase
1.002	0.971	Cpsf2	CPSF2	cleavage and polyadenylation specific factor 2	Plasma Membrane	other
-1.014	0.924	Cpsf3	CPSF3	cleavage and polyadenylation specific factor 3	Nucleus	other
-1.026	0.782	Cpsf6	CPSF6	cleavage and polyadenylation specific factor 6	Nucleus	other
-1.204	0.377	Cpsf7	CPSF7	cleavage and polyadenylation specific factor 7	Nucleus	other
1.083	0.623	Cpt1a	CPT1A	carnitine palmitoyltransferase 1A	Cytoplasm	enzyme
-1.016	0.879	Cpt1c	CPT1C	carnitine palmitoyltransferase 1C	Cytoplasm	enzyme
1.031	0.865	Cpt2	CPT2	carnitine palmitoyltransferase 2	Cytoplasm	enzyme
1.057	0.0894	Crat	CRAT	carnitine O-acetyltransferase	Cytoplasm	enzyme
1.041	0.66	Crbn	CRBN	cereblon	Cytoplasm	enzyme
-1.011	0.96	Creb1	CREB1	cAMP responsive element binding protein 1	Nucleus	transcription regulator
1.008	0.884	Creg1	CREG1	cellular repressor of E1A stimulated genes 1	Nucleus	transcription regulator
-1.065	0.257	Creld1	CRELD1	CRELD disulfide isomerase 1	Plasma Membrane	other
-1.28	0.233	Crh	CRH	corticotropin releasing hormone	Extracellular Space	cytokine
1.058	0.548	Crip1	CRIP1	cysteine rich protein 1	Cytoplasm	other
-1.031	0.776	Crip2	CRIP2	cysteine rich protein 2	Plasma Membrane	other
1.006	0.827	Crk	CRK	CRK proto-oncogene, adaptor protein	Cytoplasm	other
1.098	0.187	Crkl	CRKL	CRK like proto-oncogene, adaptor protein	Cytoplasm	kinase
1.138	0.238	Crmp1	CRMP1	collapsin response mediator protein 1	Cytoplasm	enzyme
1.091	0.477	Crnkl1	CRNKL1	crooked neck pre-mRNA splicing factor 1	Nucleus	other
-1.024	0.799	Crocc	CROCC	ciliary rootlet coiled-coil, rootletin	Plasma Membrane	other
1.002	0.988	Crot	CROT	carnitine O-octanoyltransferase	Cytoplasm	enzyme
1.106	0.165	Crppa	CRPPA	CDP-L-ribitol pyrophosphorylase A	Cytoplasm	enzyme
1	0.999	Crtac1	CRTAC1	cartilage acidic protein 1	Extracellular Space	other
-1.094	0.354	Crtc1	CRTC1	CREB regulated transcription coactivator 1	Nucleus	transcription regulator
1.163	0.0862	Crtc2	CRTC2	CREB regulated transcription coactivator 2	Nucleus	other
-1.283	0.209	Cryab	CRYAB	crystallin alpha B	Nucleus	other
1.063	0.519	Crybb1	CRYBB1	crystallin beta B1	Other	other
-1.023	0.63	Cryl1	CRYL1	crystallin lambda 1	Cytoplasm	enzyme
1.483	0.0336	Crym	CRYM	crystallin mu	Cytoplasm	enzyme
1.018	0.785	Cryz	CRYZ	crystallin zeta	Cytoplasm	enzyme
-1.012	0.788	Cryzl1	CRYZL1	crystallin zeta like 1	Cytoplasm	enzyme
1.099	0.623	Cs	CS	citrate synthase	Cytoplasm	enzyme
-1.107	0.0718	Csad	CSAD	cysteine sulfinic acid decarboxylase	Cytoplasm	enzyme
1.049	0.785	Csdc2	CSDC2	cold shock domain containing C2	Cytoplasm	other
-1.12	0.443	Csde1	CSDE1	cold shock domain containing E1	Cytoplasm	enzyme
1.014	0.822	Cse1l	CSE1L	chromosome segregation 1 like	Nucleus	transporter
1.005	0.953	Csmd1	CSMD1	CUB and Sushi multiple domains 1	Plasma Membrane	other
1.03	0.758	Csmd3	CSMD3	CUB and Sushi multiple domains 3	Plasma Membrane	enzyme
-1.052	0.422	Csnk1a1	CSNK1A1	casein kinase 1 alpha 1	Cytoplasm	kinase
-1.063	0.719	Csnk1d	CSNK1D	casein kinase 1 delta	Cytoplasm	kinase
-1.069	0.489	Csnk1e	CSNK1E	casein kinase 1 epsilon	Cytoplasm	kinase
-1.004	0.934	Csnk2a1	CSNK2A1	casein kinase 2 alpha 1	Nucleus	kinase
1.096	0.367	Csnk2a2	CSNK2A2	casein kinase 2 alpha 2	Cytoplasm	kinase
1.001	0.985	Csnk2b	CSNK2B	casein kinase 2 beta	Cytoplasm	kinase
-1.022	0.863	Cspg4	CSPG4	chondroitin sulfate proteoglycan 4	Plasma Membrane	other
-1.048	0.772	Cspg5	CSPG5	chondroitin sulfate proteoglycan 5	Extracellular Space	growth factor
1.095	0.568	Csrp1	CSRP1	cysteine and glycine rich protein 1	Nucleus	other
1.228	0.293	Csrp3	CSRP3	cysteine and glycine rich protein 3	Nucleus	other
-1.028	0.695	Cst3	Cst3	cystatin C	Extracellular Space	other
-1.044	0.689	Cstb	CSTB	cystatin B	Cytoplasm	peptidase
1.087	0.0218	Cstf1	CSTF1	cleavage stimulation factor subunit 1	Nucleus	other
1.08	0.088	Cstf2	CSTF2	cleavage stimulation factor subunit 2	Nucleus	other
1.006	0.946	Ctbp1	CTBP1	C-terminal binding protein 1	Nucleus	enzyme
1.023	0.467	Ctbp2	CTBP2	C-terminal binding protein 2	Nucleus	transcription regulator
1.043	0.64	Ctbs	CTBS	chitobiase	Cytoplasm	enzyme
-1.011	0.886	Cth	CTH	cystathionine gamma-lyase	Cytoplasm	enzyme
-1.374	0.0029	Cthrc1	CTHRC1	collagen triple helix repeat containing 1	Extracellular Space	other
1.056	0.727	Ctif	CTIF	cap binding complex dependent translation initiation factor	Cytoplasm	other
-1.085	0.197	Ctnna1	CTNNA1	catenin alpha 1	Plasma Membrane	other
1.055	0.425	Ctnna2	CTNNA2	catenin alpha 2	Plasma Membrane	other
-1.039	0.68	Ctnnb1	CTNNB1	catenin beta 1	Nucleus	transcription regulator
1.04	0.337	Ctnnd1	CTNND1	catenin delta 1	Nucleus	other
-1.015	0.868	Ctnnd2	CTNND2	catenin delta 2	Plasma Membrane	other
-1.071	0.647	Ctps1	CTPS1	CTP synthase 1	Nucleus	enzyme
1.17	0.0784	Ctps2	CTPS2	CTP synthase 2	Cytoplasm	enzyme
-1.127	0.706	Ctrb1	Ctrb1	chymotrypsinogen B1	Cytoplasm	peptidase
1.434	0.0663	Cts8	Cts8	cathepsin 8	Extracellular Space	peptidase
1.099	0.226	Ctsa	CTSA	cathepsin A	Cytoplasm	peptidase
-1.055	0.425	Ctsb	CTSB	cathepsin B	Cytoplasm	peptidase
1.021	0.695	Ctsd	CTSD	cathepsin D	Cytoplasm	peptidase
1.175	0.171	Ctsf	CTSF	cathepsin F	Cytoplasm	peptidase
1.079	0.35	Ctsh	CTSH	cathepsin H	Cytoplasm	peptidase
1.017	0.823	Ctsl	Ctsl	cathepsin L	Cytoplasm	enzyme
-1.027	0.491	Ctss	CTSS	cathepsin S	Cytoplasm	peptidase
1.002	0.989	Ctsz	CTSZ	cathepsin Z	Cytoplasm	peptidase
1.02	0.568	Cttn	CTTN	cortactin	Plasma Membrane	other
1.018	0.893	Cttnbp2	CTTNBP2	cortactin binding protein 2	Cytoplasm	other
1.316	0.00403	Ctu2	CTU2	cytosolic thiouridylase subunit 2	Cytoplasm	other
-1.021	0.587	Cul1	CUL1	cullin 1	Nucleus	enzyme
-1.012	0.893	Cul2	CUL2	cullin 2	Nucleus	enzyme
-1.063	0.138	Cul3	CUL3	cullin 3	Nucleus	enzyme
1.34	0.111	Cul4b	CUL4B	cullin 4B	Nucleus	other
-1.042	0.493	Cul5	CUL5	cullin 5	Nucleus	ion channel
1.013	0.897	Cul9	CUL9	cullin 9	Cytoplasm	enzyme
1.048	0.482	Cuta	CUTA	cutA divalent cation tolerance homolog	Cytoplasm	other
1.032	0.554	Cutc	CUTC	cutC copper transporter	Nucleus	other
1.309	0.0104	Cxadr	CXADR	CXADR cell adhesion molecule	Plasma Membrane	transmembrane receptor
1.068	0.518	Cyb5a	CYB5A	cytochrome b5 type A	Cytoplasm	enzyme
1.004	0.958	Cyb5b	CYB5B	cytochrome b5 type B	Cytoplasm	enzyme
-1.314	0.00371	Cyb5r1	CYB5R1	cytochrome b5 reductase 1	Cytoplasm	enzyme
-1.051	0.274	Cyb5r3	CYB5R3	cytochrome b5 reductase 3	Cytoplasm	enzyme
-1.181	0.119	Cyb5r4	CYB5R4	cytochrome b5 reductase 4	Cytoplasm	enzyme
1.028	0.606	Cyc1	CYC1	cytochrome c1	Cytoplasm	enzyme
-1.008	0.945	Cycs	CYCS	cytochrome c, somatic	Cytoplasm	enzyme
-1.023	0.538	Cyfip1	CYFIP1	cytoplasmic FMR1 interacting protein 1	Cytoplasm	translation regulator
1.096	0.191	Cyfip2	Cyfip2	cytoplasmic FMR1 interacting protein 2	Cytoplasm	other
1.178	0.19	Cyld	CYLD	CYLD lysine 63 deubiquitinase	Nucleus	transcription regulator
1.077	0.675	Cyp2d11	Cyp2d9 (includes others)	cytochrome P450, family 2, subfamily d, polypeptide 9	Cytoplasm	enzyme
-1.394	0.45	Cyp2s1	CYP2S1	cytochrome P450 family 2 subfamily S member 1	Cytoplasm	enzyme
1.081	0.0278	Cyp46a1	CYP46A1	cytochrome P450 family 46 subfamily A member 1	Cytoplasm	enzyme
1.037	0.927	Cyp4f14	Cyp4f14	cytochrome P450, family 4, subfamily f, polypeptide 14	Cytoplasm	enzyme
1.018	0.763	Cyp4x1	CYP4X1	cytochrome P450 family 4 subfamily X member 1	Cytoplasm	enzyme
-1.019	0.768	Q8K0C4	CYP51A1	cytochrome P450 family 51 subfamily A member 1	Cytoplasm	enzyme
1.162	0.475	Q8BHZ0	CYRIA	CYFIP related Rac1 interactor A	Other	other
1.093	0.0243	Q921M7	CYRIB	CYFIP related Rac1 interactor B	Extracellular Space	other
-1.014	0.607	Cyth1	CYTH1	cytohesin 1	Cytoplasm	other
1.03	0.638	Cyth2	CYTH2	cytohesin 2	Cytoplasm	other
1.04	0.788	Cyth3	CYTH3	cytohesin 3	Cytoplasm	other
1.069	0.349	Czib	CZIB	CXXC motif containing zinc binding protein	Cytoplasm	other
1.278	0.156	D2hgdh	D2HGDH	D-2-hydroxyglutarate dehydrogenase	Cytoplasm	enzyme
1.01	0.887	Dab2ip	DAB2IP	DAB2 interacting protein	Plasma Membrane	other
1.032	0.827	Dact3	DACT3	dishevelled binding antagonist of beta catenin 3	Cytoplasm	other
-1.008	0.924	Dag1	DAG1	dystroglycan 1	Plasma Membrane	transmembrane receptor
1.024	0.688	Dagla	DAGLA	diacylglycerol lipase alpha	Plasma Membrane	enzyme
1.163	0.449	Daglb	DAGLB	diacylglycerol lipase beta	Plasma Membrane	enzyme
1.079	0.637	Dalrd3	DALRD3	DALR anticodon binding domain containing 3	Other	other
1.024	0.903	Dap	DAP	death associated protein	Cytoplasm	transcription regulator
1.043	0.544	Dap3	DAP3	death associated protein 3	Cytoplasm	other
-1.024	0.718	Dapk3	DAPK3	death associated protein kinase 3	Cytoplasm	kinase
1.106	0.0306	Q922B2	DARS1	aspartyl-tRNA synthetase 1	Cytoplasm	enzyme
1.047	0.231	Dars2	DARS2	aspartyl-tRNA synthetase 2, mitochondrial	Cytoplasm	enzyme
1.026	0.641	Dazap1	DAZAP1	DAZ associated protein 1	Cytoplasm	other
-1.078	0.179	Dbh	DBH	dopamine beta-hydroxylase	Cytoplasm	enzyme
1.092	0.278	Dbi	DBI	diazepam binding inhibitor, acyl-CoA binding protein	Cytoplasm	other
1.031	0.57	Dbn1	DBN1	drebrin 1	Cytoplasm	other
1.061	0.45	Dbnl	DBNL	drebrin like	Cytoplasm	other
-1.183	0.535	Dbr1	DBR1	debranching RNA lariats 1	Nucleus	enzyme
1.014	0.928	Dbt	DBT	dihydrolipoamide branched chain transacylase E2	Cytoplasm	enzyme
1.005	0.972	Dcaf1	DCAF1	DDB1 and CUL4 associated factor 1	Nucleus	kinase
1.234	0.0155	Dcaf12l1	Dcaf12l1	DDB1 and CUL4 associated factor 12-like 1	Cytoplasm	other
-1.498	0.0257	Dcaf13	DCAF13	DDB1 and CUL4 associated factor 13	Nucleus	other
1.11	0.329	Dcaf5	DCAF5	DDB1 and CUL4 associated factor 5	Cytoplasm	other
-1.072	0.284	Dcaf6	DCAF6	DDB1 and CUL4 associated factor 6	Nucleus	transcription regulator
-1.079	0.502	Dcaf7	DCAF7	DDB1 and CUL4 associated factor 7	Cytoplasm	other
1.151	0.159	Dcakd	DCAKD	dephospho-CoA kinase domain containing	Cytoplasm	enzyme
1.089	0.127	Dcc	DCC	DCC netrin 1 receptor	Plasma Membrane	transmembrane receptor
-1.174	0.135	Dchs1	DCHS1	dachsous cadherin-related 1	Plasma Membrane	other
-1.017	0.789	Dclk1	DCLK1	doublecortin like kinase 1	Plasma Membrane	kinase
1.03	0.721	Dclk1	DCLK1	doublecortin like kinase 1	Plasma Membrane	kinase
1.149	0.027	Dclk2	DCLK2	doublecortin like kinase 2	Cytoplasm	kinase
1.237	0.0447	Armt1	DCPH1	damage control phosphatase 1	Other	enzyme
-1.062	0.0476	Dcps	DCPS	decapping enzyme, scavenger	Nucleus	enzyme
-1.084	0.139	Dctn1	DCTN1	dynactin subunit 1	Cytoplasm	other
1.071	0.419	Dctn2	DCTN2	dynactin subunit 2	Cytoplasm	other
-1.062	0.186	Dctn4	DCTN4	dynactin subunit 4	Nucleus	other
1.124	0.0957	Dctn5	DCTN5	dynactin subunit 5	Nucleus	other
-1.077	0.548	Dctn6	DCTN6	dynactin subunit 6	Cytoplasm	enzyme
1.037	0.793	Dctpp1	DCTPP1	dCTP pyrophosphatase 1	Cytoplasm	enzyme
-1.016	0.795	Dcun1d2	DCUN1D2	defective in cullin neddylation 1 domain containing 2	Other	other
1.031	0.73	Dcx	DCX	doublecortin	Cytoplasm	other
-1.037	0.687	Dcxr	DCXR	dicarbonyl and L-xylulose reductase	Cytoplasm	enzyme
1.092	0.114	Ddah1	DDAH1	dimethylarginine dimethylaminohydrolase 1	Cytoplasm	enzyme
1.119	0.252	Ddah2	DDAH2	DDAH family member 2, ADMA-independent	Cytoplasm	enzyme
-1.037	0.294	Ddb1	DDB1	damage specific DNA binding protein 1	Nucleus	other
1.499	0.112	Ddc	DDC	dopa decarboxylase	Cytoplasm	enzyme
1.084	0.507	Ddhd2	DDHD2	DDHD domain containing 2	Cytoplasm	enzyme
-1.059	0.341	Ddi2	DDI2	DDI proteasomal shuttling factor 2	Other	peptidase
-1.058	0.392	Ddost	DDOST	dolichyl-diphosphooligosaccharide--protein glycosyltransferase non-catalytic subunit	Cytoplasm	enzyme
1.054	0.429	Ddr1	DDR1	discoidin domain receptor tyrosine kinase 1	Plasma Membrane	kinase
-1.021	0.804	Ddt	DDT	D-dopachrome tautomerase	Cytoplasm	enzyme
-1.023	0.503	Ddx1	DDX1	DEAD-box helicase 1	Nucleus	enzyme
-1.056	0.601	Ddx17	DDX17	DEAD-box helicase 17	Nucleus	enzyme
-1.002	0.965	Ddx19a	DDX19A	DEAD-box helicase 19A	Other	enzyme
-1.043	0.698	Ddx21	DDX21	DExD-box helicase 21	Nucleus	enzyme
1.105	0.234	Ddx28	DDX28	DEAD-box helicase 28	Nucleus	enzyme
1.105	0.0221	Ddx39b	DDX39B	DExD-box helicase 39B	Nucleus	enzyme
1.22	0.00524	Ddx3x	DDX3X	DEAD-box helicase 3 X-linked	Cytoplasm	enzyme
1.266	0.218	Ddx3y	Ddx3y	DEAD box helicase 3, Y-linked	Cytoplasm	other
1.065	0.0752	Ddx42	DDX42	DEAD-box helicase 42	Cytoplasm	enzyme
-1.002	0.982	Ddx46	DDX46	DEAD-box helicase 46	Nucleus	enzyme
-1.002	0.988	Ddx5	DDX5	DEAD-box helicase 5	Nucleus	enzyme
1.077	0.453	Ddx50	DDX50	DExD-box helicase 50	Nucleus	enzyme
1.076	0.459	Ddx51	DDX51	DEAD-box helicase 51	Other	enzyme
1.007	0.935	Ddx6	DDX6	DEAD-box helicase 6	Nucleus	enzyme
-1.135	0.031	Decr1	DECR1	2,4-dienoyl-CoA reductase 1	Cytoplasm	enzyme
-1.03	0.803	Decr2	DECR2	2,4-dienoyl-CoA reductase 2	Cytoplasm	enzyme
1.036	0.493	Dek	DEK	DEK proto-oncogene	Nucleus	transcription regulator
1.04	0.589	Dennd4b	DENND4B	DENN domain containing 4B	Extracellular Space	other
1.137	0.016	Dennd4c	DENND4C	DENN domain containing 4C	Cytoplasm	other
1.175	0.562	Dennd5b	DENND5B	DENN domain containing 5B	Cytoplasm	other
1.203	0.195	Denr	DENR	density regulated re-initiation and release factor	Cytoplasm	other
-1.187	0.325	Depdc5	DEPDC5	DEP domain containing 5, GATOR1 subcomplex subunit	Cytoplasm	other
-1.048	0.678	Deptor	DEPTOR	DEP domain containing MTOR interacting protein	Cytoplasm	other
-1.079	0.186	Dera	DERA	deoxyribose-phosphate aldolase	Other	other
-1.069	0.454	Derpc	DERPC	DERPC proline and glycine rich nuclear protein	Nucleus	other
1.007	0.764	Des	DES	desmin	Cytoplasm	other
-2.086	0.0766	Dgat1	DGAT1	diacylglycerol O-acyltransferase 1	Cytoplasm	enzyme
1.142	0.0455	Dgkb	DGKB	diacylglycerol kinase beta	Cytoplasm	kinase
-1.057	0.548	Dgke	DGKE	diacylglycerol kinase epsilon	Cytoplasm	kinase
1.037	0.169	Dgkq	DGKQ	diacylglycerol kinase theta	Cytoplasm	kinase
-1.056	0.458	Dgkz	DGKZ	diacylglycerol kinase zeta	Cytoplasm	kinase
1.004	0.0299	Dglucy	DGLUCY	D-glutamate cyclase	Cytoplasm	enzyme
1.039	0.524	Dguok	DGUOK	deoxyguanosine kinase	Cytoplasm	kinase
1.19	0.0268	Dhdh	DHDH	dihydrodiol dehydrogenase	Other	enzyme
1.01	0.895	Dhodh	DHODH	dihydroorotate dehydrogenase (quinone)	Cytoplasm	enzyme
1.036	0.736	Dhps	DHPS	deoxyhypusine synthase	Cytoplasm	enzyme
-1.043	0.0753	Dhrs1	DHRS1	dehydrogenase/reductase 1	Cytoplasm	enzyme
1.007	0.837	Dhrs11	DHRS11	dehydrogenase/reductase 11	Other	enzyme
-1.164	0.000895	Dhrs4	DHRS4	dehydrogenase/reductase 4	Cytoplasm	enzyme
1.172	0.213	Dhrs7	DHRS7	dehydrogenase/reductase 7	Cytoplasm	enzyme
1.081	0.0967	Dhrs7b	DHRS7B	dehydrogenase/reductase 7B	Cytoplasm	enzyme
-1.032	0.62	Dhx15	DHX15	DEAH-box helicase 15	Nucleus	enzyme
-1.067	0.47	Dhx29	DHX29	DExH-box helicase 29	Cytoplasm	enzyme
-1.121	0.0231	Dhx30	DHX30	DExH-box helicase 30	Nucleus	enzyme
1.07	0.672	Dhx36	DHX36	DEAH-box helicase 36	Nucleus	enzyme
-1.068	0.525	Dhx9	DHX9	DExH-box helicase 9	Nucleus	enzyme
1.101	0.24	Diaph1	DIAPH1	diaphanous related formin 1	Plasma Membrane	other
1.435	0.313	Dido1	DIDO1	death inducer-obliterator 1	Nucleus	other
-1.105	0.394	Dimt1	DIMT1	DIM1 rRNA methyltransferase and ribosome maturation factor	Cytoplasm	enzyme
-1.026	0.655	Dip2a	DIP2A	disco interacting protein 2 homolog A	Nucleus	transcription regulator
-1.019	0.659	Dip2b	DIP2B	disco interacting protein 2 homolog B	Cytoplasm	other
-1.13	0.284	Dipk2a	DIPK2A	divergent protein kinase domain 2A	Cytoplasm	other
1.045	0.549	Diras1	DIRAS1	DIRAS family GTPase 1	Plasma Membrane	enzyme
-1.047	0.353	Diras2	DIRAS2	DIRAS family GTPase 2	Plasma Membrane	enzyme
1.117	0.256	Dis3l2	DIS3L2	DIS3 like 3'-5' exoribonuclease 2	Cytoplasm	enzyme
-1.064	0.605	Disp2	DISP2	dispatched RND transporter family member 2	Plasma Membrane	other
-1.136	0.273	Dkc1	Dkc1	dyskerin pseudouridine synthase 1	Nucleus	enzyme
1.017	0.823	Dkk3	DKK3	dickkopf Wnt signaling pathway inhibitor 3	Extracellular Space	cytokine
1.012	0.859	Dlat	DLAT	dihydrolipoamide S-acetyltransferase	Cytoplasm	enzyme
-1.021	0.899	Dld	DLD	dihydrolipoamide dehydrogenase	Cytoplasm	enzyme
-1.045	0.278	Dlg1	DLG1	discs large MAGUK scaffold protein 1	Cytoplasm	other
1.03	0.387	Dlg2	DLG2	discs large MAGUK scaffold protein 2	Plasma Membrane	kinase
-1.026	0.656	Dlg3	DLG3	discs large MAGUK scaffold protein 3	Plasma Membrane	kinase
-1.054	0.473	Dlg4	DLG4	discs large MAGUK scaffold protein 4	Plasma Membrane	kinase
1.009	0.939	Dlgap1	DLGAP1	DLG associated protein 1	Plasma Membrane	other
1.006	0.954	Dlgap2	DLGAP2	DLG associated protein 2	Plasma Membrane	other
1.275	0.0168	Dlgap3	DLGAP3	DLG associated protein 3	Cytoplasm	other
1.033	0.759	Dlgap4	DLGAP4	DLG associated protein 4	Plasma Membrane	other
1.084	0.372	Dlst	DLST	dihydrolipoamide S-succinyltransferase	Cytoplasm	enzyme
1.081	0.313	Dmac2	DMAC2	distal membrane arm assembly component 2	Cytoplasm	other
1.14	0.295	Dmac2l	DMAC2L	distal membrane arm assembly component 2 like	Cytoplasm	transporter
1.027	0.786	Dmtn	DMTN	dematin actin binding protein	Plasma Membrane	other
-1.057	0.708	Dmwd	DMWD	DM1 locus, WD repeat containing	Nucleus	other
1.068	0.394	Dmxl2	DMXL2	Dmx like 2	Cytoplasm	other
-1.589	0.252	Dnah12	DNAH12	dynein axonemal heavy chain 12	Cytoplasm	other
-1.076	0.203	Dnah17	DNAH17	dynein axonemal heavy chain 17	Cytoplasm	other
1.102	0.414	Dnaja1	DNAJA1	DnaJ heat shock protein family (Hsp40) member A1	Nucleus	other
1.09	0.729	Dnaja2	DNAJA2	DnaJ heat shock protein family (Hsp40) member A2	Nucleus	enzyme
1.369	0.0884	Dnaja3	DNAJA3	DnaJ heat shock protein family (Hsp40) member A3	Cytoplasm	other
1.048	0.29	Dnajb1	DNAJB1	DnaJ heat shock protein family (Hsp40) member B1	Nucleus	transcription regulator
-1.051	0.164	Dnajb11	DNAJB11	DnaJ heat shock protein family (Hsp40) member B11	Cytoplasm	other
-1.246	0.0834	Dnajb12	DNAJB12	DnaJ heat shock protein family (Hsp40) member B12	Cytoplasm	other
1.073	0.537	Dnajb2	DNAJB2	DnaJ heat shock protein family (Hsp40) member B2	Nucleus	other
1.112	0.112	Dnajb4	DNAJB4	DnaJ heat shock protein family (Hsp40) member B4	Nucleus	other
-1.111	0.204	Dnajb6	DNAJB6	DnaJ heat shock protein family (Hsp40) member B6	Nucleus	transcription regulator
-1.06	0.165	Dnajc10	DNAJC10	DnaJ heat shock protein family (Hsp40) member C10	Cytoplasm	enzyme
-1.026	0.674	Dnajc11	DNAJC11	DnaJ heat shock protein family (Hsp40) member C11	Cytoplasm	other
1.083	0.632	Dnajc15	DNAJC15	DnaJ heat shock protein family (Hsp40) member C15	Cytoplasm	other
-1.025	0.768	Dnajc16	DNAJC16	DnaJ heat shock protein family (Hsp40) member C16	Cytoplasm	other
-1.013	0.886	Dnajc2	DNAJC2	DnaJ heat shock protein family (Hsp40) member C2	Nucleus	transcription regulator
1.127	0.375	Dnajc3	DNAJC3	DnaJ heat shock protein family (Hsp40) member C3	Cytoplasm	other
-1.124	0.349	Dnajc5	DNAJC5	DnaJ heat shock protein family (Hsp40) member C5	Plasma Membrane	other
1.081	0.504	Dnajc6	DNAJC6	DnaJ heat shock protein family (Hsp40) member C6	Cytoplasm	other
-1.074	0.29	Dnajc7	DNAJC7	DnaJ heat shock protein family (Hsp40) member C7	Cytoplasm	other
-1.046	0.703	Dnajc8	DNAJC8	DnaJ heat shock protein family (Hsp40) member C8	Nucleus	other
-1.08	0.59	Dnajc9	DNAJC9	DnaJ heat shock protein family (Hsp40) member C9	Nucleus	other
1.029	0.714	Dnal1	DNAL1	dynein axonemal light chain 1	Other	other
1.18	0.162	Dner	DNER	delta/notch like EGF repeat containing	Plasma Membrane	transmembrane receptor
-1.133	0.413	Dnm1	DNM1	dynamin 1	Cytoplasm	enzyme
1.04	0.691	Dnm1	DNM1	dynamin 1	Cytoplasm	enzyme
1.044	0.763	Dnm1	DNM1	dynamin 1	Cytoplasm	enzyme
1.076	0.00789	Dnm1l	DNM1L	dynamin 1 like	Cytoplasm	enzyme
1.009	0.861	Dnm3	DNM3	dynamin 3	Cytoplasm	enzyme
1.044	0.648	Dnpep	DNPEP	aspartyl aminopeptidase	Cytoplasm	peptidase
-1.004	0.955	Dnph1	DNPH1	2'-deoxynucleoside 5'-phosphate N-hydrolase 1	Nucleus	enzyme
1.126	0.173	Dnaaf5	DNAAF5	dynein axonemal assembly factor 5	Cytoplasm	other
-1.081	0.507	Doc2a	DOC2A	double C2 domain alpha	Cytoplasm	transporter
1.221	0.128	Dock10	DOCK10	dedicator of cytokinesis 10	Cytoplasm	other
1.287	0.206	Dock3	DOCK3	dedicator of cytokinesis 3	Cytoplasm	other
-1.018	0.838	Dock4	DOCK4	dedicator of cytokinesis 4	Plasma Membrane	other
-1.139	0.133	Dock5	DOCK5	dedicator of cytokinesis 5	Cytoplasm	other
-1.009	0.917	Dock7	DOCK7	dedicator of cytokinesis 7	Plasma Membrane	other
1.078	0.485	Dock9	DOCK9	dedicator of cytokinesis 9	Cytoplasm	other
-1.174	0.308	Dop1b	DOP1B	DOP1 leucine zipper like protein B	Cytoplasm	other
1.055	0.426	Dph5	DPH5	diphthamide biosynthesis 5	Cytoplasm	enzyme
1.081	0.00981	Dpm1	DPM1	dolichyl-phosphate mannosyltransferase subunit 1, catalytic	Cytoplasm	enzyme
-1.018	0.852	Dpm3	DPM3	dolichyl-phosphate mannosyltransferase subunit 3, regulatory	Cytoplasm	enzyme
-1.128	0.143	Dpp10	DPP10	dipeptidyl peptidase like 10	Plasma Membrane	other
1.024	0.447	Dpp3	DPP3	dipeptidyl peptidase 3	Cytoplasm	peptidase
-1.251	0.0793	Dpp4	DPP4	dipeptidyl peptidase 4	Plasma Membrane	peptidase
1.012	0.812	Dpp6	DPP6	dipeptidyl peptidase like 6	Plasma Membrane	other
-1.056	0.557	Dpp7	DPP7	dipeptidyl peptidase 7	Cytoplasm	peptidase
-1.086	0.307	Dpp8	DPP8	dipeptidyl peptidase 8	Cytoplasm	peptidase
-1.022	0.777	Dpp9	DPP9	dipeptidyl peptidase 9	Cytoplasm	peptidase
-1.004	0.979	Dpy19l3	DPY19L3	dpy-19 like C-mannosyltransferase 3	Cytoplasm	enzyme
-1.125	0.172	Dpy30	DPY30	dpy-30 histone methyltransferase complex regulatory subunit	Nucleus	other
-1.118	0.466	Dpyd	DPYD	dihydropyrimidine dehydrogenase	Cytoplasm	enzyme
1.168	0.487	Dpys	DPYS	dihydropyrimidinase	Cytoplasm	enzyme
-1.008	0.923	Dpysl2	DPYSL2	dihydropyrimidinase like 2	Cytoplasm	enzyme
1.288	0.0426	Dpysl3	DPYSL3	dihydropyrimidinase like 3	Cytoplasm	enzyme
1.2	0.0858	Dpysl4	DPYSL4	dihydropyrimidinase like 4	Cytoplasm	enzyme
1.341	0.00787	Dpysl5	DPYSL5	dihydropyrimidinase like 5	Cytoplasm	enzyme
-1.062	0.545	Drap1	DRAP1	DR1 associated protein 1	Nucleus	transcription regulator
1.076	0.584	Drg1	DRG1	developmentally regulated GTP binding protein 1	Cytoplasm	enzyme
1.056	0.123	Drg2	DRG2	developmentally regulated GTP binding protein 2	Cytoplasm	enzyme
-1.171	0.141	Dscam	DSCAM	DS cell adhesion molecule	Plasma Membrane	other
1.024	0.872	Dscaml1	DSCAML1	DS cell adhesion molecule like 1	Plasma Membrane	other
1.507	0.124	Dsg1a	Dsg1a/Dsg1b	desmoglein 1 alpha	Plasma Membrane	other
-1.251	0.458	Dsp	DSP	desmoplakin	Plasma Membrane	other
1.048	0.305	Dst	DST	dystonin	Plasma Membrane	other
1.098	0.0941	Dstn	DSTN	destrin, actin depolymerizing factor	Cytoplasm	other
1.073	0.523	Dtd1	DTD1	D-aminoacyl-tRNA deacylase 1	Cytoplasm	enzyme
-1.03	0.717	Dtd2	DTD2	D-aminoacyl-tRNA deacylase 2	Other	enzyme
-1.049	0.345	Dtna	DTNA	dystrobrevin alpha	Plasma Membrane	other
1.049	0.803	Dtymk	DTYMK	deoxythymidylate kinase	Cytoplasm	kinase
-1.036	0.825	Dus2	DUS2	dihydrouridine synthase 2	Cytoplasm	enzyme
-1.144	0.0151	Dus3l	DUS3L	dihydrouridine synthase 3 like	Cytoplasm	enzyme
1.228	0.00129	Dusp12	DUSP12	dual specificity phosphatase 12	Nucleus	phosphatase
-1.065	0.628	Dusp15	DUSP15	dual specificity phosphatase 15	Cytoplasm	phosphatase
-1.076	0.16	Dusp23	DUSP23	dual specificity phosphatase 23	Cytoplasm	phosphatase
1.046	0.764	Dusp3	DUSP3	dual specificity phosphatase 3	Cytoplasm	phosphatase
1.002	0.946	Dvl1	DVL1	dishevelled segment polarity protein 1	Cytoplasm	other
1.061	0.473	Dym	DYM	dymeclin	Cytoplasm	other
1.113	0.133	Dync1h1	DYNC1H1	dynein cytoplasmic 1 heavy chain 1	Cytoplasm	peptidase
1.051	0.0972	Dync1i1	DYNC1I1	dynein cytoplasmic 1 intermediate chain 1	Cytoplasm	other
1.002	0.989	Dync1i2	DYNC1I2	dynein cytoplasmic 1 intermediate chain 2	Cytoplasm	other
1.033	0.404	Dync1li1	DYNC1LI1	dynein cytoplasmic 1 light intermediate chain 1	Cytoplasm	other
1.044	0.577	Dync1li2	DYNC1LI2	dynein cytoplasmic 1 light intermediate chain 2	Cytoplasm	other
1.093	0.469	Dync2h1	DYNC2H1	dynein cytoplasmic 2 heavy chain 1	Cytoplasm	enzyme
1.268	0.0158	Q5U4F6	DYNC2I2	dynein 2 intermediate chain 2	Cytoplasm	other
-1.079	0.544	Dynll1	DYNLL1	dynein light chain LC8-type 1	Cytoplasm	other
-1.059	0.608	Dynll2	DYNLL2	dynein light chain LC8-type 2	Cytoplasm	other
1.066	0.223	Dynlrb1	DYNLRB1	dynein light chain roadblock-type 1	Cytoplasm	other
1.106	0.0774	Dynlt3	DYNLT3	dynein light chain Tctex-type 3	Cytoplasm	other
1.035	0.684	Dyrk1b	DYRK1B	dual specificity tyrosine phosphorylation regulated kinase 1B	Nucleus	kinase
1.051	0.633	Dysf	DYSF	dysferlin	Plasma Membrane	other
1.08	0.151	Dzank1	DZANK1	double zinc ribbon and ankyrin repeat domains 1	Cytoplasm	other
1.007	0.917	Daam1	DAAM1	dishevelled associated activator of morphogenesis 1	Cytoplasm	other
1.059	0.544	Daam2	DAAM2	dishevelled associated activator of morphogenesis 2	Cytoplasm	other
1.215	0.245	Ears2	EARS2	glutamyl-tRNA synthetase 2, mitochondrial	Cytoplasm	enzyme
-1.199	0.285	Ece1	ECE1	endothelin converting enzyme 1	Plasma Membrane	peptidase
-1.053	0.23	Ech1	ECH1	enoyl-CoA hydratase 1	Cytoplasm	enzyme
1.049	0.569	Echdc1	ECHDC1	ethylmalonyl-CoA decarboxylase 1	Cytoplasm	enzyme
-1.063	0.383	Echdc2	ECHDC2	enoyl-CoA hydratase domain containing 2	Cytoplasm	other
1.126	0.296	Echdc3	ECHDC3	enoyl-CoA hydratase domain containing 3	Cytoplasm	other
1.116	0.487	Echs1	ECHS1	enoyl-CoA hydratase, short chain 1	Cytoplasm	enzyme
-1.118	0.0803	Eci1	ECI1	enoyl-CoA delta isomerase 1	Cytoplasm	enzyme
1.041	0.676	Eci2	ECI2	enoyl-CoA delta isomerase 2	Cytoplasm	enzyme
1.033	0.755	Ecpas	ECPAS	Ecm29 proteasome adaptor and scaffold	Cytoplasm	other
1.109	0.445	Ecsit	ECSIT	ECSIT signaling integrator	Nucleus	transcription regulator
-1.194	0.0702	Edc4	EDC4	enhancer of mRNA decapping 4	Cytoplasm	other
1.104	0.715	Edf1	EDF1	endothelial differentiation related factor 1	Nucleus	transcription regulator
1.002	0.988	Edil3	EDIL3	EGF like repeats and discoidin domains 3	Extracellular Space	other
-1.095	0.16	Edrf1	EDRF1	erythroid differentiation regulatory factor 1	Other	other
-1.124	0.127	Eea1	EEA1	early endosome antigen 1	Cytoplasm	other
1.05	0.583	Eef1a1	EEF1A1	eukaryotic translation elongation factor 1 alpha 1	Cytoplasm	translation regulator
-1.017	0.88	Eef1a2	EEF1A2	eukaryotic translation elongation factor 1 alpha 2	Cytoplasm	translation regulator
1.176	0.0537	Eef1akmt1	EEF1AKMT1	EEF1A lysine methyltransferase 1	Cytoplasm	other
1.126	0.109	Eef1akmt2	EEF1AKMT2	EEF1A lysine methyltransferase 2	Cytoplasm	enzyme
-1.021	0.442	O70251	EEF1B2	eukaryotic translation elongation factor 1 beta 2	Cytoplasm	translation regulator
1.068	0.083	Eef1d	EEF1D	eukaryotic translation elongation factor 1 delta	Cytoplasm	translation regulator
1.012	0.817	Eef1e1	EEF1E1	eukaryotic translation elongation factor 1 epsilon 1	Cytoplasm	translation regulator
-1.015	0.853	Eef1g	EEF1G	eukaryotic translation elongation factor 1 gamma	Cytoplasm	translation regulator
-1.018	0.793	Eef2	EEF2	eukaryotic translation elongation factor 2	Cytoplasm	translation regulator
-1.103	0.417	Eefsec	EEFSEC	eukaryotic elongation factor, selenocysteine-tRNA specific	Cytoplasm	translation regulator
-1.099	0.56	Q8BQS4	EEIG2	EEIG family member 2	Other	other
-1.212	0.0263	Efhd2	EFHD2	EF-hand domain family member D2	Plasma Membrane	other
1.015	0.833	Efl1	EFL1	elongation factor like GTPase 1	Other	enzyme
-1.003	0.978	Efnb1	EFNB1	ephrin B1	Plasma Membrane	other
1.485	0.0149	Efnb3	EFNB3	ephrin B3	Plasma Membrane	kinase
1.046	0.213	Efr3b	EFR3B	EFR3 homolog B	Plasma Membrane	other
-1.25	0.157	Eftud2	EFTUD2	elongation factor Tu GTP binding domain containing 2	Nucleus	enzyme
-1.014	0.898	Egln1	EGLN1	egl-9 family hypoxia inducible factor 1	Cytoplasm	enzyme
1.005	0.918	Ehbp1	EHBP1	EH domain binding protein 1	Cytoplasm	other
-1.018	0.696	Ehd1	EHD1	EH domain containing 1	Cytoplasm	other
1.027	0.699	Ehd3	EHD3	EH domain containing 3	Cytoplasm	other
1.114	0.305	Ehd4	EHD4	EH domain containing 4	Plasma Membrane	enzyme
1.026	0.573	Eid2	EID2	EP300 interacting inhibitor of differentiation 2	Nucleus	other
1.099	0.191	Eif1	EIF1	eukaryotic translation initiation factor 1	Cytoplasm	translation regulator
-1.063	0.639	Eif1ax	EIF1AX	eukaryotic translation initiation factor 1A X-linked	Cytoplasm	translation regulator
1.003	0.967	Eif2a	EIF2A	eukaryotic translation initiation factor 2A	Cytoplasm	translation regulator
-1.334	0.0116	Eif2ak2	EIF2AK2	eukaryotic translation initiation factor 2 alpha kinase 2	Cytoplasm	kinase
1.049	0.418	Eif2ak3	EIF2AK3	eukaryotic translation initiation factor 2 alpha kinase 3	Cytoplasm	kinase
-1.115	0.0222	Eif2b1	EIF2B1	eukaryotic translation initiation factor 2B subunit alpha	Cytoplasm	translation regulator
-1.107	0.218	Eif2b2	EIF2B2	eukaryotic translation initiation factor 2B subunit beta	Cytoplasm	translation regulator
1.083	0.0158	Eif2b4	EIF2B4	eukaryotic translation initiation factor 2B subunit delta	Cytoplasm	translation regulator
-1.04	0.536	Eif2b5	EIF2B5	eukaryotic translation initiation factor 2B subunit epsilon	Cytoplasm	translation regulator
-1.081	0.174	Eif2s1	EIF2S1	eukaryotic translation initiation factor 2 subunit alpha	Cytoplasm	translation regulator
-1.197	0.267	Eif2s2	EIF2S2	eukaryotic translation initiation factor 2 subunit beta	Cytoplasm	translation regulator
-1.056	0.415	Eif2s3x	EIF2S3	eukaryotic translation initiation factor 2 subunit gamma	Cytoplasm	translation regulator
1.043	0.655	Eif2s3y	Eif2s3y	eukaryotic translation initiation factor 2, subunit 3, structural gene Y-linked	Cytoplasm	translation regulator
-1.03	0.666	Eif3a	EIF3A	eukaryotic translation initiation factor 3 subunit A	Cytoplasm	translation regulator
1.079	0.296	Eif3b	EIF3B	eukaryotic translation initiation factor 3 subunit B	Cytoplasm	translation regulator
1.073	0.299	Eif3c	Eif3c	eukaryotic translation initiation factor 3, subunit C	Other	translation regulator
1.1	0.167	Eif3d	EIF3D	eukaryotic translation initiation factor 3 subunit D	Cytoplasm	translation regulator
-1.04	0.499	Eif3e	EIF3E	eukaryotic translation initiation factor 3 subunit E	Cytoplasm	translation regulator
-1.042	0.708	Eif3f	EIF3F	eukaryotic translation initiation factor 3 subunit F	Cytoplasm	translation regulator
1.035	0.769	Eif3g	EIF3G	eukaryotic translation initiation factor 3 subunit G	Cytoplasm	translation regulator
1.24	0.188	Eif3h	EIF3H	eukaryotic translation initiation factor 3 subunit H	Cytoplasm	enzyme
-1.015	0.773	Eif3i	EIF3I	eukaryotic translation initiation factor 3 subunit I	Cytoplasm	translation regulator
1.009	0.897	Eif3j2	Eif3j2	eukaryotic translation initiation factor 3, subunit J2	Cytoplasm	other
1.112	0.239	Eif3k	EIF3K	eukaryotic translation initiation factor 3 subunit K	Cytoplasm	translation regulator
1.157	0.463	Eif3l	EIF3L	eukaryotic translation initiation factor 3 subunit L	Cytoplasm	translation regulator
1.177	0.0875	Eif3m	EIF3M	eukaryotic translation initiation factor 3 subunit M	Cytoplasm	translation regulator
-1.197	0.0981	Eif4a1	EIF4A1	eukaryotic translation initiation factor 4A1	Cytoplasm	translation regulator
-1.047	0.533	Eif4a2	EIF4A2	eukaryotic translation initiation factor 4A2	Cytoplasm	translation regulator
-1.101	0.483	Eif4a3	EIF4A3	eukaryotic translation initiation factor 4A3	Nucleus	enzyme
-1.109	0.398	Eif4b	EIF4B	eukaryotic translation initiation factor 4B	Cytoplasm	translation regulator
1.043	0.475	Eif4e	EIF4E	eukaryotic translation initiation factor 4E	Cytoplasm	translation regulator
1.01	0.907	Eif4e2	EIF4E2	eukaryotic translation initiation factor 4E family member 2	Cytoplasm	translation regulator
-1.084	0.573	Eif4enif1	EIF4ENIF1	eukaryotic translation initiation factor 4E nuclear import factor 1	Cytoplasm	translation regulator
-1.049	0.573	Eif4g1	EIF4G1	eukaryotic translation initiation factor 4 gamma 1	Cytoplasm	translation regulator
-1.062	0.447	Eif4g2	EIF4G2	eukaryotic translation initiation factor 4 gamma 2	Cytoplasm	translation regulator
-1.016	0.876	Eif4g3	EIF4G3	eukaryotic translation initiation factor 4 gamma 3	Cytoplasm	translation regulator
1.093	0.172	Eif4g3	EIF4G3	eukaryotic translation initiation factor 4 gamma 3	Cytoplasm	translation regulator
-1.009	0.954	Eif4h	EIF4H	eukaryotic translation initiation factor 4H	Cytoplasm	translation regulator
1.175	0.105	Eif4h	EIF4H	eukaryotic translation initiation factor 4H	Cytoplasm	translation regulator
-1.028	0.552	Eif5	EIF5	eukaryotic translation initiation factor 5	Cytoplasm	translation regulator
1.253	0.369	Eif5a	EIF5A	eukaryotic translation initiation factor 5A	Cytoplasm	translation regulator
-1.001	0.986	Eif5b	EIF5B	eukaryotic translation initiation factor 5B	Cytoplasm	translation regulator
-1.019	0.838	Eif6	EIF6	eukaryotic translation initiation factor 6	Cytoplasm	translation regulator
1.033	0.79	Eipr1	EIPR1	EARP complex and GARP complex interacting protein 1	Cytoplasm	other
1.073	0.291	Elac1	ELAC1	elaC ribonuclease Z 1	Nucleus	enzyme
1.036	0.681	Elac2	ELAC2	elaC ribonuclease Z 2	Nucleus	enzyme
-1.056	0.418	Elane	ELANE	elastase, neutrophil expressed	Extracellular Space	peptidase
-1.077	0.498	A2AFS3	ELAPOR1	endosome-lysosome associated apoptosis and autophagy regulator 1	Plasma Membrane	other
-1.133	0.365	Elavl1	ELAVL1	ELAV like RNA binding protein 1	Cytoplasm	other
1.028	0.598	Elavl2	ELAVL2	ELAV like RNA binding protein 2	Cytoplasm	other
-1.089	0.359	Elavl3	ELAVL3	ELAV like RNA binding protein 3	Nucleus	other
-1.155	0.146	Elavl4	ELAVL4	ELAV like RNA binding protein 4	Cytoplasm	translation regulator
-1.2	0.273	Elfn1	ELFN1	extracellular leucine rich repeat and fibronectin type III domain containing 1	Plasma Membrane	other
1.044	0.308	Elfn2	ELFN2	extracellular leucine rich repeat and fibronectin type III domain containing 2	Extracellular Space	other
1.307	0.0754	Elmo1	ELMO1	engulfment and cell motility 1	Cytoplasm	other
1.142	0.000181	Elmo2	ELMO2	engulfment and cell motility 2	Cytoplasm	other
1.149	0.258	Elmod1	ELMOD1	ELMO domain containing 1	Other	other
1.016	0.645	Elob	ELOB	elongin B	Nucleus	transcription regulator
1.169	0.0668	Eloc	ELOC	elongin C	Nucleus	transcription regulator
1.052	0.546	Elp1	ELP1	elongator acetyltransferase complex subunit 1	Cytoplasm	other
-1.018	0.793	Elp3	ELP3	elongator acetyltransferase complex subunit 3	Nucleus	enzyme
1.069	0.572	Elp6	ELP6	elongator acetyltransferase complex subunit 6	Other	other
-1.249	0.0878	Emb	EMB	embigin	Plasma Membrane	other
-1.003	0.972	Emc1	EMC1	ER membrane protein complex subunit 1	Plasma Membrane	other
-1.063	0.655	Emc10	EMC10	ER membrane protein complex subunit 10	Cytoplasm	other
-1.124	0.22	Emc2	EMC2	ER membrane protein complex subunit 2	Nucleus	other
-1.135	0.151	Emc3	EMC3	ER membrane protein complex subunit 3	Nucleus	other
1.072	0.214	Emc4	EMC4	ER membrane protein complex subunit 4	Cytoplasm	other
1.157	0.0781	Emc6	EMC6	ER membrane protein complex subunit 6	Cytoplasm	other
-1.108	0.148	Emc7	EMC7	ER membrane protein complex subunit 7	Cytoplasm	other
1.001	0.988	Emc8	EMC8	ER membrane protein complex subunit 8	Cytoplasm	other
-1.163	0.226	Emc9	EMC9	ER membrane protein complex subunit 9	Plasma Membrane	other
-1.04	0.684	Emd	EMD	emerin	Nucleus	other
1.162	0.109	Eml1	EML1	EMAP like 1	Cytoplasm	other
-1.025	0.583	Eml2	EML2	EMAP like 2	Cytoplasm	other
1.158	0.508	Eml3	EML3	EMAP like 3	Cytoplasm	other
1.058	0.316	Eml4	EML4	EMAP like 4	Cytoplasm	other
-1.288	0.163	Endod1	ENDOD1	endonuclease domain containing 1	Extracellular Space	enzyme
1.27	0.13	Endog	ENDOG	endonuclease G	Cytoplasm	enzyme
1.023	0.905	Eng	ENG	endoglin	Plasma Membrane	transmembrane receptor
-1.075	0.682	Engase	ENGASE	endo-beta-N-acetylglucosaminidase	Cytoplasm	enzyme
1.059	0.378	Eno1	ENO1	enolase 1	Plasma Membrane	enzyme
1.088	0.0642	Eno2	ENO2	enolase 2	Cytoplasm	enzyme
1.11	0.605	Eno3	ENO3	enolase 3	Cytoplasm	enzyme
1.148	0.341	Enoph1	ENOPH1	enolase-phosphatase 1	Cytoplasm	enzyme
-1.02	0.73	Enpep	ENPEP	glutamyl aminopeptidase	Plasma Membrane	peptidase
1.029	0.222	Enpp1	ENPP1	ectonucleotide pyrophosphatase/phosphodiesterase 1	Plasma Membrane	enzyme
1.057	0.343	Enpp2	ENPP2	ectonucleotide pyrophosphatase/phosphodiesterase 2	Plasma Membrane	enzyme
1.036	0.57	Enpp4	ENPP4	ectonucleotide pyrophosphatase/phosphodiesterase 4	Cytoplasm	enzyme
1.001	0.986	Enpp5	ENPP5	ectonucleotide pyrophosphatase/phosphodiesterase family member 5	Extracellular Space	enzyme
1.037	0.713	Enpp6	ENPP6	ectonucleotide pyrophosphatase/phosphodiesterase 6	Cytoplasm	enzyme
1.024	0.615	Ensa	ENSA	endosulfine alpha	Cytoplasm	transporter
-1.009	0.889	Entpd1	ENTPD1	ectonucleoside triphosphate diphosphohydrolase 1	Plasma Membrane	enzyme
-1.037	0.805	Entpd2	ENTPD2	ectonucleoside triphosphate diphosphohydrolase 2	Cytoplasm	enzyme
-1.01	0.902	Entpd5	ENTPD5	ectonucleoside triphosphate diphosphohydrolase 5 (inactive)	Cytoplasm	enzyme
1.374	0.252	Eogt	EOGT	EGF domain specific O-linked N-acetylglucosamine transferase	Other	enzyme
-1.059	0.0595	Epb41	EPB41	erythrocyte membrane protein band 4.1	Plasma Membrane	other
1.003	0.929	Epb41l1	EPB41L1	erythrocyte membrane protein band 4.1 like 1	Plasma Membrane	other
-1.049	0.523	Epb41l2	EPB41L2	erythrocyte membrane protein band 4.1 like 2	Plasma Membrane	other
-1.064	0.465	Epb41l3	EPB41L3	erythrocyte membrane protein band 4.1 like 3	Plasma Membrane	other
1.001	0.993	Epb41l3	EPB41L3	erythrocyte membrane protein band 4.1 like 3	Plasma Membrane	other
1.212	0.156	Epb41l5	EPB41L5	erythrocyte membrane protein band 4.1 like 5	Plasma Membrane	other
1.107	0.0593	Epb42	EPB42	erythrocyte membrane protein band 4.2	Plasma Membrane	transporter
-1.089	0.0935	Epdr1	EPDR1	ependymin related 1	Nucleus	other
-1.026	0.588	Epha4	EPHA4	EPH receptor A4	Plasma Membrane	kinase
1.291	0.184	Epha5	EPHA5	EPH receptor A5	Plasma Membrane	kinase
-1.089	0.564	Epha7	EPHA7	EPH receptor A7	Plasma Membrane	kinase
1.061	0.13	Ephb1	EPHB1	EPH receptor B1	Plasma Membrane	kinase
-1.231	0.0545	Ephb2	EPHB2	EPH receptor B2	Plasma Membrane	kinase
-1.012	0.814	Ephb3	EPHB3	EPH receptor B3	Plasma Membrane	kinase
1.101	0.616	Ephb6	EPHB6	EPH receptor B6	Plasma Membrane	kinase
1.049	0.543	Ephx1	EPHX1	epoxide hydrolase 1	Cytoplasm	peptidase
1.085	0.157	Ephx2	EPHX2	epoxide hydrolase 2	Cytoplasm	enzyme
-1.052	0.598	Ephx4	EPHX4	epoxide hydrolase 4	Other	enzyme
1.241	0.171	Epm2a	EPM2A	EPM2A glucan phosphatase, laforin	Cytoplasm	phosphatase
1.028	0.581	Epm2aip1	EPM2AIP1	EPM2A interacting protein 1	Cytoplasm	other
-1.077	0.346	Epn1	EPN1	epsin 1	Plasma Membrane	other
1.101	0.329	Epn2	EPN2	epsin 2	Cytoplasm	other
1.093	0.11	Eppk1	EPPK1	epiplakin 1	Cytoplasm	other
1.071	0.362	Q8CGC7	EPRS1	glutamyl-prolyl-tRNA synthetase 1	Cytoplasm	enzyme
-1.145	0.393	Eps15	EPS15	epidermal growth factor receptor pathway substrate 15	Cytoplasm	other
1.064	0.2	Eps15l1	EPS15L1	epidermal growth factor receptor pathway substrate 15 like 1	Plasma Membrane	other
1.062	0.593	Eps8	EPS8	EGFR pathway substrate 8, signaling adaptor	Cytoplasm	other
-1.298	0.0305	Eps8l2	EPS8L2	EPS8 signaling adaptor L2	Cytoplasm	other
1.038	0.858	Eps8l3	EPS8L3	EPS8 signaling adaptor L3	Extracellular Space	other
1.128	0.112	Erap1	ERAP1	endoplasmic reticulum aminopeptidase 1	Extracellular Space	peptidase
-1.369	0.0206	Erbb4	ERBB4	erb-b2 receptor tyrosine kinase 4	Plasma Membrane	kinase
1.089	0.408	Erbin	ERBIN	erbb2 interacting protein	Cytoplasm	other
-1.02	0.737	Erc2	ERC2	ELKS/RAB6-interacting/CAST family member 2	Cytoplasm	other
1.243	0.0223	Ercc1	ERCC1	ERCC excision repair 1, endonuclease non-catalytic subunit	Nucleus	enzyme
1.161	0.237	Ercc2	ERCC2	ERCC excision repair 2, TFIIH core complex helicase subunit	Nucleus	enzyme
1.827	0.283	Ercc5	ERCC5	ERCC excision repair 5, endonuclease	Nucleus	enzyme
-1.097	0.273	Ergic1	ERGIC1	endoplasmic reticulum-golgi intermediate compartment 1	Cytoplasm	other
-1.108	0.381	Erh	ERH	ERH mRNA splicing and mitosis factor	Nucleus	other
-1.084	0.161	Eri3	ERI3	ERI1 exoribonuclease family member 3	Plasma Membrane	other
1.091	0.693	Erlec1	ERLEC1	endoplasmic reticulum lectin 1	Cytoplasm	other
-1.273	0.143	Erlin1	ERLIN1	ER lipid raft associated 1	Plasma Membrane	other
1.005	0.936	Erlin2	ERLIN2	ER lipid raft associated 2	Cytoplasm	other
-1.001	0.989	Ermp1	ERMP1	endoplasmic reticulum metallopeptidase 1	Cytoplasm	other
1.13	0.358	Ero1b	ERO1B	endoplasmic reticulum oxidoreductase 1 beta	Cytoplasm	enzyme
1.025	0.532	Erp29	ERP29	endoplasmic reticulum protein 29	Cytoplasm	transporter
1.064	0.239	Erp44	ERP44	endoplasmic reticulum protein 44	Cytoplasm	enzyme
1.017	0.857	Esd	ESD	esterase D	Cytoplasm	enzyme
-1.348	0.00367	Esyt1	ESYT1	extended synaptotagmin 1	Cytoplasm	transporter
-1.121	0.374	Esyt2	ESYT2	extended synaptotagmin 2	Plasma Membrane	other
-1.222	0.0411	Etf1	ETF1	eukaryotic translation termination factor 1	Cytoplasm	translation regulator
1.03	0.774	Etfa	ETFA	electron transfer flavoprotein subunit alpha	Cytoplasm	transporter
1.071	0.68	Etfb	ETFB	electron transfer flavoprotein subunit beta	Cytoplasm	transporter
1.095	0.605	Etfdh	ETFDH	electron transfer flavoprotein dehydrogenase	Cytoplasm	enzyme
1.03	0.661	Ethe1	ETHE1	ETHE1 persulfide dioxygenase	Cytoplasm	enzyme
-1.168	0.387	Ewsr1	EWSR1	EWS RNA binding protein 1	Nucleus	other
1.061	0.205	Exoc1	EXOC1	exocyst complex component 1	Cytoplasm	transporter
1.138	0.596	Exoc2	EXOC2	exocyst complex component 2	Plasma Membrane	other
1.024	0.853	Exoc3	EXOC3	exocyst complex component 3	Plasma Membrane	transporter
1.035	0.51	Exoc4	EXOC4	exocyst complex component 4	Cytoplasm	transporter
-1.029	0.579	Exoc5	EXOC5	exocyst complex component 5	Cytoplasm	other
1.14	0.2	Exoc6	EXOC6	exocyst complex component 6	Plasma Membrane	transporter
1.034	0.638	Exoc6b	EXOC6B	exocyst complex component 6B	Other	other
1.271	0.0705	Exoc7	EXOC7	exocyst complex component 7	Cytoplasm	transporter
1.146	0.0451	Exoc8	EXOC8	exocyst complex component 8	Plasma Membrane	other
1.034	0.778	Exog	EXOG	exo/endonuclease G	Cytoplasm	enzyme
-1.018	0.436	Exosc1	EXOSC1	exosome component 1	Nucleus	enzyme
1.103	0.625	Exosc4	EXOSC4	exosome component 4	Nucleus	other
1.104	0.154	Exosc6	EXOSC6	exosome component 6	Nucleus	other
-1.084	0.524	Exosc7	EXOSC7	exosome component 7	Nucleus	enzyme
-1.08	0.147	Extl2	EXTL2	exostosin like glycosyltransferase 2	Cytoplasm	enzyme
-1.01	0.944	Extl3	EXTL3	exostosin like glycosyltransferase 3	Cytoplasm	enzyme
-1.168	0.0418	Ezr	EZR	ezrin	Plasma Membrane	other
-1.418	0.0399	F13a1	F13A1	coagulation factor XIII A chain	Extracellular Space	enzyme
1.034	0.503	F3	F3	coagulation factor III, tissue factor	Plasma Membrane	transmembrane receptor
1.069	0.302	F8a1	F8a	factor 8-associated gene A	Nucleus	other
-1.007	0.954	Fabp3	FABP3	fatty acid binding protein 3	Cytoplasm	transporter
1.133	0.128	Fabp5	FABP5	fatty acid binding protein 5	Cytoplasm	transporter
1.272	0.124	Fabp7	FABP7	fatty acid binding protein 7	Cytoplasm	transporter
1.091	0.513	Fads2	FADS2	fatty acid desaturase 2	Plasma Membrane	enzyme
1.018	0.843	Faf1	FAF1	Fas associated factor 1	Nucleus	other
-1.09	0.369	Fah	FAH	fumarylacetoacetate hydrolase	Cytoplasm	enzyme
1.105	0.378	Fahd1	FAHD1	fumarylacetoacetate hydrolase domain containing 1	Cytoplasm	enzyme
1.005	0.89	Q3TC72	Fahd2a	fumarylacetoacetate hydrolase domain containing 2A	Cytoplasm	enzyme
-1.254	0.00657	Faim	Faim	Fas apoptotic inhibitory molecule	Cytoplasm	other
-1.129	0.208	Fam107a	FAM107A	family with sequence similarity 107 member A	Nucleus	other
1.067	0.236	Fam114a2	FAM114A2	family with sequence similarity 114 member A2	Other	other
-1.044	0.727	FAM120A	FAM120A	family with sequence similarity 120 member A	Cytoplasm	other
-1.075	0.2	Fam120c	FAM120C	family with sequence similarity 120 member C	Other	other
1.024	0.837	Fam131b	FAM131B	family with sequence similarity 131 member B	Other	other
-1.201	0.234	Fam136a	FAM136A	family with sequence similarity 136 member A	Cytoplasm	other
1.099	0.468	Fam162a	FAM162A	family with sequence similarity 162 member A	Cytoplasm	other
-1.028	0.638	Fam168a	FAM168A	family with sequence similarity 168 member A	Other	other
-1.113	0.516	Fam169a	FAM169A	family with sequence similarity 169 member A	Other	other
-1.004	0.965	Fam171a2	FAM171A2	family with sequence similarity 171 member A2	Other	other
1.12	0.394	Fam171b	FAM171B	family with sequence similarity 171 member B	Plasma Membrane	other
1.289	0.35	Fam177a1	FAM177A1	family with sequence similarity 177 member A1	Cytoplasm	other
-1.067	0.723	Fam193a	FAM193A	family with sequence similarity 193 member A	Other	other
1.042	0.807	Fam20b	FAM20B	FAM20B glycosaminoglycan xylosylkinase	Extracellular Space	enzyme
-1.003	0.988	Fam234a	FAM234A	family with sequence similarity 234 member A	Plasma Membrane	other
-1.139	0.165	Fam234b	FAM234B	family with sequence similarity 234 member B	Other	other
1.051	0.122	Fam241b	FAM241B	family with sequence similarity 241 member B	Other	other
1.076	0.445	Fam3c	FAM3C	FAM3 metabolism regulating signaling molecule C	Extracellular Space	cytokine
-1.19	0.266	Fam76a	FAM76A	family with sequence similarity 76 member A	Nucleus	other
1.1	0.452	Fam81a	FAM81A	family with sequence similarity 81 member A	Plasma Membrane	other
1.124	0.293	Fam91a1	FAM91A1	family with sequence similarity 91 member A1	Cytoplasm	other
-1.066	0.398	Fam98b	FAM98B	family with sequence similarity 98 member B	Nucleus	enzyme
-1.183	0.196	Farp1	FARP1	FERM, ARH/RhoGEF and pleckstrin domain protein 1	Plasma Membrane	other
-1.084	0.761	Farp2	FARP2	FERM, ARH/RhoGEF and pleckstrin domain protein 2	Cytoplasm	other
1.608	0.178	Fars2	FARS2	phenylalanyl-tRNA synthetase 2, mitochondrial	Cytoplasm	enzyme
1.004	0.96	Farsa	FARSA	phenylalanyl-tRNA synthetase subunit alpha	Cytoplasm	enzyme
1.018	0.778	Farsb	FARSB	phenylalanyl-tRNA synthetase subunit beta	Cytoplasm	enzyme
-1.022	0.678	Fasn	FASN	fatty acid synthase	Cytoplasm	enzyme
-1.067	0.59	Fat3	FAT3	FAT atypical cadherin 3	Plasma Membrane	other
-1.071	0.724	Fau	FAU	FAU ubiquitin like and ribosomal protein S30 fusion	Cytoplasm	other
-1.247	0.112	Fbl	FBL	fibrillarin	Nucleus	enzyme
1.012	0.833	Fbll1	FBLL1	fibrillarin like 1	Nucleus	enzyme
1.177	0.361	Fbln2	FBLN2	fibulin 2	Extracellular Space	other
1.016	0.801	Fbln5	FBLN5	fibulin 5	Extracellular Space	other
-1.257	0.298	Fbxl15	FBXL15	F-box and leucine rich repeat protein 15	Cytoplasm	other
1.144	0.0944	Fbxl16	FBXL16	F-box and leucine rich repeat protein 16	Cytoplasm	other
1.011	0.807	Fbxl20	FBXL20	F-box and leucine rich repeat protein 20	Cytoplasm	other
-1.008	0.791	Fbxl8	FBXL8	F-box and leucine rich repeat protein 8	Cytoplasm	other
1.087	0.238	Fbxo11	FBXO11	F-box protein 11	Cytoplasm	enzyme
1.002	0.969	Fbxo2	FBXO2	F-box protein 2	Cytoplasm	enzyme
-1.008	0.921	Fbxo21	FBXO21	F-box protein 21	Extracellular Space	enzyme
-1.032	0.652	Fbxo22	FBXO22	F-box protein 22	Cytoplasm	enzyme
-1.203	0.323	Fbxo27	FBXO27	F-box protein 27	Cytoplasm	enzyme
-1.025	0.367	Fbxo31	FBXO31	F-box protein 31	Extracellular Space	enzyme
1.008	0.799	Fbxo33	FBXO33	F-box protein 33	Other	other
-1.056	0.632	Fbxo41	FBXO41	F-box protein 41	Cytoplasm	other
1.056	0.311	Fbxo42	FBXO42	F-box protein 42	Other	other
1.152	0.0804	Fbxo44	FBXO44	F-box protein 44	Cytoplasm	other
1.079	0.346	Fbxo6	FBXO6	F-box protein 6	Cytoplasm	other
1.014	0.837	Fbxo7	FBXO7	F-box protein 7	Cytoplasm	enzyme
1.125	0.0172	Fbxw11	FBXW11	F-box and WD repeat domain containing 11	Cytoplasm	enzyme
-1.106	0.105	Fbxw5	FBXW5	F-box and WD repeat domain containing 5	Cytoplasm	other
-1.104	0.309	Fcgr1	FCGR1A	Fc gamma receptor Ia	Plasma Membrane	transmembrane receptor
1.053	0.446	Fcho1	FCHO1	FCH and mu domain containing endocytic adaptor 1	Plasma Membrane	other
1.069	0.337	Fcsk	FCSK	fucose kinase	Cytoplasm	kinase
1.179	0.0397	Fdps	FDPS	farnesyl diphosphate synthase	Cytoplasm	enzyme
1.455	0.0897	Fdx2	FDX2	ferredoxin 2	Cytoplasm	transporter
1.011	0.875	Fdxr	FDXR	ferredoxin reductase	Cytoplasm	enzyme
1.065	0.635	Fech	FECH	ferrochelatase	Cytoplasm	enzyme
-1.045	0.653	Fem1b	FEM1B	fem-1 homolog B	Nucleus	transcription regulator
-1.057	0.571	Fermt2	FERMT2	FERM domain containing kindlin 2	Cytoplasm	other
-1.169	0.221	Fermt3	FERMT3	FERM domain containing kindlin 3	Cytoplasm	enzyme
-1.146	0.368	D6Wsu163e	FERRY3	FERRY endosomal RAB5 effector complex subunit 3	Cytoplasm	other
1.398	0.0508	Fga	FGA	fibrinogen alpha chain	Extracellular Space	other
1.192	0.165	Fgb	FGB	fibrinogen beta chain	Extracellular Space	other
1.205	0.283	Fgd4	FGD4	FYVE, RhoGEF and PH domain containing 4	Cytoplasm	other
-1.007	0.932	Fgf1	FGF1	fibroblast growth factor 1	Extracellular Space	growth factor
-1.063	0.38	Fgf12	FGF12	fibroblast growth factor 12	Extracellular Space	growth factor
-1.051	0.592	Fgfr1	FGFR1	fibroblast growth factor receptor 1	Plasma Membrane	kinase
-1.016	0.748	Fgfr3	FGFR3	fibroblast growth factor receptor 3	Plasma Membrane	kinase
1.084	0.679	Fgg	FGG	fibrinogen gamma chain	Extracellular Space	other
-1.226	0.203	Fggy	FGGY	FGGY carbohydrate kinase domain containing	Other	other
1.035	0.841	Fh	FH	fumarate hydratase	Cytoplasm	enzyme
-1.139	0.191	Q3U2I3	FHIP1B	FHF complex subunit HOOK interacting protein 1B	Cytoplasm	other
1.127	0.214	Fhit	FHIT	fragile histidine triad diadenosine triphosphatase	Cytoplasm	enzyme
1.163	0.394	Fhl1	FHL1	four and a half LIM domains 1	Cytoplasm	other
1.325	0.104	Fhl2	FHL2	four and a half LIM domains 2	Nucleus	transcription regulator
1.156	0.605	Fhod1	FHOD1	formin homology 2 domain containing 1	Cytoplasm	other
1.074	0.316	Fibp	FIBP	FGF1 intracellular binding protein	Nucleus	other
-1.133	0.533	Fip1l1	FIP1L1	factor interacting with PAPOLA and CPSF1	Nucleus	other
-1.292	0.0816	Fis1	FIS1	fission, mitochondrial 1	Cytoplasm	other
-1.1	0.608	Fkbp10	FKBP10	FKBP prolyl isomerase 10	Cytoplasm	enzyme
1.036	0.645	Fkbp15	FKBP15	FKBP prolyl isomerase family member 15	Plasma Membrane	enzyme
-1.124	0.215	Fkbp1a	FKBP1A	FKBP prolyl isomerase 1A	Cytoplasm	enzyme
1.13	0.283	Fkbp1b	FKBP1B	FKBP prolyl isomerase 1B	Cytoplasm	enzyme
-1	0.998	Fkbp2	FKBP2	FKBP prolyl isomerase 2	Cytoplasm	enzyme
1.087	0.501	Fkbp3	FKBP3	FKBP prolyl isomerase 3	Nucleus	enzyme
-1.027	0.727	Fkbp4	FKBP4	FKBP prolyl isomerase 4	Nucleus	enzyme
1.1	0.24	Fkbp5	FKBP5	FKBP prolyl isomerase 5	Nucleus	enzyme
-1.006	0.918	Fkbp8	FKBP8	FKBP prolyl isomerase 8	Cytoplasm	other
1.172	0.297	Fkbpl	FKBPL	FKBP prolyl isomerase like	Nucleus	other
1.032	0.838	Fkrp	FKRP	fukutin related protein	Cytoplasm	enzyme
1.053	0.524	Flad1	FLAD1	flavin adenine dinucleotide synthetase 1	Cytoplasm	enzyme
-1.011	0.691	Flii	FLII	FLII actin remodeling protein	Nucleus	other
1.038	0.32	Flna	FLNA	filamin A	Cytoplasm	other
-1.033	0.483	Flnb	FLNB	filamin B	Cytoplasm	other
1.052	0.115	Flot1	FLOT1	flotillin 1	Plasma Membrane	other
1.114	0.338	Flot2	FLOT2	flotillin 2	Plasma Membrane	other
-1.074	0.429	Flrt1	FLRT1	fibronectin leucine rich transmembrane protein 1	Plasma Membrane	other
-1.018	0.804	Flrt2	FLRT2	fibronectin leucine rich transmembrane protein 2	Plasma Membrane	other
1.036	0.718	Flrt3	FLRT3	fibronectin leucine rich transmembrane protein 3	Plasma Membrane	other
1.123	0.357	Fmn2	FMN2	formin 2	Cytoplasm	other
1.038	0.748	Fmnl1	FMNL1	formin like 1	Cytoplasm	other
-1.039	0.478	Fmnl2	FMNL2	formin like 2	Plasma Membrane	other
-1.076	0.491	Fmr1	FMR1	fragile X messenger ribonucleoprotein 1	Cytoplasm	translation regulator
-1.117	0.513	Fn1	FN1	fibronectin 1	Extracellular Space	other
-1.005	0.952	Fn3k	FN3K	fructosamine 3 kinase	Cytoplasm	kinase
1.026	0.528	Fn3krp	FN3KRP	fructosamine 3 kinase related protein	Cytoplasm	kinase
1.275	0.121	Fnbp1	FNBP1	formin binding protein 1	Nucleus	enzyme
-1.162	0.517	Fnbp1l	FNBP1L	formin binding protein 1 like	Cytoplasm	other
1.021	0.907	Fndc3a	FNDC3A	fibronectin type III domain containing 3A	Cytoplasm	other
-1.003	0.901	Fnta	FNTA	farnesyltransferase, CAAX box, subunit alpha	Cytoplasm	enzyme
1.111	0.0325	Fntb	FNTB	farnesyltransferase, CAAX box, subunit beta	Cytoplasm	enzyme
-1.019	0.815	Folh1	FOLH1	folate hydrolase 1	Plasma Membrane	peptidase
1.133	0.714	Foxh1	FOXH1	forkhead box H1	Nucleus	transcription regulator
1.122	0.0864	Foxk1	FOXK1	forkhead box K1	Nucleus	transcription regulator
-1.075	0.312	Foxk2	FOXK2	forkhead box K2	Nucleus	transcription regulator
-1.075	0.221	Foxred1	FOXRED1	FAD dependent oxidoreductase domain containing 1	Cytoplasm	other
1.097	0.0893	Frg1	Frg1/Frg1-ps1	FSHD region gene 1	Other	other
1.946	0.046	Frmd8	FRMD8	FERM domain containing 8	Cytoplasm	other
1.098	0.219	Frrs1l	FRRS1L	ferric chelate reductase 1 like	Cytoplasm	transporter
1.018	0.896	Fry	FRY	FRY microtubule binding protein	Extracellular Space	other
1.125	0.245	Fscn1	FSCN1	fascin actin-bundling protein 1	Cytoplasm	other
1.073	0.355	Fsd1	FSD1	fibronectin type III and SPRY domain containing 1	Cytoplasm	other
1.089	0.563	Fsd1l	FSD1L	fibronectin type III and SPRY domain containing 1 like	Other	other
-1.006	0.885	Fsip2	FSIP2	fibrous sheath interacting protein 2	Cytoplasm	other
-1.166	0.0965	Fth1	FTH1	ferritin heavy chain 1	Cytoplasm	enzyme
-1.211	0.00915	Ftl1	FTL	ferritin light chain	Extracellular Space	other
-1.08	0.255	Fto	FTO	FTO alpha-ketoglutarate dependent dioxygenase	Nucleus	enzyme
-1.183	0.33	Fubp1	FUBP1	far upstream element binding protein 1	Nucleus	transcription regulator
1.028	0.375	Fuca1	FUCA1	alpha-L-fucosidase 1	Cytoplasm	enzyme
-1.105	0.545	Fundc2	Fundc2	FUN14 domain containing 2	Cytoplasm	other
1.066	0.43	Fuom	FUOM	fucose mutarotase	Cytoplasm	enzyme
-1.541	0.142	Fus	FUS	FUS RNA binding protein	Nucleus	transcription regulator
-1.036	0.796	Fut8	FUT8	fucosyltransferase 8	Cytoplasm	enzyme
1.052	0.286	Fxr1	FXR1	FMR1 autosomal homolog 1	Cytoplasm	other
1.089	0.258	Fxr2	FXR2	FMR1 autosomal homolog 2	Cytoplasm	other
1.054	0.817	Fxyd7	FXYD7	FXYD domain containing ion transport regulator 7	Plasma Membrane	ion channel
1.098	0.383	Fyn	FYN	FYN proto-oncogene, Src family tyrosine kinase	Plasma Membrane	kinase
1.158	0.353	Fyttd1	FYTTD1	forty-two-three domain containing 1	Nucleus	other
1.066	0.0955	Faah	FAAH	fatty acid amide hydrolase	Plasma Membrane	enzyme
-1.018	0.83	G3bp1	G3BP1	G3BP stress granule assembly factor 1	Nucleus	enzyme
-1.2	0.394	G3bp2	G3BP2	G3BP stress granule assembly factor 2	Cytoplasm	enzyme
-1.054	0.782	G6pdx	G6PD	glucose-6-phosphate dehydrogenase	Cytoplasm	enzyme
-1.008	0.948	Gabarapl1	GABARAPL1	GABA type A receptor associated protein like 1	Cytoplasm	other
1.167	0.231	Gabarapl2	GABARAPL2	GABA type A receptor associated protein like 2	Cytoplasm	other
1.024	0.734	Gabbr1	GABBR1	gamma-aminobutyric acid type B receptor subunit 1	Plasma Membrane	G-protein coupled receptor
-1.162	0.0894	Gabbr2	GABBR2	gamma-aminobutyric acid type B receptor subunit 2	Plasma Membrane	G-protein coupled receptor
-1.124	0.225	Gabra1	GABRA1	gamma-aminobutyric acid type A receptor subunit alpha1	Plasma Membrane	ion channel
1.56	0.0167	Gabra2	GABRA2	gamma-aminobutyric acid type A receptor subunit alpha2	Plasma Membrane	ion channel
-1.126	0.112	Gabra3	GABRA3	gamma-aminobutyric acid type A receptor subunit alpha3	Plasma Membrane	ion channel
-1.003	0.965	Gabra4	GABRA4	gamma-aminobutyric acid type A receptor subunit alpha4	Plasma Membrane	ion channel
-1.004	0.927	Gabra5	GABRA5	gamma-aminobutyric acid type A receptor subunit alpha5	Plasma Membrane	ion channel
1.088	0.227	Gabrb1	GABRB1	gamma-aminobutyric acid type A receptor subunit beta1	Plasma Membrane	ion channel
1.028	0.512	Gabrb3	GABRB3	gamma-aminobutyric acid type A receptor subunit beta3	Plasma Membrane	ion channel
1.067	0.31	Gabrd	GABRD	gamma-aminobutyric acid type A receptor subunit delta	Plasma Membrane	ion channel
1.037	0.624	Gabrg2	GABRG2	gamma-aminobutyric acid type A receptor subunit gamma2	Plasma Membrane	ion channel
-1.024	0.73	Gad1	GAD1	glutamate decarboxylase 1	Cytoplasm	enzyme
1.104	0.0816	Gad2	GAD2	glutamate decarboxylase 2	Cytoplasm	enzyme
1.066	0.414	Gadd45gip1	GADD45GIP1	GADD45G interacting protein 1	Nucleus	other
-1.007	0.931	Gak	GAK	cyclin G associated kinase	Nucleus	kinase
1.097	0.0788	Gal3st3	GAL3ST3	galactose-3-O-sulfotransferase 3	Cytoplasm	enzyme
1.038	0.186	Galk1	GALK1	galactokinase 1	Cytoplasm	kinase
1.11	0.543	Galk2	GALK2	galactokinase 2	Cytoplasm	kinase
1.01	0.923	Galns	GALNS	galactosamine (N-acetyl)-6-sulfatase	Cytoplasm	enzyme
1.286	0.31	Galnt1	GALNT1	polypeptide N-acetylgalactosaminyltransferase 1	Cytoplasm	enzyme
-1.086	0.695	Galnt16	GALNT16	polypeptide N-acetylgalactosaminyltransferase 16	Cytoplasm	enzyme
-1.064	0.394	Galnt2	GALNT2	polypeptide N-acetylgalactosaminyltransferase 2	Cytoplasm	enzyme
-1.04	0.764	Galt	GALT	galactose-1-phosphate uridylyltransferase	Cytoplasm	enzyme
1.143	0.175	Gamt	GAMT	guanidinoacetate N-methyltransferase	Cytoplasm	enzyme
1.092	0.0522	Gan	GAN	gigaxonin	Cytoplasm	other
-1.006	0.907	Ganab	GANAB	glucosidase II alpha subunit	Cytoplasm	enzyme
-1.017	0.862	Ganc	GANC	glucosidase alpha, neutral C	Extracellular Space	enzyme
1.201	0.244	Gap43	GAP43	growth associated protein 43	Plasma Membrane	other
1.07	0.44	Gapdh	GAPDH	glyceraldehyde-3-phosphate dehydrogenase	Cytoplasm	enzyme
1.051	0.468	Gapvd1	GAPVD1	GTPase activating protein and VPS9 domains 1	Cytoplasm	other
-1.153	0.118	Garem1	GAREM1	GRB2 associated regulator of MAPK1 subtype 1	Nucleus	other
1.108	0.235	Garnl3	GARNL3	GTPase activating Rap/RanGAP domain like 3	Other	other
1.088	0.421	Q9CZD3	GARS1	glycyl-tRNA synthetase 1	Cytoplasm	enzyme
1.025	0.589	Gart	GART	phosphoribosylglycinamide formyltransferase, phosphoribosylglycinamide synthetase, phosphoribosylaminoimidazole synthetase	Cytoplasm	enzyme
-1.102	0.483	Gas2l1	GAS2L1	growth arrest specific 2 like 1	Cytoplasm	other
1.124	0.181	Gas7	GAS7	growth arrest specific 7	Cytoplasm	other
1.048	0.661	Gatad2b	GATAD2B	GATA zinc finger domain containing 2B	Nucleus	transcription regulator
1.168	0.0442	Gatb	GATB	glutamyl-tRNA amidotransferase subunit B	Cytoplasm	enzyme
1.068	0.0639	Gatc	GATC	glutamyl-tRNA amidotransferase subunit C	Nucleus	enzyme
1.018	0.725	Gatd1	GATD1	glutamine amidotransferase class 1 domain containing 1	Cytoplasm	other
-1.076	0.632	Gatd3a	GATD3	glutamine amidotransferase class 1 domain containing 3	Cytoplasm	other
1.015	0.765	Gatm	GATM	glycine amidinotransferase	Cytoplasm	enzyme
-1.085	0.312	P17439	GBA1	glucosylceramidase beta 1	Cytoplasm	enzyme
1.104	0.0321	Gba2	GBA2	glucosylceramidase beta 2	Cytoplasm	enzyme
1.143	0.0644	Gbe1	GBE1	1,4-alpha-glucan branching enzyme 1	Cytoplasm	enzyme
-1.435	0.416	Gbp4	Gbp3	guanylate binding protein 3	Cytoplasm	enzyme
-1.065	0.579	Gc	GC	GC vitamin D binding protein	Extracellular Space	transporter
1.188	0.222	Gca	GCA	grancalcin	Cytoplasm	other
1.024	0.611	Gcat	GCAT	glycine C-acetyltransferase	Cytoplasm	enzyme
-1.199	0.204	Gcc2	GCC2	GRIP and coiled-coil domain containing 2	Cytoplasm	other
1.068	0.53	Gcdh	GCDH	glutaryl-CoA dehydrogenase	Cytoplasm	enzyme
1.133	0.228	Gclc	GCLC	glutamate-cysteine ligase catalytic subunit	Cytoplasm	enzyme
-1.097	0.314	Gclm	GCLM	glutamate-cysteine ligase modifier subunit	Cytoplasm	enzyme
1.108	0.151	Gcn1	GCN1	GCN1 activator of EIF2AK4	Cytoplasm	translation regulator
-1.039	0.62	Gcsh	GCSH	glycine cleavage system protein H	Cytoplasm	enzyme
1.091	0.201	Gda	GDA	guanine deaminase	Cytoplasm	enzyme
-1.021	0.791	Gdap1	GDAP1	ganglioside induced differentiation associated protein 1	Cytoplasm	other
-1.083	0.711	Gdap1l1	GDAP1L1	ganglioside induced differentiation associated protein 1 like 1	Cytoplasm	other
1.021	0.869	Gdap2	GDAP2	ganglioside induced differentiation associated protein 2	Cytoplasm	other
-1.024	0.582	Gde1	GDE1	glycerophosphodiester phosphodiesterase 1	Plasma Membrane	enzyme
1.07	0.257	Gdi1	GDI1	GDP dissociation inhibitor 1	Cytoplasm	other
1.065	0.368	Gdi2	GDI2	GDP dissociation inhibitor 2	Cytoplasm	other
1.003	0.966	Gdpd1	GDPD1	glycerophosphodiester phosphodiesterase domain containing 1	Cytoplasm	enzyme
-1.134	0.295	Gdpd5	GDPD5	glycerophosphodiester phosphodiesterase domain containing 5	Plasma Membrane	enzyme
1.204	0.0424	Gdpgp1	GDPGP1	GDP-D-glucose phosphorylase 1	Cytoplasm	other
1.065	0.0887	Gemin5	GEMIN5	gem nuclear organelle associated protein 5	Nucleus	other
1.042	0.493	O54984	GET3	guided entry of tail-anchored proteins factor 3, ATPase	Nucleus	enzyme
1.045	0.624	Get4	GET4	guided entry of tail-anchored proteins factor 4	Cytoplasm	other
-1.342	0.0043	Gfap	GFAP	glial fibrillary acidic protein	Cytoplasm	other
1.073	0.02	Gfm1	GFM1	G elongation factor mitochondrial 1	Cytoplasm	translation regulator
-1.016	0.783	Gfm2	GFM2	GTP dependent ribosome recycling factor mitochondrial 2	Cytoplasm	enzyme
-1.077	0.342	Gfod1	GFOD1	Gfo/Idh/MocA-like oxidoreductase domain containing 1	Other	other
-1.034	0.676	Gfra2	GFRA2	GDNF family receptor alpha 2	Plasma Membrane	transmembrane receptor
1.013	0.843	P23591	GFUS	GDP-L-fucose synthase	Plasma Membrane	enzyme
-1.05	0.578	Gga3	GGA3	golgi associated, gamma adaptin ear containing, ARF binding protein 3	Cytoplasm	transporter
1.039	0.106	Ggact	GGACT	gamma-glutamylamine cyclotransferase	Cytoplasm	enzyme
1.128	0.261	Ggct	GGCT	gamma-glutamylcyclotransferase	Cytoplasm	enzyme
1.021	0.736	Ggh	GGH	gamma-glutamyl hydrolase	Cytoplasm	peptidase
-1.048	0.756	Ggps1	GGPS1	geranylgeranyl diphosphate synthase 1	Cytoplasm	enzyme
-1.083	0.0476	Ggt1	GGT1	gamma-glutamyltransferase 1	Plasma Membrane	enzyme
1.015	0.811	Ggt7	GGT7	gamma-glutamyltransferase 7	Plasma Membrane	enzyme
-1.054	0.301	Gid8	GID8	GID complex subunit 8 homolog	Nucleus	other
1.248	0.356	Gigyf1	GIGYF1	GRB10 interacting GYF protein 1	Extracellular Space	other
-1.131	0.406	Gigyf2	GIGYF2	GRB10 interacting GYF protein 2	Cytoplasm	other
1.199	0.402	Gipc1	GIPC1	GIPC PDZ domain containing family member 1	Cytoplasm	other
1.034	0.679	Git1	GIT1	GIT ArfGAP 1	Cytoplasm	other
-1.212	0.0784	Gja1	GJA1	gap junction protein alpha 1	Plasma Membrane	transporter
1.013	0.882	Gjc2	GJC2	gap junction protein gamma 2	Plasma Membrane	transporter
-1.07	0.658	Gjc3	GJC3	gap junction protein gamma 3	Extracellular Space	transporter
-1.006	0.921	Gk	GK	glycerol kinase	Cytoplasm	enzyme
-1.106	0.361	Gla	GLA	galactosidase alpha	Cytoplasm	enzyme
-1.022	0.717	Glb1	GLB1	galactosidase beta 1	Cytoplasm	enzyme
-1.077	0.469	Gldc	GLDC	glycine decarboxylase	Cytoplasm	enzyme
-1.084	0.37	Gle1	GLE1	GLE1 RNA export mediator	Nucleus	other
1.367	0.111	Glg1	GLG1	golgi glycoprotein 1	Cytoplasm	other
1.106	0.277	Glmp	GLMP	glycosylated lysosomal membrane protein	Cytoplasm	transcription regulator
1.049	0.691	Glo1	GLO1	glyoxalase I	Cytoplasm	enzyme
1.15	0.347	Glod4	GLOD4	glyoxalase domain containing 4	Cytoplasm	enzyme
1.004	0.97	Glrb	GLRB	glycine receptor beta	Plasma Membrane	ion channel
-1.021	0.695	Glrx	GLRX	glutaredoxin	Cytoplasm	enzyme
1.031	0.755	Glrx3	GLRX3	glutaredoxin 3	Cytoplasm	enzyme
1.113	0.563	Gls	GLS	glutaminase	Cytoplasm	enzyme
-1.156	0.331	Gltp	GLTP	glycolipid transfer protein	Cytoplasm	transporter
1.033	0.802	Glud1	GLUD1	glutamate dehydrogenase 1	Cytoplasm	enzyme
1.03	0.562	Glul	GLUL	glutamate-ammonia ligase	Cytoplasm	enzyme
1.062	0.429	Glyctk	GLYCTK	glycerate kinase	Cytoplasm	other
-1.169	0.0931	Glyr1	GLYR1	glyoxylate reductase 1 homolog	Nucleus	other
-1.141	0.08	Gm2a	GM2A	ganglioside GM2 activator	Cytoplasm	enzyme
-1.08	0.669	Rpl29	Gm8210 (includes others)	60S ribosomal protein L29	Cytoplasm	other
1.183	0.0133	Gmds	GMDS	GDP-mannose 4,6-dehydratase	Cytoplasm	enzyme
-1.055	0.494	Gmfb	GMFB	glia maturation factor beta	Cytoplasm	growth factor
-1.1	0.419	Gmppa	GMPPA	GDP-mannose pyrophosphorylase A	Cytoplasm	enzyme
1.079	0.0202	Gmppb	GMPPB	GDP-mannose pyrophosphorylase B	Cytoplasm	enzyme
1.107	0.256	Gmpr	GMPR	guanosine monophosphate reductase	Cytoplasm	enzyme
1.036	0.706	Gmpr2	GMPR2	guanosine monophosphate reductase 2	Cytoplasm	enzyme
-1.012	0.745	Gmps	GMPS	guanine monophosphate synthase	Nucleus	enzyme
1.044	0.417	Gna11	GNA11	G protein subunit alpha 11	Plasma Membrane	enzyme
-1.061	0.408	Gna13	GNA13	G protein subunit alpha 13	Plasma Membrane	enzyme
-1.021	0.686	Gnai1	GNAI1	G protein subunit alpha i1	Plasma Membrane	enzyme
1.01	0.846	Gnai2	GNAI2	G protein subunit alpha i2	Plasma Membrane	enzyme
-1.038	0.556	Gnai3	GNAI3	G protein subunit alpha i3	Cytoplasm	enzyme
1.615	0.134	Gnal	GNAL	G protein subunit alpha L	Cytoplasm	enzyme
1.216	0.444	Gnao1	GNAO1	G protein subunit alpha o1	Plasma Membrane	enzyme
1.423	0.519	Gnao1	GNAO1	G protein subunit alpha o1	Plasma Membrane	enzyme
-1.022	0.457	Gnaq	GNAQ	G protein subunit alpha q	Plasma Membrane	enzyme
1.039	0.49	Gnas	GNAS	GNAS complex locus	Plasma Membrane	enzyme
-1.011	0.792	Gnaz	GNAZ	G protein subunit alpha z	Plasma Membrane	enzyme
-1.009	0.878	Gnb1	GNB1	G protein subunit beta 1	Plasma Membrane	enzyme
1.11	0.13	Gnb2	GNB2	G protein subunit beta 2	Plasma Membrane	other
-1.148	0.152	Gnb4	GNB4	G protein subunit beta 4	Plasma Membrane	other
1.072	0.377	Gnb5	GNB5	G protein subunit beta 5	Plasma Membrane	enzyme
-1.164	0.243	Gng11	GNG11	G protein subunit gamma 11	Plasma Membrane	other
-1.238	0.0487	Gng12	GNG12	G protein subunit gamma 12	Plasma Membrane	enzyme
1.166	0.642	Gng13	GNG13	G protein subunit gamma 13	Plasma Membrane	enzyme
-1.079	0.263	Gng2	GNG2	G protein subunit gamma 2	Plasma Membrane	other
-1.034	0.655	Gng3	GNG3	G protein subunit gamma 3	Plasma Membrane	other
-1.183	0.146	Gng5	GNG5	G protein subunit gamma 5	Plasma Membrane	other
1.602	0.137	Gng7	GNG7	G protein subunit gamma 7	Plasma Membrane	other
-1	0.999	Gnl1	GNL1	G protein nucleolar 1 (putative)	Nucleus	other
1.047	0.766	Gnpat	GNPAT	glyceronephosphate O-acyltransferase	Cytoplasm	enzyme
1.003	0.977	Gnpda1	GNPDA1	glucosamine-6-phosphate deaminase 1	Cytoplasm	enzyme
-1.033	0.602	Gnpda2	GNPDA2	glucosamine-6-phosphate deaminase 2	Cytoplasm	other
-1.085	0.423	Gns	GNS	glucosamine (N-acetyl)-6-sulfatase	Cytoplasm	enzyme
-1.006	0.861	Golga3	GOLGA3	golgin A3	Cytoplasm	transporter
-1.119	0.267	Golga4	GOLGA4	golgin A4	Cytoplasm	other
-1.115	0.555	Golga5	GOLGA5	golgin A5	Cytoplasm	kinase
-1.044	0.169	GOLGA7B	GOLGA7B	golgin A7 family member B	Other	other
1.024	0.701	Q6P2L7	GOLM2	golgi membrane protein 2	Cytoplasm	other
1.041	0.594	Golph3	GOLPH3	golgi phosphoprotein 3	Cytoplasm	other
1.176	0.122	Gon7	GON7	GON7 subunit of KEOPS complex	Nucleus	other
1.01	0.843	Gorasp2	GORASP2	golgi reassembly stacking protein 2	Cytoplasm	other
1.059	0.6	Got1	GOT1	glutamic-oxaloacetic transaminase 1	Cytoplasm	enzyme
1.053	0.645	Got2	GOT2	glutamic-oxaloacetic transaminase 2	Cytoplasm	enzyme
1.756	0.264	Gpat4	GPAT4	glycerol-3-phosphate acyltransferase 4	Cytoplasm	enzyme
-1.103	0.443	Gpatch1	GPATCH1	G-patch domain containing 1	Extracellular Space	other
-1.102	0.103	Gpc1	GPC1	glypican 1	Plasma Membrane	transmembrane receptor
-1.123	0.0343	Gpc5	GPC5	glypican 5	Plasma Membrane	other
1.109	0.167	Gpcpd1	GPCPD1	glycerophosphocholine phosphodiesterase 1	Cytoplasm	other
-1.01	0.907	Gpd1	GPD1	glycerol-3-phosphate dehydrogenase 1	Cytoplasm	enzyme
1.21	0.0104	Gpd1l	GPD1L	glycerol-3-phosphate dehydrogenase 1 like	Cytoplasm	enzyme
-1.039	0.253	Gpd2	GPD2	glycerol-3-phosphate dehydrogenase 2	Cytoplasm	enzyme
1.136	0.073	Gphn	GPHN	gephyrin	Plasma Membrane	enzyme
1.045	0.648	Gpi	GPI	glucose-6-phosphate isomerase	Extracellular Space	enzyme
1.191	0.0586	Gpkow	GPKOW	G-patch domain and KOW motifs	Nucleus	other
-1.137	0.348	Gpld1	GPLD1	glycosylphosphatidylinositol specific phospholipase D1	Cytoplasm	enzyme
1.028	0.828	Gpm6a	GPM6A	glycoprotein M6A	Plasma Membrane	ion channel
-1.051	0.658	Gpm6b	GPM6B	glycoprotein M6B	Plasma Membrane	other
-1.016	0.564	Gpr158	GPR158	G protein-coupled receptor 158	Plasma Membrane	G-protein coupled receptor
1.057	0.221	Gpr162	GPR162	G protein-coupled receptor 162	Plasma Membrane	G-protein coupled receptor
1.003	0.976	Gpr52	GPR52	G protein-coupled receptor 52	Plasma Membrane	G-protein coupled receptor
-1.037	0.668	Gprasp2	GPRASP2	G protein-coupled receptor associated sorting protein 2	Cytoplasm	other
1.118	0.00574	Gprc5b	GPRC5B	G protein-coupled receptor class C group 5 member B	Plasma Membrane	G-protein coupled receptor
1.019	0.816	Gprin1	GPRIN1	G protein regulated inducer of neurite outgrowth 1	Plasma Membrane	other
1.088	0.331	Gprin3	GPRIN3	GPRIN family member 3	Other	other
1.035	0.383	Gps1	GPS1	G protein pathway suppressor 1	Nucleus	other
1.101	0.365	Gpsm1	GPSM1	G protein signaling modulator 1	Cytoplasm	other
-1.08	0.137	Gpt	GPT	glutamic--pyruvic transaminase	Cytoplasm	enzyme
1.176	0.114	Gpt2	GPT2	glutamic--pyruvic transaminase 2	Cytoplasm	enzyme
-1.012	0.883	Gpx1	GPX1	glutathione peroxidase 1	Cytoplasm	enzyme
1.014	0.897	Gpx4	GPX4	glutathione peroxidase 4	Cytoplasm	enzyme
-1.1	0.473	Gpaa1	GPAA1	glycosylphosphatidylinositol anchor attachment 1	Cytoplasm	enzyme
1.041	0.678	Gramd1b	GRAMD1B	GRAM domain containing 1B	Cytoplasm	transporter
1.023	0.646	Grb2	GRB2	growth factor receptor bound protein 2	Cytoplasm	other
1.007	0.874	Grhpr	GRHPR	glyoxylate and hydroxypyruvate reductase	Cytoplasm	enzyme
1.024	0.78	Gria1	GRIA1	glutamate ionotropic receptor AMPA type subunit 1	Plasma Membrane	ion channel
1.02	0.769	Gria2	GRIA2	glutamate ionotropic receptor AMPA type subunit 2	Plasma Membrane	ion channel
-1.064	0.331	Gria3	GRIA3	glutamate ionotropic receptor AMPA type subunit 3	Plasma Membrane	ion channel
1.004	0.962	Gria4	GRIA4	glutamate ionotropic receptor AMPA type subunit 4	Plasma Membrane	ion channel
1.036	0.383	Grid1	GRID1	glutamate ionotropic receptor delta type subunit 1	Plasma Membrane	ion channel
-1.014	0.902	Grid2	GRID2	glutamate ionotropic receptor delta type subunit 2	Plasma Membrane	ion channel
-1.019	0.705	Grik2	GRIK2	glutamate ionotropic receptor kainate type subunit 2	Plasma Membrane	ion channel
1.109	0.196	Grik3	GRIK3	glutamate ionotropic receptor kainate type subunit 3	Plasma Membrane	ion channel
-1.008	0.949	Grik5	GRIK5	glutamate ionotropic receptor kainate type subunit 5	Plasma Membrane	ion channel
-1.036	0.61	Grin1	GRIN1	glutamate ionotropic receptor NMDA type subunit 1	Plasma Membrane	ion channel
-1.024	0.756	Grin2a	GRIN2A	glutamate ionotropic receptor NMDA type subunit 2A	Plasma Membrane	ion channel
1.119	0.0345	Grin2b	GRIN2B	glutamate ionotropic receptor NMDA type subunit 2B	Plasma Membrane	ion channel
-1.06	0.505	Grip1	GRIP1	glutamate receptor interacting protein 1	Plasma Membrane	transcription regulator
-1.002	0.978	Gripap1	GRIPAP1	GRIP1 associated protein 1	Plasma Membrane	other
-1.135	0.368	Grk2	GRK2	G protein-coupled receptor kinase 2	Cytoplasm	kinase
-1.044	0.815	Q3UYH7	GRK3	G protein-coupled receptor kinase 3	Cytoplasm	kinase
1.116	0.253	Grk6	GRK6	G protein-coupled receptor kinase 6	Plasma Membrane	kinase
1.194	0.0496	Grm1	GRM1	glutamate metabotropic receptor 1	Plasma Membrane	G-protein coupled receptor
-1.179	0.0521	Grm2	GRM2	glutamate metabotropic receptor 2	Plasma Membrane	G-protein coupled receptor
-1.078	0.483	Grm3	GRM3	glutamate metabotropic receptor 3	Plasma Membrane	G-protein coupled receptor
1.071	0.479	Grm4	GRM4	glutamate metabotropic receptor 4	Plasma Membrane	G-protein coupled receptor
1.144	0.123	Grm5	GRM5	glutamate metabotropic receptor 5	Plasma Membrane	G-protein coupled receptor
1.106	0.0326	Grm7	GRM7	glutamate metabotropic receptor 7	Plasma Membrane	G-protein coupled receptor
-1.111	0.291	Grm8	GRM8	glutamate metabotropic receptor 8	Plasma Membrane	G-protein coupled receptor
1.136	0.536	Grpel1	GRPEL1	GrpE like 1, mitochondrial	Cytoplasm	other
1.076	0.607	Grsf1	GRSF1	G-rich RNA sequence binding factor 1	Cytoplasm	other
-1.017	0.975	Gsdma2	Gsdma2/Gsdma3	gasdermin A3	Nucleus	transporter
1.107	0.0202	Gsk3a	GSK3A	glycogen synthase kinase 3 alpha	Nucleus	kinase
1.083	0.162	Gsk3b	GSK3B	glycogen synthase kinase 3 beta	Nucleus	kinase
-1.059	0.494	Gsn	GSN	gelsolin	Extracellular Space	other
1.056	0.22	Gspt1	GSPT1	G1 to S phase transition 1	Cytoplasm	translation regulator
1.144	0.151	Gsr	GSR	glutathione-disulfide reductase	Cytoplasm	enzyme
1.089	0.118	Gss	GSS	glutathione synthetase	Cytoplasm	enzyme
1.069	0.321	Gsta4	Gsta4	glutathione S-transferase, alpha 4	Cytoplasm	enzyme
-1.023	0.744	Gstk1	GSTK1	glutathione S-transferase kappa 1	Cytoplasm	enzyme
1.087	0.179	Gstm1	Gstm1	glutathione S-transferase, mu 1	Cytoplasm	enzyme
1.053	0.44	Gstm5	GSTM3	glutathione S-transferase mu 3	Cytoplasm	enzyme
1.056	0.334	Gstm7	Gstm7	glutathione S-transferase, mu 7	Cytoplasm	enzyme
1.123	0.287	Gsto1	GSTO1	glutathione S-transferase omega 1	Cytoplasm	enzyme
1.088	0.267	Gstp1	GSTP1	glutathione S-transferase pi 1	Cytoplasm	enzyme
1.076	0.604	Gstz1	GSTZ1	glutathione S-transferase zeta 1	Cytoplasm	enzyme
1.028	0.618	Gtf2b	GTF2B	general transcription factor IIB	Nucleus	transcription regulator
1.016	0.79	Gtf2i	GTF2I	general transcription factor IIi	Nucleus	transcription regulator
1.122	0.0354	Gtpbp1	GTPBP1	GTP binding protein 1	Cytoplasm	enzyme
-1.008	0.92	Gtpbp3	GTPBP3	GTP binding protein 3, mitochondrial	Cytoplasm	enzyme
1.064	0.442	Gtpbp8	GTPBP8	GTP binding protein 8	Cytoplasm	other
1.012	0.846	Gucy1a1	GUCY1A1	guanylate cyclase 1 soluble subunit alpha 1	Cytoplasm	enzyme
1.09	0.225	Gucy1b1	GUCY1B1	guanylate cyclase 1 soluble subunit beta 1	Cytoplasm	enzyme
1.15	0.0946	Guf1	GUF1	GTP binding elongation factor GUF1	Cytoplasm	other
-1.048	0.517	Guk1	GUK1	guanylate kinase 1	Cytoplasm	kinase
1.022	0.778	Gusb	GUSB	glucuronidase beta	Cytoplasm	enzyme
1.172	0.0166	Gyg1	GYG1	glycogenin 1	Cytoplasm	enzyme
1.017	0.784	Gys1	GYS1	glycogen synthase 1	Cytoplasm	enzyme
-1.551	0.494	Gzmb	Gzmb/Gzmbl1	granzyme B	Cytoplasm	peptidase
1.114	0.151	Gaa	GAA	alpha glucosidase	Cytoplasm	enzyme
-1.267	0.0847	H1f0	H1-0	H1.0 linker histone	Nucleus	other
1.006	0.96	P43275	H1-1	H1.1 linker histone, cluster member	Nucleus	other
-1.584	0.13	P15864	H1-2	H1.2 linker histone, cluster member	Nucleus	other
-1.32	0.164	P43274	H1-4	H1.4 linker histone, cluster member	Nucleus	other
-1.294	0.147	P43276	H1-5	H1.5 linker histone, cluster member	Nucleus	other
-1.049	0.827	P43277	H1f3	H1.3 linker histone, cluster member	Nucleus	other
-1.056	0.808	Q8BFU2	H2AC25	H2A clustered histone 25	Nucleus	other
-1.187	0.344	P27661	H2AX	H2A.X variant histone	Nucleus	transcription regulator
-1.116	0.077	Q3THW5	H2AZ2	H2A.Z variant histone 2	Nucleus	other
-1.233	0.147	Q64525	H2bc18	H2B clustered histone 18	Nucleus	other
1.07	0.159	Hist2h2be	H2BC21	H2B clustered histone 21	Nucleus	other
1.058	0.471	H3f3a	H3-3A	H3.3 histone A	Nucleus	other
-1.08	0.346	Hist1h4a	H4c8	H4 clustered histone 8	Nucleus	other
-1.221	0.251	Habp4	HABP4	hyaluronan binding protein 4	Cytoplasm	other
-1.256	0.0526	Hacd3	HACD3	3-hydroxyacyl-CoA dehydratase 3	Cytoplasm	other
1.271	0.0954	Hace1	HACE1	HECT domain and ankyrin repeat containing E3 ubiquitin protein ligase 1	Cytoplasm	enzyme
1.059	0.424	Hacl1	HACL1	2-hydroxyacyl-CoA lyase 1	Cytoplasm	enzyme
1.032	0.538	Ilvbl	HACL2	2-hydroxyacyl-CoA lyase 2	Cytoplasm	enzyme
-1.258	0.027	Hadh	HADH	hydroxyacyl-CoA dehydrogenase	Cytoplasm	enzyme
-1.064	0.533	Hadha	HADHA	hydroxyacyl-CoA dehydrogenase trifunctional multienzyme complex subunit alpha	Cytoplasm	enzyme
-1.122	0.252	Hadhb	HADHB	hydroxyacyl-CoA dehydrogenase trifunctional multienzyme complex subunit beta	Cytoplasm	enzyme
-1.038	0.172	Hagh	HAGH	hydroxyacylglutathione hydrolase	Cytoplasm	enzyme
1.102	0.162	Haghl	HAGHL	hydroxyacylglutathione hydrolase like	Other	enzyme
-1.206	0.116	Hapln1	HAPLN1	hyaluronan and proteoglycan link protein 1	Extracellular Space	other
-1.435	0.0234	Hapln2	HAPLN2	hyaluronan and proteoglycan link protein 2	Extracellular Space	other
-1.049	0.666	Hapln3	HAPLN3	hyaluronan and proteoglycan link protein 3	Extracellular Space	other
-1.352	0.125	Hapln4	HAPLN4	hyaluronan and proteoglycan link protein 4	Extracellular Space	other
1.156	0.0408	Q61035	HARS1	histidyl-tRNA synthetase 1	Cytoplasm	enzyme
1.05	0.403	Hars2	HARS2	histidyl-tRNA synthetase 2, mitochondrial	Cytoplasm	enzyme
1.106	0.0986	Hax1	HAX1	HCLS1 associated protein X-1	Cytoplasm	other
-1.07	0.644	P01942	HBA2	hemoglobin subunit alpha 2	Extracellular Space	enzyme
-1.285	0.0218	Hbb-b2	Hbb-b2	hemoglobin, beta adult minor chain	Other	other
-1.053	0.762	Hbb-b1	Hbb-bs/Hbb-bt	hemoglobin, beta adult s chain	Extracellular Space	enzyme
-1.102	0.123	Hccs	HCCS	holocytochrome c synthase	Cytoplasm	enzyme
-1.079	0.251	Hcfc1	HCFC1	host cell factor C1	Nucleus	transcription regulator
1.087	0.528	Hcls1	HCLS1	hematopoietic cell-specific Lyn substrate 1	Nucleus	other
1.046	0.444	Hcn1	HCN1	hyperpolarization activated cyclic nucleotide gated potassium channel 1	Plasma Membrane	ion channel
-1.26	0.0313	Hcn2	HCN2	hyperpolarization activated cyclic nucleotide gated potassium and sodium channel 2	Plasma Membrane	ion channel
-1.003	0.983	Hcn3	HCN3	hyperpolarization activated cyclic nucleotide gated potassium channel 3	Plasma Membrane	ion channel
-1.019	0.862	Hdac1	HDAC1	histone deacetylase 1	Nucleus	enzyme
-1.028	0.715	Hdac10	HDAC10	histone deacetylase 10	Nucleus	transcription regulator
1.008	0.832	Hdac11	HDAC11	histone deacetylase 11	Nucleus	transcription regulator
-1.309	0.0337	Hdac4	HDAC4	histone deacetylase 4	Nucleus	transcription regulator
1.061	0.391	Hdac6	HDAC6	histone deacetylase 6	Nucleus	transcription regulator
1.007	0.943	Hddc2	HDDC2	HD domain containing 2	Cytoplasm	other
-1.022	0.799	Hdgf	HDGF	heparin binding growth factor	Extracellular Space	growth factor
-1.038	0.772	Hdgfl2	HDGFL2	HDGF like 2	Nucleus	other
-1.023	0.826	Hdgfl3	HDGFL3	HDGF like 3	Nucleus	other
-1.123	0.384	Hdhd2	HDHD2	haloacid dehalogenase like hydrolase domain containing 2	Cytoplasm	other
1.008	0.92	Hdhd3	HDHD3	haloacid dehalogenase like hydrolase domain containing 3	Cytoplasm	enzyme
-1.123	0.12	Hdlbp	HDLBP	high density lipoprotein binding protein	Nucleus	transporter
1.129	0.17	Heatr5b	HEATR5B	HEAT repeat containing 5B	Cytoplasm	other
2.045	0.0412	Hebp1	HEBP1	heme binding protein 1	Cytoplasm	other
1.047	0.366	Hectd1	HECTD1	HECT domain E3 ubiquitin protein ligase 1	Other	enzyme
1.068	0.132	Hectd3	HECTD3	HECT domain E3 ubiquitin protein ligase 3	Cytoplasm	enzyme
1.069	0.743	Hecw1	HECW1	HECT, C2 and WW domain containing E3 ubiquitin protein ligase 1	Cytoplasm	enzyme
-1.036	0.575	Hecw2	HECW2	HECT, C2 and WW domain containing E3 ubiquitin protein ligase 2	Extracellular Space	enzyme
-1.115	0.271	Hepacam	HEPACAM	hepatic and glial cell adhesion molecule	Plasma Membrane	other
1.022	0.812	Heph	HEPH	hephaestin	Plasma Membrane	transporter
1.039	0.636	Herc2	HERC2	HECT and RLD domain containing E3 ubiquitin protein ligase 2	Cytoplasm	enzyme
1.102	0.028	Herc4	HERC4	HECT and RLD domain containing E3 ubiquitin protein ligase 4	Cytoplasm	enzyme
-1.095	0.438	Hexa	HEXA	hexosaminidase subunit alpha	Cytoplasm	enzyme
-1.07	0.545	Hexb	HEXB	hexosaminidase subunit beta	Cytoplasm	enzyme
1.03	0.752	Hfm1	HFM1	helicase for meiosis 1	Other	other
-1.051	0.0993	Hgh1	HGH1	HGH1 cochaperone	Other	other
1.065	0.876	Hgs	HGS	hepatocyte growth factor-regulated tyrosine kinase substrate	Cytoplasm	other
1.067	0.333	Hibadh	HIBADH	3-hydroxyisobutyrate dehydrogenase	Cytoplasm	enzyme
1.009	0.94	Hibch	HIBCH	3-hydroxyisobutyryl-CoA hydrolase	Cytoplasm	enzyme
1.059	0.492	Hid1	HID1	HID1 domain containing	Other	other
1.009	0.837	Hikeshi	HIKESHI	heat shock protein nuclear import factor hikeshi	Nucleus	other
-1.09	0.503	Hint1	HINT1	histidine triad nucleotide binding protein 1	Nucleus	enzyme
-1.04	0.639	Hint2	HINT2	histidine triad nucleotide binding protein 2	Cytoplasm	enzyme
-1.065	0.284	Hint3	HINT3	histidine triad nucleotide binding protein 3	Cytoplasm	enzyme
1.007	0.956	Hip1	HIP1	huntingtin interacting protein 1	Cytoplasm	other
-1.01	0.903	Hip1r	HIP1R	huntingtin interacting protein 1 related	Cytoplasm	other
-1.03	0.81	Hk1	HK1	hexokinase 1	Cytoplasm	kinase
1.021	0.738	Hk2	HK2	hexokinase 2	Cytoplasm	kinase
-1.055	0.549	H2-D1	HLA-A	major histocompatibility complex, class I, A	Plasma Membrane	other
1.197	0.0305	H2-Q10	HLA-A	major histocompatibility complex, class I, A	Plasma Membrane	other
-1.097	0.567	Hlcs	HLCS	holocarboxylase synthetase	Cytoplasm	enzyme
1.07	0.317	Hmbs	HMBS	hydroxymethylbilane synthase	Cytoplasm	enzyme
-1.327	0.341	Hmga1	HMGA1	high mobility group AT-hook 1	Nucleus	transcription regulator
-1.037	0.634	Hmgb1	HMGB1	high mobility group box 1	Nucleus	transcription regulator
1.11	0.558	Hmgb3	HMGB3	high mobility group box 3	Nucleus	other
1.085	0.359	Hmgcl	HMGCL	3-hydroxy-3-methylglutaryl-CoA lyase	Cytoplasm	enzyme
-1.011	0.822	Hmgcs1	HMGCS1	3-hydroxy-3-methylglutaryl-CoA synthase 1	Cytoplasm	enzyme
-1.199	0.535	Hmgn1	HMGN1	high mobility group nucleosome binding domain 1	Nucleus	transcription regulator
1.056	0.795	Hmgn2	HMGN2	high mobility group nucleosomal binding domain 2	Nucleus	other
1.13	0.437	Hmgn3	HMGN3	high mobility group nucleosomal binding domain 3	Nucleus	other
1.067	0.513	Hmox2	HMOX2	heme oxygenase 2	Cytoplasm	enzyme
1.062	0.73	Hnmt	HNMT	histamine N-methyltransferase	Cytoplasm	enzyme
-1.128	0.29	Hnrnpa0	HNRNPA0	heterogeneous nuclear ribonucleoprotein A0	Nucleus	other
-1.109	0.326	Hnrnpa1	HNRNPA1	heterogeneous nuclear ribonucleoprotein A1	Nucleus	other
-1.109	0.454	Hnrnpa2b1	HNRNPA2B1	heterogeneous nuclear ribonucleoprotein A2/B1	Nucleus	other
-1.073	0.602	Hnrnpa3	HNRNPA3	heterogeneous nuclear ribonucleoprotein A3	Nucleus	other
1.011	0.83	Hnrnpab	HNRNPAB	heterogeneous nuclear ribonucleoprotein A/B	Nucleus	enzyme
-1.017	0.895	Hnrnpc	HNRNPC	heterogeneous nuclear ribonucleoprotein C	Nucleus	other
-1.028	0.758	Hnrnpd	HNRNPD	heterogeneous nuclear ribonucleoprotein D	Nucleus	transcription regulator
-1.061	0.226	Hnrnpdl	HNRNPDL	heterogeneous nuclear ribonucleoprotein D like	Nucleus	other
-1.116	0.39	Hnrnpf	HNRNPF	heterogeneous nuclear ribonucleoprotein F	Nucleus	other
-1.088	0.504	Hnrnph1	HNRNPH1	heterogeneous nuclear ribonucleoprotein H1	Nucleus	other
1.073	0.201	Hnrnph2	HNRNPH2	heterogeneous nuclear ribonucleoprotein H2	Nucleus	other
-1.169	0.341	Hnrnpk	HNRNPK	heterogeneous nuclear ribonucleoprotein K	Nucleus	other
-1.004	0.975	Hnrnpl	HNRNPL	heterogeneous nuclear ribonucleoprotein L	Nucleus	other
1.023	0.78	Hnrnpll	HNRNPLL	heterogeneous nuclear ribonucleoprotein L like	Plasma Membrane	other
[truncated: 3,162 more rows]

## Sheet: KO ipsi vs WT ipsi
© 2000-2026 QIAGEN. All rights reserved.			TMEM16 KO ipsialateral / WT ipsilateral
Expr Fold Change	Expr p-value	ID	Symbol	Entrez Gene Name	Location	Type(s)
1.17	0.177	Abat	ABAT	4-aminobutyrate aminotransferase	Cytoplasm	enzyme
1.034	0.657	Abca2	ABCA2	ATP binding cassette subfamily A member 2	Plasma Membrane	transporter
-1.056	0.204	Abca3	ABCA3	ATP binding cassette subfamily A member 3	Cytoplasm	transporter
-1.161	0.0709	Abca5	ABCA5	ATP binding cassette subfamily A member 5	Plasma Membrane	transporter
1.053	0.507	Abca7	ABCA7	ATP binding cassette subfamily A member 7	Plasma Membrane	transporter
-1.053	0.761	Abca8b	Abca8b	ATP-binding cassette, sub-family A member 8b	Plasma Membrane	transporter
1.033	0.76	Abca9	ABCA9	ATP binding cassette subfamily A member 9	Other	transporter
1.115	0.386	Abcb10	ABCB10	ATP binding cassette subfamily B member 10	Cytoplasm	transporter
-1.103	0.31	Abcb1a	Abcb1a	ATP-binding cassette, sub-family B member 1A	Plasma Membrane	transporter
-1.153	0.02	Abcb5	ABCB5	ATP binding cassette subfamily B member 5	Plasma Membrane	transporter
-1.061	0.588	Abcb6	ABCB6	ATP binding cassette subfamily B member 6 (LAN blood group)	Cytoplasm	transporter
1.053	0.633	Abcb7	ABCB7	ATP binding cassette subfamily B member 7	Cytoplasm	transporter
-1.533	0.000311	Abcb8	ABCB8	ATP binding cassette subfamily B member 8	Cytoplasm	transporter
1.029	0.692	Abcb9	ABCB9	ATP binding cassette subfamily B member 9	Cytoplasm	transporter
-1.152	0.182	Abcd3	ABCD3	ATP binding cassette subfamily D member 3	Cytoplasm	transporter
-1.02	0.79	Abce1	ABCE1	ATP binding cassette subfamily E member 1	Cytoplasm	transporter
-1.041	0.605	Abcf1	ABCF1	ATP binding cassette subfamily F member 1	Cytoplasm	transporter
1.062	0.33	Abcf2	ABCF2	ATP binding cassette subfamily F member 2	Cytoplasm	transporter
1.172	0.341	Abcf3	ABCF3	ATP binding cassette subfamily F member 3	Other	transporter
-1.054	0.292	Abcg2	ABCG2	ATP binding cassette subfamily G member 2 (JR blood group)	Plasma Membrane	transporter
1.097	0.0336	Abhd10	ABHD10	abhydrolase domain containing 10, depalmitoylase	Cytoplasm	enzyme
-1.256	0.189	Abhd11	ABHD11	abhydrolase domain containing 11	Cytoplasm	enzyme
-1.005	0.942	Abhd12	ABHD12	abhydrolase domain containing 12, lysophospholipase	Plasma Membrane	enzyme
-1.111	0.245	Abhd14b	ABHD14B	abhydrolase domain containing 14B	Cytoplasm	enzyme
1.042	0.404	Abhd16a	ABHD16A	abhydrolase domain containing 16A, phospholipase	Other	enzyme
1.081	0.198	Abhd17a	ABHD17A	abhydrolase domain containing 17A, depalmitoylase	Plasma Membrane	enzyme
-1.035	0.628	Abhd17b	ABHD17B	abhydrolase domain containing 17B, depalmitoylase	Plasma Membrane	peptidase
1.249	0.138	Abhd3	ABHD3	abhydrolase domain containing 3, phospholipase	Plasma Membrane	enzyme
-1.125	0.352	Abhd6	ABHD6	abhydrolase domain containing 6, acylglycerol lipase	Cytoplasm	enzyme
-1.019	0.772	Abi1	ABI1	abl interactor 1	Cytoplasm	other
1.049	0.228	Abi2	ABI2	abl interactor 2	Cytoplasm	other
-1.015	0.893	Abi3	ABI3	ABI family member 3	Plasma Membrane	other
1.036	0.748	Abl1	ABL1	ABL proto-oncogene 1, non-receptor tyrosine kinase	Nucleus	kinase
-1.13	0.308	Ablim1	ABLIM1	actin binding LIM protein 1	Cytoplasm	other
1.002	0.984	Ablim2	ABLIM2	actin binding LIM protein family member 2	Cytoplasm	other
-1.002	0.97	Abr	ABR	ABR activator of RhoGEF and GTPase	Cytoplasm	other
1.075	0.219	Abracl	ABRACL	ABRA C-terminal like	Nucleus	other
-1.131	0.0989	Abraxas2	ABRAXAS2	abraxas 2, BRISC complex subunit	Nucleus	other
-1.087	0.19	Q6GQW0	ABTB3	ankyrin repeat and BTB domain containing 3	Other	transcription regulator
-1.05	0.314	Acaca	ACACA	acetyl-CoA carboxylase alpha	Cytoplasm	enzyme
-1.121	0.38	Acad10	ACAD10	acyl-CoA dehydrogenase family member 10	Cytoplasm	enzyme
1.142	0.268	Acad11	ACAD11	acyl-CoA dehydrogenase family member 11	Cytoplasm	enzyme
1.027	0.614	Acad8	ACAD8	acyl-CoA dehydrogenase family member 8	Cytoplasm	enzyme
1.048	0.545	Acad9	ACAD9	acyl-CoA dehydrogenase family member 9	Cytoplasm	enzyme
1.074	0.618	Acadl	ACADL	acyl-CoA dehydrogenase long chain	Cytoplasm	enzyme
1.017	0.796	Acadm	ACADM	acyl-CoA dehydrogenase medium chain	Cytoplasm	enzyme
-1.055	0.413	Acads	ACADS	acyl-CoA dehydrogenase short chain	Cytoplasm	enzyme
-1.017	0.851	Acadsb	ACADSB	acyl-CoA dehydrogenase short/branched chain	Cytoplasm	enzyme
-1.016	0.835	Acadvl	ACADVL	acyl-CoA dehydrogenase very long chain	Cytoplasm	enzyme
-1.327	0.207	Acan	ACAN	aggrecan	Extracellular Space	other
1.01	0.931	Acap2	ACAP2	ArfGAP with coiled-coil, ankyrin repeat and PH domains 2	Nucleus	other
1.018	0.917	Acat1	ACAT1	acetyl-CoA acetyltransferase 1	Cytoplasm	enzyme
-1.089	0.0392	Acat2	ACAT2	acetyl-CoA acetyltransferase 2	Cytoplasm	enzyme
1.054	0.217	Ace	Ace	angiotensin I converting enzyme	Plasma Membrane	peptidase
1.108	0.266	Ace2	ACE2	angiotensin converting enzyme 2	Plasma Membrane	peptidase
1.288	0.031	Ache	ACHE	acetylcholinesterase (Yt blood group)	Plasma Membrane	enzyme
-1.249	0.512	Acin1	ACIN1	apoptotic chromatin condensation inducer 1	Nucleus	enzyme
1.176	0.0169	Acly	ACLY	ATP citrate lyase	Cytoplasm	enzyme
1.052	0.378	Aco1	ACO1	aconitase 1	Cytoplasm	enzyme
1.018	0.834	Aco2	ACO2	aconitase 2	Cytoplasm	enzyme
1.202	0.262	Acot1	Acot1	acyl-CoA thioesterase 1	Cytoplasm	enzyme
-1.052	0.47	Acot11	ACOT11	acyl-CoA thioesterase 11	Cytoplasm	enzyme
-1.062	0.58	Acot13	ACOT13	acyl-CoA thioesterase 13	Cytoplasm	enzyme
-1.031	0.592	Acot2	Acot2	acyl-CoA thioesterase 2	Cytoplasm	enzyme
1.048	0.462	Acot7	ACOT7	acyl-CoA thioesterase 7	Cytoplasm	enzyme
1.168	0.0701	Acot8	ACOT8	acyl-CoA thioesterase 8	Cytoplasm	enzyme
1.056	0.694	Acot9	ACOT9	acyl-CoA thioesterase 9	Cytoplasm	enzyme
1.182	0.537	Acox1	ACOX1	acyl-CoA oxidase 1	Cytoplasm	enzyme
1.194	0.0277	Acp1	ACP1	acid phosphatase 1	Cytoplasm	phosphatase
1.021	0.731	Acp2	ACP2	acid phosphatase 2, lysosomal	Cytoplasm	phosphatase
1.201	0.0622	Acp6	ACP6	acid phosphatase 6, lysophosphatidic	Cytoplasm	phosphatase
1.096	0.594	Acrbp	ACRBP	acrosin binding protein	Extracellular Space	other
1.01	0.857	Acsbg1	ACSBG1	acyl-CoA synthetase bubblegum family member 1	Cytoplasm	enzyme
-1.153	0.364	Acsf2	ACSF2	acyl-CoA synthetase family member 2	Cytoplasm	enzyme
-1.037	0.788	Acsf3	ACSF3	acyl-CoA synthetase family member 3	Cytoplasm	enzyme
-1.067	0.369	Acsl1	ACSL1	acyl-CoA synthetase long chain family member 1	Cytoplasm	enzyme
-1.009	0.802	Acsl3	ACSL3	acyl-CoA synthetase long chain family member 3	Cytoplasm	enzyme
1.083	0.461	Acsl4	ACSL4	acyl-CoA synthetase long chain family member 4	Cytoplasm	enzyme
-1.103	0.159	Acsl5	ACSL5	acyl-CoA synthetase long chain family member 5	Cytoplasm	enzyme
-1.053	0.328	Acsl6	ACSL6	acyl-CoA synthetase long chain family member 6	Cytoplasm	enzyme
-1.025	0.596	Acss1	ACSS1	acyl-CoA synthetase short chain family member 1	Cytoplasm	enzyme
1.077	0.855	Acss2	ACSS2	acyl-CoA synthetase short chain family member 2	Cytoplasm	enzyme
-1.138	0.231	Acta1	ACTA1	actin alpha 1, skeletal muscle	Cytoplasm	other
1.066	0.164	Actb	ACTB	actin beta	Cytoplasm	enzyme
-1.032	0.668	Actbl2	ACTBL2	actin beta like 2	Nucleus	other
-1.02	0.8	Actg2	ACTG2	actin gamma 2, smooth muscle	Cytoplasm	other
-1.025	0.859	Actl6a	ACTL6A	actin like 6A	Nucleus	other
-1.042	0.887	Actl6b	ACTL6B	actin like 6B	Nucleus	other
1.012	0.727	Actn1	ACTN1	actinin alpha 1	Nucleus	transcription regulator
1.493	0.00694	Actn2	ACTN2	actinin alpha 2	Nucleus	transcription regulator
-1.094	0.0847	Actn4	ACTN4	actinin alpha 4	Cytoplasm	transcription regulator
-1.023	0.434	Actr10	ACTR10	actin related protein 10	Other	other
1.017	0.785	Actr1a	ACTR1A	actin related protein 1A	Cytoplasm	other
-1.037	0.482	Actr1b	ACTR1B	actin related protein 1B	Cytoplasm	other
1.1	0.208	Actr2	ACTR2	actin related protein 2	Plasma Membrane	other
1.12	0.0813	Actr3	ACTR3	actin related protein 3	Plasma Membrane	other
1.044	0.422	Actr3b	ACTR3B	actin related protein 3B	Cytoplasm	other
1.205	0.405	Actrt2	ACTRT2	actin related protein T2	Other	other
1.102	0.145	Acy1	ACY1	aminoacylase 1	Cytoplasm	peptidase
1.378	0.0747	Acy3	ACY3	aminoacylase 3	Cytoplasm	enzyme
-1.015	0.624	Acyp1	ACYP1	acylphosphatase 1	Cytoplasm	enzyme
1.147	0.071	Acyp2	ACYP2	acylphosphatase 2	Cytoplasm	enzyme
-1.058	0.524	Acaa1a	Acaa1a	acetyl-Coenzyme A acyltransferase 1A	Cytoplasm	enzyme
-1.142	0.505	Acaa2	ACAA2	acetyl-CoA acyltransferase 2	Cytoplasm	enzyme
1.213	0.454	Ada	ADA	adenosine deaminase	Cytoplasm	enzyme
1.042	0.584	Adam10	ADAM10	ADAM metallopeptidase domain 10	Plasma Membrane	peptidase
-1.11	0.158	Adam11	ADAM11	ADAM metallopeptidase domain 11	Plasma Membrane	peptidase
1.235	0.383	Adam15	ADAM15	ADAM metallopeptidase domain 15	Plasma Membrane	peptidase
-1.23	0.115	Adam17	ADAM17	ADAM metallopeptidase domain 17	Plasma Membrane	peptidase
-1.097	0.0679	Adam22	ADAM22	ADAM metallopeptidase domain 22	Plasma Membrane	peptidase
-1.125	0.214	Adam23	ADAM23	ADAM metallopeptidase domain 23	Plasma Membrane	peptidase
-1.216	0.154	Adam9	ADAM9	ADAM metallopeptidase domain 9	Plasma Membrane	peptidase
-1.187	0.196	Adap2	ADAP2	ArfGAP with dual PH domains 2	Cytoplasm	other
-1.032	0.68	Adar	ADAR	adenosine deaminase RNA specific	Nucleus	enzyme
-1.323	0.147	Adarb1	ADARB1	adenosine deaminase RNA specific B1	Nucleus	enzyme
-1.018	0.868	Adck1	ADCK1	aarF domain containing kinase 1	Cytoplasm	kinase
-1.121	0.55	Adcy1	ADCY1	adenylate cyclase 1	Plasma Membrane	enzyme
1.069	0.38	Adcy10	ADCY10	adenylate cyclase 10	Cytoplasm	enzyme
1.444	0.0245	Adcy5	ADCY5	adenylate cyclase 5	Plasma Membrane	enzyme
-1.097	0.313	Adcy9	ADCY9	adenylate cyclase 9	Plasma Membrane	enzyme
1.068	0.29	Adcyap1r1	ADCYAP1R1	ADCYAP receptor type I	Plasma Membrane	G-protein coupled receptor
1.006	0.887	Add1	ADD1	adducin 1	Cytoplasm	other
1.003	0.934	Add2	ADD2	adducin 2	Cytoplasm	other
1.087	0.106	Add3	ADD3	adducin 3	Cytoplasm	other
1.083	0.29	Adgrb1	ADGRB1	adhesion G protein-coupled receptor B1	Plasma Membrane	G-protein coupled receptor
-1.006	0.973	Adgrb2	ADGRB2	adhesion G protein-coupled receptor B2	Plasma Membrane	G-protein coupled receptor
-1.12	0.488	Adgrb3	ADGRB3	adhesion G protein-coupled receptor B3	Plasma Membrane	G-protein coupled receptor
-1.077	0.676	Adgrg1	ADGRG1	adhesion G protein-coupled receptor G1	Plasma Membrane	G-protein coupled receptor
-1.043	0.464	Adgrl1	ADGRL1	adhesion G protein-coupled receptor L1	Plasma Membrane	G-protein coupled receptor
-1.118	0.0979	Adgrl3	ADGRL3	adhesion G protein-coupled receptor L3	Plasma Membrane	G-protein coupled receptor
1.058	0.514	Adh5	ADH5	alcohol dehydrogenase 5 (class III), chi polypeptide	Cytoplasm	enzyme
1.022	0.798	Adhfe1	ADHFE1	alcohol dehydrogenase iron containing 1	Cytoplasm	enzyme
1.183	0.19	Adi1	ADI1	acireductone dioxygenase 1	Nucleus	enzyme
1.119	0.101	C20orf27	ADISSP	adipose secreted signaling protein	Extracellular Space	other
1.03	0.768	Adk	ADK	adenosine kinase	Nucleus	kinase
1.066	0.344	Ado	ADO	2-aminoethanethiol dioxygenase	Cytoplasm	enzyme
1.076	0.546	Adpgk	ADPGK	ADP dependent glucokinase	Plasma Membrane	kinase
1.113	0.0124	Adprh	ADPRH	ADP-ribosylarginine hydrolase	Extracellular Space	enzyme
1.1	0.2	Q8CG72	ADPRS	ADP-ribosylserine hydrolase	Cytoplasm	enzyme
-1.567	0.139	Adra1b	ADRA1B	adrenoceptor alpha 1B	Plasma Membrane	G-protein coupled receptor
1.179	0.0132	Adrm1	ADRM1	ADRM1 26S proteasome ubiquitin receptor	Plasma Membrane	other
-1.008	0.873	Adsl	ADSL	adenylosuccinate lyase	Cytoplasm	enzyme
1.035	0.7	P28650	ADSS1	adenylosuccinate synthase 1	Cytoplasm	enzyme
1.015	0.699	P46664	ADSS2	adenylosuccinate synthase 2	Cytoplasm	enzyme
1.021	0.615	Afdn	AFDN	afadin, adherens junction formation factor	Nucleus	other
1.111	0.33	Afg3l2	AFG3L2	AFG3 like matrix AAA peptidase subunit 2	Cytoplasm	peptidase
-1.041	0.649	Aga	AGA	aspartylglucosaminidase	Cytoplasm	enzyme
1.07	0.488	Agap1	AGAP1	ArfGAP with GTPase domain, ankyrin repeat and PH domain 1	Cytoplasm	enzyme
-1.003	0.898	Agap2	AGAP2	ArfGAP with GTPase domain, ankyrin repeat and PH domain 2	Nucleus	enzyme
-1.075	0.293	Agap3	AGAP3	ArfGAP with GTPase domain, ankyrin repeat and PH domain 3	Nucleus	transcription regulator
-1.022	0.812	Agfg1	AGFG1	ArfGAP with FG repeats 1	Nucleus	other
1.032	0.51	Agk	AGK	acylglycerol kinase	Cytoplasm	kinase
-1.047	0.645	Ago1	AGO1	argonaute RISC component 1	Cytoplasm	translation regulator
1.076	0.503	Ago2	AGO2	argonaute RISC catalytic component 2	Cytoplasm	translation regulator
1.078	0.668	Ago3	AGO3	argonaute RISC catalytic component 3	Cytoplasm	translation regulator
-1.051	0.497	Agpat1	AGPAT1	1-acylglycerol-3-phosphate O-acyltransferase 1	Cytoplasm	enzyme
-1.074	0.0357	Agpat3	AGPAT3	1-acylglycerol-3-phosphate O-acyltransferase 3	Cytoplasm	enzyme
-1.059	0.467	Agpat4	AGPAT4	1-acylglycerol-3-phosphate O-acyltransferase 4	Cytoplasm	enzyme
1.113	0.582	Agps	AGPS	alkylglycerone phosphate synthase	Cytoplasm	enzyme
-1.18	0.0209	Agrn	AGRN	agrin	Plasma Membrane	other
1.067	0.525	Agtpbp1	AGTPBP1	ATP/GTP binding carboxypeptidase 1	Nucleus	peptidase
1.061	0.221	Ahcy	AHCY	adenosylhomocysteinase	Cytoplasm	enzyme
1.013	0.597	Ahcyl1	AHCYL1	adenosylhomocysteinase like 1	Cytoplasm	enzyme
1.052	0.387	Ahcyl2	AHCYL2	adenosylhomocysteinase like 2	Other	enzyme
-1.121	0.0485	Ahsa1	AHSA1	activator of HSP90 ATPase activity 1	Cytoplasm	other
1.228	0.247	Ahsg	AHSG	alpha 2-HS glycoprotein	Extracellular Space	other
-1.133	0.153	Aida	AIDA	axin interactor, dorsalization associated	Cytoplasm	other
1.106	0.231	Aifm1	AIFM1	apoptosis inducing factor mitochondria associated 1	Cytoplasm	enzyme
1.182	0.225	Aimp1	AIMP1	aminoacyl tRNA synthetase complex interacting multifunctional protein 1	Extracellular Space	cytokine
1.06	0.659	Aimp2	AIMP2	aminoacyl tRNA synthetase complex interacting multifunctional protein 2	Plasma Membrane	other
-1.314	0.444	Aip	AIP	AHR interacting HSP90 co-chaperone	Nucleus	transcription regulator
-1.106	0.172	Ajm1	AJM1	apical junction component 1 homolog	Other	other
-1.089	0.463	Ak1	AK1	adenylate kinase 1	Cytoplasm	kinase
1.069	0.253	Ak2	AK2	adenylate kinase 2	Cytoplasm	kinase
-1.064	0.492	Ak3	AK3	adenylate kinase 3	Cytoplasm	kinase
-1.101	0.344	Ak4	AK4	adenylate kinase 4	Cytoplasm	kinase
-1.068	0.453	Ak5	AK5	adenylate kinase 5	Cytoplasm	kinase
-1.016	0.705	Akap10	AKAP10	A-kinase anchoring protein 10	Cytoplasm	other
-1.065	0.584	Akap12	AKAP12	A-kinase anchoring protein 12	Cytoplasm	transporter
1.081	0.574	Akap5	AKAP5	A-kinase anchoring protein 5	Plasma Membrane	other
1.026	0.864	Akap8	AKAP8	A-kinase anchoring protein 8	Nucleus	other
-1.192	0.282	Akap8l	AKAP8L	A-kinase anchoring protein 8 like	Nucleus	other
-1.142	0.0321	Akap9	AKAP9	A-kinase anchoring protein 9	Cytoplasm	other
-1.102	0.482	Akr1a1	AKR1A1	aldo-keto reductase family 1 member A1	Cytoplasm	enzyme
-1.101	0.171	Akr1b1	AKR1B1	aldo-keto reductase family 1 member B	Cytoplasm	enzyme
-1.133	0.193	Akr1b8	Akr1b8	aldo-keto reductase family 1, member B8	Cytoplasm	enzyme
-1.187	0.151	Akr1c18	Akr1c18	aldo-keto reductase family 1, member C18	Cytoplasm	enzyme
1.027	0.592	Akr1e2	AKR1E2	aldo-keto reductase family 1 member E2	Cytoplasm	enzyme
1.072	0.0892	Akr7a2	AKR7A2	aldo-keto reductase family 7 member A2	Cytoplasm	enzyme
-1.063	0.658	Akt1s1	AKT1S1	AKT1 substrate 1	Cytoplasm	other
-1.041	0.64	Akt2	AKT2	AKT serine/threonine kinase 2	Cytoplasm	kinase
1.108	0.517	Akt3	AKT3	AKT serine/threonine kinase 3	Cytoplasm	kinase
-1.016	0.748	Alad	ALAD	aminolevulinate dehydratase	Cytoplasm	enzyme
1.124	0.545	Alb	ALB	albumin	Extracellular Space	transporter
1.149	0.227	Alcam	ALCAM	activated leukocyte cell adhesion molecule	Plasma Membrane	other
1.177	0.482	Aldh16a1	ALDH16A1	aldehyde dehydrogenase 16 family member A1	Cytoplasm	enzyme
1.002	0.975	Aldh18a1	ALDH18A1	aldehyde dehydrogenase 18 family member A1	Cytoplasm	kinase
1.259	0.198	Aldh1a1	ALDH1A1	aldehyde dehydrogenase 1 family member A1	Cytoplasm	enzyme
-1.226	0.19	Aldh1a2	ALDH1A2	aldehyde dehydrogenase 1 family member A2	Cytoplasm	enzyme
1.239	0.216	Aldh1a7	Aldh1a7	aldehyde dehydrogenase family 1, subfamily A7	Cytoplasm	enzyme
1.483	0.00669	Aldh1b1	ALDH1B1	aldehyde dehydrogenase 1 family member B1	Cytoplasm	enzyme
1.023	0.679	Aldh1l1	ALDH1L1	aldehyde dehydrogenase 1 family member L1	Cytoplasm	enzyme
1.158	0.0532	Aldh1l2	ALDH1L2	aldehyde dehydrogenase 1 family member L2	Cytoplasm	enzyme
-1.007	0.951	Aldh2	ALDH2	aldehyde dehydrogenase 2 family member	Cytoplasm	enzyme
1.055	0.576	Aldh3a2	ALDH3A2	aldehyde dehydrogenase 3 family member A2	Cytoplasm	enzyme
1.021	0.613	Aldh3b1	ALDH3B1	aldehyde dehydrogenase 3 family member B1	Cytoplasm	enzyme
1.04	0.579	Aldh4a1	ALDH4A1	aldehyde dehydrogenase 4 family member A1	Cytoplasm	enzyme
1.121	0.274	Aldh5a1	ALDH5A1	aldehyde dehydrogenase 5 family member A1	Cytoplasm	enzyme
-1.039	0.685	Aldh6a1	ALDH6A1	aldehyde dehydrogenase 6 family member A1	Cytoplasm	enzyme
1.097	0.0369	Aldh7a1	ALDH7A1	aldehyde dehydrogenase 7 family member A1	Cytoplasm	enzyme
1.112	0.134	Aldh9a1	ALDH9A1	aldehyde dehydrogenase 9 family member A1	Cytoplasm	enzyme
1.048	0.282	Aldoa	ALDOA	aldolase, fructose-bisphosphate A	Cytoplasm	enzyme
-1.076	0.146	Aldoc	ALDOC	aldolase, fructose-bisphosphate C	Cytoplasm	enzyme
-1.068	0.545	Alg2	ALG2	ALG2 alpha-1,3/1,6-mannosyltransferase	Cytoplasm	enzyme
-1.047	0.669	Alkbh6	ALKBH6	alkB homolog 6	Nucleus	enzyme
-1.152	0.265	Alkbh7	ALKBH7	alkB homolog 7	Cytoplasm	enzyme
1.014	0.949	Alox12	ALOX12	arachidonate 12-lipoxygenase, 12S type	Cytoplasm	enzyme
1.077	0.598	Alox5ap	ALOX5AP	arachidonate 5-lipoxygenase activating protein	Plasma Membrane	enzyme
-1.1	0.179	Alpl	ALPL	alkaline phosphatase, biomineralization associated	Plasma Membrane	phosphatase
1.026	0.609	Als2	ALS2	alsin Rho guanine nucleotide exchange factor ALS2	Cytoplasm	other
-1.15	0.252	Alyref	ALYREF	Aly/REF export factor	Nucleus	transcription regulator
1.007	0.882	Amacr	AMACR	alpha-methylacyl-CoA racemase	Cytoplasm	enzyme
1.13	0.0444	Amdhd2	AMDHD2	amidohydrolase domain containing 2	Cytoplasm	enzyme
-1.011	0.9	Amer2	AMER2	APC membrane recruitment protein 2	Plasma Membrane	other
-1.053	0.42	Amfr	AMFR	autocrine motility factor receptor	Plasma Membrane	transmembrane receptor
1.02	0.754	Ampd2	AMPD2	adenosine monophosphate deaminase 2	Cytoplasm	enzyme
1.075	0.13	Ampd3	AMPD3	adenosine monophosphate deaminase 3	Cytoplasm	enzyme
1.007	0.894	Amph	AMPH	amphiphysin	Plasma Membrane	other
-1.218	0.211	Amt	AMT	aminomethyltransferase	Cytoplasm	enzyme
1.299	0.128	P00688	Amy2a5 (includes others)	amylase 2a5	Extracellular Space	enzyme
-1.115	0.417	Anapc1	ANAPC1	anaphase promoting complex subunit 1	Nucleus	other
-1.158	0.107	Anapc2	ANAPC2	anaphase promoting complex subunit 2	Nucleus	other
-1.132	0.084	Anapc4	ANAPC4	anaphase promoting complex subunit 4	Nucleus	enzyme
-1.051	0.334	Anapc5	ANAPC5	anaphase promoting complex subunit 5	Nucleus	other
1.082	0.677	Angel2	ANGEL2	angel homolog 2	Nucleus	enzyme
-1.183	0.0966	Ank1	ANK1	ankyrin 1	Plasma Membrane	other
-1.06	0.419	Ank2	ANK2	ankyrin 2	Plasma Membrane	other
1.037	0.629	Ank2	ANK2	ankyrin 2	Plasma Membrane	other
-1.075	0.0984	Ank3	ANK3	ankyrin 3	Plasma Membrane	other
1.103	0.742	Ankef1	ANKEF1	ankyrin repeat and EF-hand domain containing 1	Nucleus	transcription regulator
-1.016	0.896	Ankmy2	ANKMY2	ankyrin repeat and MYND domain containing 2	Plasma Membrane	other
-1.144	0.138	Ankrd13d	ANKRD13D	ankyrin repeat domain 13D	Plasma Membrane	other
-1.021	0.748	Ankrd17	ANKRD17	ankyrin repeat domain 17	Nucleus	other
1.336	0.0202	Ankrd28	ANKRD28	ankyrin repeat domain 28	Cytoplasm	other
-1.063	0.524	Ankrd40	ANKRD40	ankyrin repeat domain 40	Other	other
-1.227	0.0291	Ankrd42	ANKRD42	ankyrin repeat domain 42	Nucleus	transcription regulator
1.04	0.756	Ankrd46	ANKRD46	ankyrin repeat domain 46	Nucleus	transcription regulator
1.241	0.676	Ankrd52	ANKRD52	ankyrin repeat domain 52	Nucleus	transcription regulator
1.723	0.0156	Ankrd63	ANKRD63	ankyrin repeat domain 63	Other	other
-1.135	0.377	Anks1b	ANKS1B	ankyrin repeat and sterile alpha motif domain containing 1B	Nucleus	other
-1.027	0.693	Anks1b	ANKS1B	ankyrin repeat and sterile alpha motif domain containing 1B	Nucleus	other
-1.124	0.0518	Ano10	ANO10	anoctamin 10	Plasma Membrane	ion channel
-1.055	0.744	Ano8	ANO8	anoctamin 8	Plasma Membrane	ion channel
1.169	0.214	Anp32a	ANP32A	acidic nuclear phosphoprotein 32 family member A	Cytoplasm	other
1.04	0.731	Anp32b	ANP32B	acidic nuclear phosphoprotein 32 family member B	Nucleus	other
-1.131	0.445	Anp32e	ANP32E	acidic nuclear phosphoprotein 32 family member E	Cytoplasm	other
1.044	0.548	Anpep	ANPEP	alanyl aminopeptidase, membrane	Plasma Membrane	peptidase
-1.043	0.682	Anxa1	ANXA1	annexin A1	Plasma Membrane	other
-1.332	0.00425	Anxa11	ANXA11	annexin A11	Nucleus	other
-1.001	0.991	Anxa2	ANXA2	annexin A2	Plasma Membrane	other
-1.032	0.577	Anxa3	ANXA3	annexin A3	Cytoplasm	enzyme
-1.479	0.315	Anxa4	ANXA4	annexin A4	Plasma Membrane	other
-1.257	0.0343	Anxa5	ANXA5	annexin A5	Plasma Membrane	transporter
-1.142	0.00151	Anxa6	ANXA6	annexin A6	Plasma Membrane	ion channel
-1.192	0.0388	Anxa7	ANXA7	annexin A7	Plasma Membrane	ion channel
1.102	0.242	Aoc3	Aoc3	amine oxidase, copper containing 3	Plasma Membrane	enzyme
1.127	0.194	Aox1	AOX1	aldehyde oxidase 1	Cytoplasm	enzyme
-1.044	0.207	Ap1b1	AP1B1	adaptor related protein complex 1 subunit beta 1	Cytoplasm	other
-1.053	0.303	Ap1g1	AP1G1	adaptor related protein complex 1 subunit gamma 1	Cytoplasm	other
-1.116	0.0343	Ap1m1	AP1M1	adaptor related protein complex 1 subunit mu 1	Cytoplasm	transporter
-1.017	0.815	Ap1s1	AP1S1	adaptor related protein complex 1 subunit sigma 1	Cytoplasm	transporter
-1.056	0.586	Ap1s2	AP1S2	adaptor related protein complex 1 subunit sigma 2	Cytoplasm	transporter
-1.001	0.964	Ap2a1	AP2A1	adaptor related protein complex 2 subunit alpha 1	Cytoplasm	transporter
1.125	0.0652	Ap2a2	AP2A2	adaptor related protein complex 2 subunit alpha 2	Cytoplasm	transporter
-1.04	0.216	Ap2b1	AP2B1	adaptor related protein complex 2 subunit beta 1	Plasma Membrane	transporter
1.053	0.582	Ap2m1	AP2M1	adaptor related protein complex 2 subunit mu 1	Cytoplasm	other
1.017	0.492	Ap2s1	AP2S1	adaptor related protein complex 2 subunit sigma 1	Cytoplasm	transporter
-1.013	0.948	Ap3b1	AP3B1	adaptor related protein complex 3 subunit beta 1	Plasma Membrane	transporter
-1.055	0.463	Ap3b2	AP3B2	adaptor related protein complex 3 subunit beta 2	Cytoplasm	other
-1.054	0.617	Ap3d1	AP3D1	adaptor related protein complex 3 subunit delta 1	Cytoplasm	other
1.046	0.336	Ap3m2	AP3M2	adaptor related protein complex 3 subunit mu 2	Cytoplasm	transporter
1.022	0.787	Ap3s1	AP3S1	adaptor related protein complex 3 subunit sigma 1	Cytoplasm	transporter
1.011	0.93	Ap3s2	AP3S2	adaptor related protein complex 3 subunit sigma 2	Cytoplasm	transporter
1.059	0.34	Apba1	APBA1	amyloid beta precursor protein binding family A member 1	Cytoplasm	other
1.031	0.805	Apba2	APBA2	amyloid beta precursor protein binding family A member 2	Cytoplasm	other
1.07	0.311	Apeh	APEH	acylaminoacyl-peptide hydrolase	Cytoplasm	peptidase
-1.035	0.72	Apex1	APEX1	apurinic/apyrimidinic endodeoxyribonuclease 1	Nucleus	enzyme
1.016	0.792	Api5	API5	apoptosis inhibitor 5	Cytoplasm	other
-1.133	0.0386	Apip	APIP	APAF1 interacting protein	Cytoplasm	enzyme
1.097	0.297	Aplp1	APLP1	amyloid beta precursor like protein 1	Extracellular Space	other
-1.018	0.531	Apmap	APMAP	adipocyte plasma membrane associated protein	Plasma Membrane	enzyme
1.042	0.824	Apoa1	APOA1	apolipoprotein A1	Extracellular Space	transporter
1.159	0.563	Apoa2	APOA2	apolipoprotein A2	Extracellular Space	transporter
-1.036	0.877	Apoa4	APOA4	apolipoprotein A4	Extracellular Space	transporter
1.055	0.614	Apod	APOD	apolipoprotein D	Extracellular Space	transporter
-1.024	0.804	Apoe	APOE	apolipoprotein E	Extracellular Space	transporter
1.003	0.991	Apoh	APOH	apolipoprotein H	Extracellular Space	transporter
1.028	0.813	Apool	APOOL	apolipoprotein O like	Extracellular Space	other
1.03	0.635	App	APP	amyloid beta precursor protein	Plasma Membrane	other
-1.062	0.412	Appl1	APPL1	adaptor protein, phosphotyrosine interacting with PH domain and leucine zipper 1	Cytoplasm	other
-1.042	0.471	Appl2	APPL2	adaptor protein, phosphotyrosine interacting with PH domain and leucine zipper 2	Cytoplasm	other
1.188	0.0619	Aprt	APRT	adenine phosphoribosyltransferase	Cytoplasm	enzyme
-1.384	0.0817	Aqp1	AQP1	aquaporin 1 (Colton blood group)	Plasma Membrane	transporter
-1.277	0.0767	Aqp4	AQP4	aquaporin 4	Plasma Membrane	transporter
1.24	0.102	Araf	ARAF	A-Raf proto-oncogene, serine/threonine kinase	Cytoplasm	kinase
-1.096	0.289	Arcn1	ARCN1	archain 1 coat protein complex I subunit delta	Cytoplasm	other
1.015	0.759	Arf3	ARF3	ARF GTPase 3	Cytoplasm	enzyme
1.057	0.412	Arf5	ARF5	ARF GTPase 5	Cytoplasm	enzyme
-1.217	0.0945	Arfgap1	ARFGAP1	ARF GTPase activating protein 1	Cytoplasm	enzyme
-1.166	0.141	Arfgef2	ARFGEF2	ARF guanine nucleotide exchange factor 2	Cytoplasm	other
1.063	0.616	Arfgef3	ARFGEF3	ARFGEF family member 3	Other	other
1.228	0.137	Arfip2	ARFIP2	ARF interacting protein 2	Cytoplasm	other
1.076	0.551	Arfrp1	ARFRP1	ARF related protein 1	Cytoplasm	enzyme
1.075	0.685	Arg1	ARG1	arginase 1	Cytoplasm	enzyme
1.112	0.532	Arg2	ARG2	arginase 2	Cytoplasm	enzyme
-1.055	0.393	Arhgap1	ARHGAP1	Rho GTPase activating protein 1	Cytoplasm	other
1.046	0.463	Arhgap12	ARHGAP12	Rho GTPase activating protein 12	Cytoplasm	other
-1.168	0.275	Arhgap21	ARHGAP21	Rho GTPase activating protein 21	Cytoplasm	other
1.021	0.738	Arhgap23	ARHGAP23	Rho GTPase activating protein 23	Cytoplasm	other
-1.072	0.431	Arhgap26	ARHGAP26	Rho GTPase activating protein 26	Cytoplasm	other
-1.051	0.391	Arhgap32	ARHGAP32	Rho GTPase activating protein 32	Cytoplasm	other
-1.117	0.463	Arhgap33	ARHGAP33	Rho GTPase activating protein 33	Plasma Membrane	transporter
-1.012	0.934	Arhgap35	ARHGAP35	Rho GTPase activating protein 35	Nucleus	transcription regulator
-1.078	0.227	Arhgap39	ARHGAP39	Rho GTPase activating protein 39	Nucleus	other
-1.047	0.248	Arhgap44	ARHGAP44	Rho GTPase activating protein 44	Cytoplasm	other
1.033	0.742	Arhgap5	ARHGAP5	Rho GTPase activating protein 5	Cytoplasm	enzyme
1.061	0.327	Arhgdia	ARHGDIA	Rho GDP dissociation inhibitor alpha	Cytoplasm	other
1.34	0.0118	Arhgdib	ARHGDIB	Rho GDP dissociation inhibitor beta	Cytoplasm	enzyme
1.146	0.727	Arhgef1	ARHGEF1	Rho guanine nucleotide exchange factor 1	Cytoplasm	other
-1.437	0.256	Arhgef10l	ARHGEF10L	Rho guanine nucleotide exchange factor 10 like	Cytoplasm	enzyme
-1.019	0.949	Arhgef12	ARHGEF12	Rho guanine nucleotide exchange factor 12	Cytoplasm	other
1.084	0.163	Arhgef17	ARHGEF17	Rho guanine nucleotide exchange factor 17	Cytoplasm	other
-1.088	0.348	Arhgef2	ARHGEF2	Rho/Rac guanine nucleotide exchange factor 2	Cytoplasm	other
1.069	0.197	Arhgef33	ARHGEF33	Rho guanine nucleotide exchange factor 33	Other	other
-1.113	0.0218	Arhgef7	ARHGEF7	Rho guanine nucleotide exchange factor 7	Cytoplasm	other
-1.071	0.412	Arhgef9	ARHGEF9	Cdc42 guanine nucleotide exchange factor 9	Cytoplasm	other
-1.014	0.951	Arid1a	ARID1A	AT-rich interaction domain 1A	Nucleus	transcription regulator
1.034	0.829	Arih1	ARIH1	ariadne RBR E3 ubiquitin protein ligase 1	Cytoplasm	enzyme
1.186	0.127	C18orf25	ARK2N	arkadia (RNF111) N-terminal like PKA signaling regulator 2N	Nucleus	transcription regulator
-1.058	0.668	Arl1	ARL1	ARF like GTPase 1	Cytoplasm	enzyme
-1.467	0.0945	Arl15	ARL15	ARF like GTPase 15	Cytoplasm	other
1.05	0.43	Arl2	ARL2	ARF like GTPase 2	Cytoplasm	enzyme
-1.004	0.979	Arl3	ARL3	ARF like GTPase 3	Cytoplasm	enzyme
-1.034	0.793	Arl6ip4	ARL6IP4	ARF like GTPase 6 interacting protein 4	Nucleus	other
1.06	0.506	Arl6ip5	ARL6IP5	ARF like GTPase 6 interacting protein 5	Cytoplasm	other
1.016	0.933	Arl8a	ARL8A	ARF like GTPase 8A	Cytoplasm	enzyme
-1.079	0.467	Arl8b	ARL8B	ARF like GTPase 8B	Plasma Membrane	enzyme
-1.062	0.291	Armc1	ARMC1	armadillo repeat containing 1	Cytoplasm	other
1.082	0.142	Armc10	ARMC10	armadillo repeat containing 10	Cytoplasm	other
1.104	0.0643	Armc6	ARMC6	armadillo repeat containing 6	Cytoplasm	other
-1.145	0.215	Armc8	ARMC8	armadillo repeat containing 8	Nucleus	other
-1.057	0.446	Armc8	ARMC8	armadillo repeat containing 8	Nucleus	other
-1.095	0.547	Armcx2	ARMCX2	armadillo repeat containing X-linked 2	Cytoplasm	other
-1.128	0.189	Armcx3	ARMCX3	armadillo repeat containing X-linked 3	Cytoplasm	other
1.072	0.224	Arpc1a	ARPC1A	actin related protein 2/3 complex subunit 1A	Extracellular Space	other
1.078	0.705	Arpc1b	ARPC1B	actin related protein 2/3 complex subunit 1B	Cytoplasm	other
1.042	0.411	Arpc2	ARPC2	actin related protein 2/3 complex subunit 2	Cytoplasm	other
1.084	0.238	Arpc3	ARPC3	actin related protein 2/3 complex subunit 3	Cytoplasm	other
1.144	0.0564	Arpc4	ARPC4	actin related protein 2/3 complex subunit 4	Cytoplasm	other
1.057	0.402	Arpc5	ARPC5	actin related protein 2/3 complex subunit 5	Cytoplasm	other
1.021	0.723	Arpc5l	ARPC5L	actin related protein 2/3 complex subunit 5 like	Cytoplasm	other
1.065	0.217	Arpin	ARPIN	actin related protein 2/3 complex inhibitor	Plasma Membrane	other
1.106	0.478	Arpp19	ARPP19	cAMP regulated phosphoprotein 19	Cytoplasm	transporter
1.435	0.0553	Arpp21	ARPP21	cAMP regulated phosphoprotein 21	Cytoplasm	other
-1.01	0.865	Arrb1	ARRB1	arrestin beta 1	Cytoplasm	transcription regulator
-1.162	0.294	Arsa	ARSA	arylsulfatase A	Cytoplasm	enzyme
1.001	0.991	Arsb	ARSB	arylsulfatase B	Cytoplasm	enzyme
-1.115	0.385	Arsg	ARSG	arylsulfatase G	Cytoplasm	enzyme
1.06	0.735	Arsj	ARSJ	arylsulfatase family member J	Extracellular Space	enzyme
-1.103	0.368	Arvcf	ARVCF	ARVCF delta catenin family member	Plasma Membrane	other
-1.092	0.0976	Asah1	ASAH1	N-acylsphingosine amidohydrolase 1	Cytoplasm	enzyme
-1.19	0.00829	Asah2	ASAH2	N-acylsphingosine amidohydrolase 2	Cytoplasm	enzyme
1.029	0.622	Asap1	ASAP1	ArfGAP with SH3 domain, ankyrin repeat and PH domain 1	Plasma Membrane	other
1.106	0.155	Asap2	ASAP2	ArfGAP with SH3 domain, ankyrin repeat and PH domain 2	Nucleus	other
-1.285	0.316	Ascc3	ASCC3	activating signal cointegrator 1 complex subunit 3	Cytoplasm	enzyme
-1.079	0.359	Ash2l	ASH2L	ASH2 like, histone lysine methyltransferase complex subunit	Nucleus	transcription regulator
1.129	0.0923	Asl	ASL	argininosuccinate lyase	Cytoplasm	enzyme
-1.234	0.115	Asns	ASNS	asparagine synthetase (glutamine-hydrolyzing)	Cytoplasm	enzyme
1.058	0.565	Aspa	ASPA	aspartoacylase	Cytoplasm	enzyme
-1.039	0.767	Asph	ASPH	aspartate beta-hydroxylase	Cytoplasm	enzyme
1.045	0.48	Asphd1	ASPHD1	aspartate beta-hydroxylase domain containing 1	Other	other
-1.045	0.618	Asphd2	ASPHD2	aspartate beta-hydroxylase domain containing 2	Other	enzyme
1.058	0.402	Aspscr1	ASPSCR1	ASPSCR1 tether for SLC2A4, UBX domain containing	Cytoplasm	other
1.064	0.298	Asrgl1	ASRGL1	asparaginase and isoaspartyl peptidase 1	Cytoplasm	enzyme
-1.121	0.245	Ass1	ASS1	argininosuccinate synthase 1	Cytoplasm	enzyme
-1.136	0.0188	Astn1	ASTN1	astrotactin 1	Cytoplasm	other
-1.113	0.247	Astn2	ASTN2	astrotactin 2	Cytoplasm	other
-1.012	0.905	Atad1	ATAD1	ATPase family AAA domain containing 1	Other	enzyme
1.053	0.665	Q925I1	Atad3a	ATPase family, AAA domain containing 3A	Cytoplasm	enzyme
1.065	0.158	Atat1	ATAT1	alpha tubulin acetyltransferase 1	Cytoplasm	enzyme
-1.04	0.481	Atcay	ATCAY	ATCAY kinesin light chain interacting caytaxin	Plasma Membrane	other
-1.047	0.417	Ate1	ATE1	arginyltransferase 1	Nucleus	enzyme
1.027	0.854	Ate1	ATE1	arginyltransferase 1	Nucleus	enzyme
-1.092	0.675	Atg12	ATG12	autophagy related 12	Cytoplasm	other
-1.004	0.945	Atg14	ATG14	autophagy related 14	Cytoplasm	other
-1.034	0.282	Atg16l1	ATG16L1	autophagy related 16 like 1	Cytoplasm	enzyme
-1.032	0.799	Atg2a	ATG2A	autophagy related 2A	Cytoplasm	transporter
-1.121	0.618	Atg3	ATG3	autophagy related 3	Cytoplasm	enzyme
1.019	0.881	Atg4b	ATG4B	autophagy related 4B cysteine peptidase	Cytoplasm	peptidase
1.058	0.617	Atg5	ATG5	autophagy related 5	Cytoplasm	enzyme
-1.028	0.513	Atg7	ATG7	autophagy related 7	Cytoplasm	enzyme
-1.287	0.19	Atg9a	ATG9A	autophagy related 9A	Cytoplasm	transporter
-1.111	0.0502	Atic	ATIC	5-aminoimidazole-4-carboxamide ribonucleotide formyltransferase/IMP cyclohydrolase	Cytoplasm	enzyme
1.051	0.41	Atl1	ATL1	atlastin GTPase 1	Cytoplasm	enzyme
-1.01	0.968	Atl2	ATL2	atlastin GTPase 2	Cytoplasm	enzyme
1.346	0.394	Atn1	ATN1	atrophin 1	Nucleus	transcription regulator
1.114	0.289	Atox1	ATOX1	antioxidant 1 copper chaperone	Cytoplasm	transporter
1.118	0.0315	Atp11c	ATP11C	ATPase phospholipid transporting 11C (ATP11C blood group)	Plasma Membrane	transporter
1.045	0.39	Atp13a1	ATP13A1	ATPase 13A1	Cytoplasm	other
1.013	0.968	Atp13a3	ATP13A3	ATPase 13A3	Extracellular Space	transporter
-1.065	0.331	Atp1a1	ATP1A1	ATPase Na+/K+ transporting subunit alpha 1	Plasma Membrane	transporter
-1.063	0.17	Atp1a2	Atp1a2	ATPase, Na+/K+ transporting, alpha 2 polypeptide	Plasma Membrane	enzyme
1.034	0.368	Atp1a3	ATP1A3	ATPase Na+/K+ transporting subunit alpha 3	Plasma Membrane	transporter
-1.105	0.465	Atp1b1	ATP1B1	ATPase Na+/K+ transporting subunit beta 1	Plasma Membrane	transporter
-1.16	0.0904	Atp1b2	ATP1B2	ATPase Na+/K+ transporting subunit beta 2	Plasma Membrane	transporter
-1.055	0.608	Atp1b3	ATP1B3	ATPase Na+/K+ transporting subunit beta 3	Plasma Membrane	transporter
-1.006	0.882	Atp2a2	ATP2A2	ATPase sarcoplasmic/endoplasmic reticulum Ca2+ transporting 2	Cytoplasm	transporter
1.088	0.0991	Atp2b1	ATP2B1	ATPase plasma membrane Ca2+ transporting 1	Plasma Membrane	transporter
-1.075	0.297	Atp2b2	ATP2B2	ATPase plasma membrane Ca2+ transporting 2	Plasma Membrane	transporter
1.081	0.616	Atp2b4	ATP2B4	ATPase plasma membrane Ca2+ transporting 4	Plasma Membrane	transporter
1.023	0.709	Atp2c1	ATP2C1	ATPase secretory pathway Ca2+ transporting 1	Cytoplasm	transporter
-1.011	0.914	Atp4a	ATP4A	ATPase H+/K+ transporting subunit alpha	Plasma Membrane	transporter
1.025	0.67	Atp5f1a	ATP5F1A	ATP synthase F1 subunit alpha	Cytoplasm	transporter
1.046	0.579	Atp5f1b	ATP5F1B	ATP synthase F1 subunit beta	Cytoplasm	transporter
1.077	0.428	Atp5f1c	ATP5F1C	ATP synthase F1 subunit gamma	Cytoplasm	enzyme
1.054	0.266	Atp5f1d	ATP5F1D	ATP synthase F1 subunit delta	Cytoplasm	transporter
1.184	0.0954	Atp5f1e	ATP5F1E	ATP synthase F1 subunit epsilon	Cytoplasm	transporter
1.326	0.142	ATP5IF1	ATP5IF1	ATP synthase inhibitory factor subunit 1	Cytoplasm	other
-1.321	0.176	Atp5mc1	ATP5MC1	ATP synthase membrane subunit c locus 1	Cytoplasm	transporter
1.061	0.543	Atp5me	ATP5ME	ATP synthase membrane subunit e	Cytoplasm	transporter
1.129	0.16	Atp5mf	ATP5MF	ATP synthase membrane subunit f	Cytoplasm	transporter
-1.044	0.347	Atp5mg	ATP5MG	ATP synthase membrane subunit g	Cytoplasm	enzyme
1.201	0.351	Atp5mpl	ATP5MJ	ATP synthase membrane subunit j	Cytoplasm	other
1.102	0.226	Q78IK2	ATP5MK	ATP synthase membrane subunit k	Cytoplasm	other
1.082	0.571	Atp5pb	ATP5PB	ATP synthase peripheral stalk-membrane subunit b	Cytoplasm	transporter
1.191	0.252	Atp5pd	ATP5PD	ATP synthase peripheral stalk subunit d	Cytoplasm	enzyme
1.206	0.347	Atp5pf	ATP5PF	ATP synthase peripheral stalk subunit F6	Cytoplasm	transporter
1.137	0.383	Atp5po	ATP5PO	ATP synthase peripheral stalk subunit OSCP	Cytoplasm	transporter
1.006	0.913	Atp6ap1	ATP6AP1	ATPase H+ transporting accessory protein 1	Cytoplasm	transporter
-1.027	0.567	Atp6ap2	ATP6AP2	ATPase H+ transporting accessory protein 2	Cytoplasm	transporter
-1.051	0.135	Atp6v0a1	ATP6V0A1	ATPase H+ transporting V0 subunit a1	Cytoplasm	transporter
-1.227	0.0226	Atp6v0c	ATP6V0C	ATPase H+ transporting V0 subunit c	Cytoplasm	transporter
1.006	0.935	Atp6v0d1	ATP6V0D1	ATPase H+ transporting V0 subunit d1	Cytoplasm	transporter
1.03	0.442	Atp6v1a	ATP6V1A	ATPase H+ transporting V1 subunit A	Plasma Membrane	transporter
1.023	0.528	Atp6v1b2	ATP6V1B2	ATPase H+ transporting V1 subunit B2	Cytoplasm	transporter
-1.078	0.206	Atp6v1c1	ATP6V1C1	ATPase H+ transporting V1 subunit C1	Cytoplasm	transporter
1.047	0.589	Atp6v1d	ATP6V1D	ATPase H+ transporting V1 subunit D	Cytoplasm	other
1.026	0.222	Atp6v1e1	ATP6V1E1	ATPase H+ transporting V1 subunit E1	Cytoplasm	transporter
1.052	0.657	Atp6v1f	ATP6V1F	ATPase H+ transporting V1 subunit F	Cytoplasm	enzyme
1.021	0.743	Atp6v1g2	ATP6V1G2	ATPase H+ transporting V1 subunit G2	Cytoplasm	transporter
-1.075	0.259	Atp6v1h	ATP6V1H	ATPase H+ transporting V1 subunit H	Plasma Membrane	other
-1.174	0.0936	Atp8a1	ATP8A1	ATPase phospholipid transporting 8A1	Cytoplasm	transporter
1.103	0.336	Atp8a2	ATP8A2	ATPase phospholipid transporting 8A2	Plasma Membrane	transporter
1.134	0.349	Atp8b3	ATP8B3	ATPase phospholipid transporting 8B3	Cytoplasm	transporter
1.04	0.435	Atp9a	ATP9A	ATPase phospholipid transporting 9A (putative)	Cytoplasm	transporter
1.073	0.544	Atp9b	ATP9B	ATPase phospholipid transporting 9B (putative)	Cytoplasm	transporter
1.043	0.676	Atpaf1	ATPAF1	ATP synthase mitochondrial F1 complex assembly factor 1	Cytoplasm	other
1.326	0.178	Atpaf2	ATPAF2	ATP synthase mitochondrial F1 complex assembly factor 2	Cytoplasm	other
1.03	0.704	Atraid	ATRAID	all-trans retinoic acid induced differentiation factor	Plasma Membrane	transmembrane receptor
1.101	0.203	Atrn	ATRN	attractin	Extracellular Space	other
-1.011	0.888	Atxn10	ATXN10	ataxin 10	Cytoplasm	other
-1.096	0.363	Atxn2	ATXN2	ataxin 2	Nucleus	other
-1.057	0.179	Atxn2l	ATXN2L	ataxin 2 like	Nucleus	other
-1.05	0.191	Auh	AUH	AU RNA binding methylglutaconyl-CoA hydratase	Cytoplasm	enzyme
-1.02	0.743	Aup1	AUP1	AUP1 lipid droplet regulating VLDL assembly factor	Cytoplasm	other
-1.124	0.0831	Aurkaip1	AURKAIP1	aurora kinase A interacting protein 1	Nucleus	enzyme
1.053	0.171	Aven	AVEN	apoptosis and caspase activation inhibitor	Nucleus	other
1.004	0.845	Avl9	AVL9	AVL9 cell migration associated	Cytoplasm	other
1.062	0.531	B3galt6	B3GALT6	beta-1,3-galactosyltransferase 6	Cytoplasm	enzyme
1.274	0.13	B3gat1	B3GAT1	beta-1,3-glucuronyltransferase 1	Cytoplasm	enzyme
-1.007	0.953	B3gat3	B3GAT3	beta-1,3-glucuronyltransferase 3	Cytoplasm	enzyme
-1.052	0.671	B4gat1	B4GAT1	beta-1,4-glucuronyltransferase 1	Cytoplasm	enzyme
-1.254	0.0486	Babam1	BABAM1	BRISC and BRCA1 A complex member 1	Nucleus	other
-1.014	0.936	Babam2	BABAM2	BRISC and BRCA1 A complex member 2	Cytoplasm	other
-1.089	0.0844	Bace1	BACE1	beta-secretase 1	Cytoplasm	peptidase
1.393	0.0246	Bag3	BAG3	BAG cochaperone 3	Cytoplasm	other
1.022	0.839	Bag5	BAG5	BAG cochaperone 5	Cytoplasm	other
1.087	0.125	Bag6	BAG6	BAG cochaperone 6	Nucleus	enzyme
1.022	0.53	Baiap2	BAIAP2	BAR/IMD domain containing adaptor protein 2	Plasma Membrane	kinase
1.095	0.377	Banf1	BANF1	barrier to autointegration nuclear assembly factor 1	Nucleus	other
-1.033	0.737	Basp1	BASP1	brain abundant membrane attached signal protein 1	Nucleus	transcription regulator
-1.04	0.302	Bax	BAX	BCL2 associated X, apoptosis regulator	Cytoplasm	transporter
-1.33	0.0799	Baz1b	BAZ1B	bromodomain adjacent to zinc finger domain 1B	Nucleus	transcription regulator
1	0.997	Bbs2	BBS2	Bardet-Biedl syndrome 2	Cytoplasm	other
1.148	0.0526	Bbs7	BBS7	Bardet-Biedl syndrome 7	Cytoplasm	other
-1.065	0.329	Bcam	BCAM	basal cell adhesion molecule (Lutheran blood group)	Plasma Membrane	transmembrane receptor
-1.174	0.103	Bcan	BCAN	brevican	Extracellular Space	other
1.07	0.679	Bcar1	BCAR1	BCAR1 scaffold protein, Cas family member	Cytoplasm	other
1.021	0.83	Bcas1	BCAS1	brain enriched myelin associated protein 1	Plasma Membrane	other
-1.035	0.86	Bcas2	BCAS2	BCAS2 pre-mRNA processing factor	Nucleus	other
-1.048	0.502	Bcas3	BCAS3	BCAS3 microtubule associated cell migration factor	Nucleus	other
1.057	0.441	Bcat1	BCAT1	branched chain amino acid transaminase 1	Cytoplasm	enzyme
1.134	0.0946	Bcat2	BCAT2	branched chain amino acid transaminase 2	Cytoplasm	enzyme
-1.056	0.598	Bche	BCHE	butyrylcholinesterase	Plasma Membrane	enzyme
1.025	0.682	Bckdha	BCKDHA	branched chain keto acid dehydrogenase E1 subunit alpha	Cytoplasm	enzyme
1.129	0.0596	Bckdhb	BCKDHB	branched chain keto acid dehydrogenase E1 subunit beta	Cytoplasm	enzyme
1.067	0.222	Bcl2l1	BCL2L1	BCL2 like 1	Cytoplasm	other
-1.062	0.56	Bcl2l13	BCL2L13	BCL2 like 13	Cytoplasm	other
1.003	0.985	Bcl2l2	BCL2L2	BCL2 like 2	Cytoplasm	other
-1.008	0.978	Bcor	BCOR	BCL6 corepressor	Nucleus	transcription regulator
-1.027	0.821	Bcr	BCR	BCR activator of RhoGEF and GTPase	Cytoplasm	kinase
1.078	0.177	Bcs1l	BCS1L	BCS1 ubiquinol-cytochrome c reductase complex chaperone	Cytoplasm	enzyme
1.242	0.0771	Bdh1	BDH1	3-hydroxybutyrate dehydrogenase 1	Cytoplasm	enzyme
-1.051	0.496	Begain	BEGAIN	brain enriched guanylate kinase associated	Nucleus	other
-2.562	0.322	Bend3	BEND3	BEN domain containing 3	Nucleus	other
-1.082	0.54	Bfar	BFAR	bifunctional apoptosis regulator	Cytoplasm	enzyme
1.329	0.0162	Bid	BID	BH3 interacting domain death agonist	Cytoplasm	other
-1.127	0.173	Bin1	BIN1	bridging integrator 1	Nucleus	other
-1.111	0.376	Bin1	BIN1	bridging integrator 1	Nucleus	other
1.021	0.34	Birc6	BIRC6	baculoviral IAP repeat containing 6	Cytoplasm	enzyme
1.13	0.182	C11orf54	BKGD	beta-keto-L-gulonate decarboxylase	Nucleus	enzyme
1.063	0.193	Blmh	BLMH	bleomycin hydrolase	Cytoplasm	peptidase
1.237	0.154	Bloc1s1	BLOC1S1	biogenesis of lysosomal organelles complex 1 subunit 1	Cytoplasm	enzyme
-1.139	0.512	A2RSJ4	BLTP3B	bridge-like lipid transfer protein family member 3B	Cytoplasm	transporter
1.008	0.849	Blvra	BLVRA	biliverdin reductase A	Cytoplasm	enzyme
1.013	0.907	Blvrb	BLVRB	biliverdin reductase B	Cytoplasm	enzyme
1.18	0.0315	Bmpr2	BMPR2	bone morphogenetic protein receptor type 2	Plasma Membrane	kinase
-1.042	0.698	Bnip1	BNIP1	BCL2 interacting protein 1	Cytoplasm	transporter
1.016	0.854	Bok	BOK	BCL2 family apoptosis regulator BOK	Cytoplasm	other
-1.009	0.791	Bola1	BOLA1	bolA family member 1	Cytoplasm	other
1.07	0.681	Bola2	BOLA2B	bolA family member 2B	Cytoplasm	other
1.075	0.34	Bola3	BOLA3	bolA family member 3	Cytoplasm	other
1.481	0.488	Borcs6	BORCS6	BLOC-1 related complex subunit 6	Cytoplasm	other
1.218	0.626	Bpgm	BPGM	bisphosphoglycerate mutase	Extracellular Space	phosphatase
-1.014	0.886	Bphl	BPHL	biphenyl hydrolase like	Cytoplasm	enzyme
-1.098	0.138	Bpifa3	BPIFA3	BPI fold containing family A member 3	Other	other
1.055	0.433	Bpnt1	BPNT1	3'(2'), 5'-bisphosphate nucleotidase 1	Nucleus	phosphatase
-1.024	0.738	Q80V26	BPNT2	3'(2'), 5'-bisphosphate nucleotidase 2	Cytoplasm	other
-1.069	0.529	Braf	BRAF	B-Raf proto-oncogene, serine/threonine kinase	Cytoplasm	kinase
1.02	0.82	Brap	BRAP	BRCA1 associated protein	Cytoplasm	enzyme
-1.066	0.464	Brat1	BRAT1	BRCA1 associated ATM activator 1	Nucleus	other
-1.171	0.254	Brcc3	Brcc3	BRCA1/BRCA2-containing complex subunit 3	Nucleus	peptidase
-1.146	0.496	Brd9	BRD9	bromodomain containing 9	Nucleus	other
-1.027	0.429	Brdt	BRDT	bromodomain testis associated	Nucleus	kinase
-1.039	0.542	Brinp1	BRINP1	BMP/retinoic acid inducible neural specific 1	Nucleus	peptidase
-1.002	0.984	Brinp2	BRINP2	BMP/retinoic acid inducible neural specific 2	Cytoplasm	other
1.099	0.512	Brk1	BRK1	BRICK1 subunit of SCAR/WAVE actin nucleating complex	Cytoplasm	other
-1.03	0.78	Brpf1	BRPF1	bromodomain and PHD finger containing 1	Nucleus	transcription regulator
-1.02	0.635	Brsk1	BRSK1	BR serine/threonine kinase 1	Cytoplasm	kinase
-1.15	0.142	Brsk2	BRSK2	BR serine/threonine kinase 2	Cytoplasm	kinase
-1.001	0.976	Bsdc1	BSDC1	BSD domain containing 1	Other	other
-1.173	0.0176	Bsg	BSG	basigin (Ok blood group)	Plasma Membrane	transporter
-1	0.999	Bsn	BSN	bassoon presynaptic cytomatrix protein	Plasma Membrane	other
-1.086	0.241	Btbd17	BTBD17	BTB domain containing 17	Other	other
-1.012	0.905	Q80TK0	BTBD8	BTB domain containing 8	Nucleus	other
1.014	0.899	Btd	BTD	biotinidase	Extracellular Space	enzyme
-1.099	0.414	Btf3	BTF3	basic transcription factor 3	Nucleus	transcription regulator
-1.147	0.289	Btf3l4	BTF3L4	basic transcription factor 3 like 4	Other	other
-1.027	0.746	Bub3	BUB3	BUB3 mitotic checkpoint protein	Nucleus	other
-1.034	0.554	Bzw1	BZW1	basic leucine zipper and W2 domains 1	Cytoplasm	translation regulator
1.006	0.956	Q9R0P4	C11orf58	chromosome 11 open reading frame 58	Nucleus	other
-1.021	0.66	Bles03	C11orf68	chromosome 11 open reading frame 68	Other	other
-1.012	0.939	C11orf98	C11orf98	chromosome 11 open reading frame 98	Other	other
-1.109	0.501	Q3UY34	C12orf43	chromosome 12 open reading frame 43	Other	other
-1.058	0.322	Grcc10	C12orf57	chromosome 12 open reading frame 57	Cytoplasm	other
-1.024	0.917	P0C913	C12orf75	chromosome 12 open reading frame 75	Other	other
1.139	0.318	C15orf40	C15orf40	chromosome 15 open reading frame 40	Cytoplasm	other
1.133	0.398	D8Ertd738e	C19orf53	chromosome 19 open reading frame 53	Nucleus	other
1.022	0.768	C1orf198	C1orf198	chromosome 1 open reading frame 198	Cytoplasm	other
-1.179	0.0875	C1qa	C1QA	complement C1q A chain	Extracellular Space	other
-1.074	0.109	C1qb	C1QB	complement C1q B chain	Extracellular Space	other
-1.091	0.613	C1qbp	C1QBP	complement C1q binding protein	Cytoplasm	transcription regulator
-1.144	0.193	C1qc	C1QC	complement C1q C chain	Extracellular Space	other
1.217	0.102	C1qtnf4	C1QTNF4	C1q and TNF related 4	Extracellular Space	other
1.103	0.41	C1qtnf5	C1QTNF5	C1q and TNF related 5	Plasma Membrane	transmembrane receptor
-1.089	0.386	C2cd2	C2CD2	C2 calcium dependent domain containing 2	Cytoplasm	other
-1.021	0.801	C2cd2l	C2CD2L	C2CD2 like	Cytoplasm	transporter
1.042	0.588	Q5HZI2	C2CD4C	C2 calcium dependent domain containing 4C	Extracellular Space	other
-1.085	0.247	C2cd5	C2CD5	C2 calcium dependent domain containing 5	Cytoplasm	other
-1.001	0.976	C4b	C4a/C4b	complement C4B (Chido blood group)	Extracellular Space	other
1.684	0.211	C7orf25	C7orf25	chromosome 7 open reading frame 25	Other	other
-1.127	0.0704	C8orf82	C8orf82	chromosome 8 open reading frame 82	Cytoplasm	other
1.033	0.646	C9orf72	C9orf72	C9orf72-SMCR8 complex subunit	Cytoplasm	other
1.416	0.433	P13634	CA1	carbonic anhydrase 1	Cytoplasm	enzyme
-1.064	0.483	O70354	CA11	carbonic anhydrase 11	Extracellular Space	enzyme
-1.082	0.537	Q9WVT6	CA14	carbonic anhydrase 14	Plasma Membrane	enzyme
-1.017	0.884	P00920	CA2	carbonic anhydrase 2	Cytoplasm	enzyme
-1.224	0.00647	Q64444	CA4	carbonic anhydrase 4	Plasma Membrane	enzyme
1.034	0.651	Q9ERQ8	CA7	carbonic anhydrase 7	Cytoplasm	enzyme
1.062	0.513	P28651	CA8	carbonic anhydrase 8	Cytoplasm	enzyme
-1.032	0.623	Cab39	CAB39	calcium binding protein 39	Cytoplasm	enzyme
-1.129	0.224	Cabp1	CABP1	calcium binding protein 1	Plasma Membrane	other
-1.121	0.345	Cacfd1	CACFD1	calcium channel flower domain containing 1	Plasma Membrane	ion channel
1.03	0.0794	Cachd1	CACHD1	cache domain containing 1	Other	other
-1.106	0.517	Cacna1a	CACNA1A	calcium voltage-gated channel subunit alpha1 A	Plasma Membrane	ion channel
-1.015	0.901	Cacna1b	CACNA1B	calcium voltage-gated channel subunit alpha1 B	Plasma Membrane	ion channel
1.161	0.389	Cacna1d	CACNA1D	calcium voltage-gated channel subunit alpha1 D	Plasma Membrane	ion channel
1.089	0.226	Cacna1e	CACNA1E	calcium voltage-gated channel subunit alpha1 E	Plasma Membrane	ion channel
-1.074	0.313	Cacna1s	CACNA1S	calcium voltage-gated channel subunit alpha1 S	Plasma Membrane	ion channel
-1.037	0.443	Cacna2d1	CACNA2D1	calcium voltage-gated channel auxiliary subunit alpha2delta 1	Plasma Membrane	ion channel
1.134	0.263	Cacna2d2	CACNA2D2	calcium voltage-gated channel auxiliary subunit alpha2delta 2	Plasma Membrane	ion channel
1.179	0.112	Cacna2d3	CACNA2D3	calcium voltage-gated channel auxiliary subunit alpha2delta 3	Plasma Membrane	ion channel
1.034	0.68	Cacnb1	CACNB1	calcium voltage-gated channel auxiliary subunit beta 1	Plasma Membrane	ion channel
1.032	0.79	Cacnb3	CACNB3	calcium voltage-gated channel auxiliary subunit beta 3	Plasma Membrane	ion channel
-1.209	0.225	Cacnb4	CACNB4	calcium voltage-gated channel auxiliary subunit beta 4	Plasma Membrane	ion channel
-1.314	0.0924	Cacng3	CACNG3	calcium voltage-gated channel auxiliary subunit gamma 3	Plasma Membrane	ion channel
1.094	0.377	Cacybp	CACYBP	calcyclin binding protein	Nucleus	other
1.061	0.201	Cad	CAD	carbamoyl-phosphate synthetase 2, aspartate transcarbamylase, and dihydroorotase	Cytoplasm	enzyme
-1.063	0.313	Cadm1	CADM1	cell adhesion molecule 1	Plasma Membrane	other
-1.136	0.000753	Cadm2	CADM2	cell adhesion molecule 2	Plasma Membrane	other
-1.114	0.141	Cadm3	CADM3	cell adhesion molecule 3	Plasma Membrane	other
-1.047	0.474	Cadm4	CADM4	cell adhesion molecule 4	Plasma Membrane	other
-1.138	0.0857	Cadps	CADPS	calcium dependent secretion activator	Plasma Membrane	other
-1.1	0.367	Cadps2	CADPS2	calcium dependent secretion activator 2	Plasma Membrane	other
1.192	0.0486	Calb1	CALB1	calbindin 1	Cytoplasm	other
1.144	0.317	Calb2	CALB2	calbindin 2	Cytoplasm	other
1.009	0.915	Calcoco1	CALCOCO1	calcium binding and coiled-coil domain 1	Nucleus	transcription regulator
-1.01	0.896	Calm2	CALM2	calmodulin 2	Cytoplasm	other
-1.078	0.578	Calr	CALR	calreticulin	Cytoplasm	transcription regulator
-1.032	0.845	Calu	CALU	calumenin	Cytoplasm	other
-1.006	0.949	Camk1	CAMK1	calcium/calmodulin dependent protein kinase I	Cytoplasm	kinase
-1.068	0.626	Camk1d	CAMK1D	calcium/calmodulin dependent protein kinase ID	Cytoplasm	kinase
1.002	0.975	Camk2a	CAMK2A	calcium/calmodulin dependent protein kinase II alpha	Cytoplasm	kinase
1.038	0.629	Camk2b	CAMK2B	calcium/calmodulin dependent protein kinase II beta	Cytoplasm	kinase
-1.019	0.899	Camk2d	CAMK2D	calcium/calmodulin dependent protein kinase II delta	Cytoplasm	kinase
1.104	0.522	Camk2d	CAMK2D	calcium/calmodulin dependent protein kinase II delta	Cytoplasm	kinase
-1.082	0.538	Camk2g	CAMK2G	calcium/calmodulin dependent protein kinase II gamma	Cytoplasm	kinase
-1.046	0.389	Camk2n1	CAMK2N1	calcium/calmodulin dependent protein kinase II inhibitor 1	Plasma Membrane	kinase
-1.017	0.928	Camk4	CAMK4	calcium/calmodulin dependent protein kinase IV	Nucleus	kinase
-1.458	0.162	Camkk1	CAMKK1	calcium/calmodulin dependent protein kinase kinase 1	Cytoplasm	kinase
-1.257	0.168	Camkk2	CAMKK2	calcium/calmodulin dependent protein kinase kinase 2	Cytoplasm	kinase
-1.014	0.937	Camkv	CAMKV	CaM kinase like vesicle associated	Plasma Membrane	kinase
1.061	0.304	Camlg	CAMLG	calcium modulating ligand	Cytoplasm	other
-1.174	0.362	Camp	CAMP	cathelicidin antimicrobial peptide	Cytoplasm	other
1.071	0.71	Camsap1	CAMSAP1	calmodulin regulated spectrin associated protein 1	Cytoplasm	other
1.026	0.687	Camsap2	CAMSAP2	calmodulin regulated spectrin associated protein family member 2	Cytoplasm	other
-1.041	0.645	Camsap3	CAMSAP3	calmodulin regulated spectrin associated protein family member 3	Cytoplasm	other
1.005	0.852	Cand1	CAND1	cullin associated and neddylation dissociated 1	Nucleus	other
-1.023	0.853	Canx	CANX	calnexin	Cytoplasm	other
1.06	0.129	Cap1	CAP1	cyclase associated actin cytoskeleton regulatory protein 1	Plasma Membrane	other
-1.081	0.0299	Cap2	CAP2	cyclase associated actin cytoskeleton regulatory protein 2	Plasma Membrane	other
-1.009	0.917	Capg	CAPG	capping actin protein, gelsolin like	Nucleus	other
1.023	0.774	Capn1	CAPN1	calpain 1	Cytoplasm	peptidase
1.026	0.582	Capn2	CAPN2	calpain 2	Cytoplasm	peptidase
-1.009	0.871	Capn5	CAPN5	calpain 5	Cytoplasm	peptidase
1.019	0.811	Capns1	CAPNS1	calpain small subunit 1	Cytoplasm	peptidase
-1.034	0.794	Caprin1	CAPRIN1	cell cycle associated protein 1	Cytoplasm	translation regulator
1.072	0.395	Capza1	CAPZA1	capping actin protein of muscle Z-line subunit alpha 1	Cytoplasm	other
-1.022	0.425	Capza2	CAPZA2	capping actin protein of muscle Z-line subunit alpha 2	Cytoplasm	other
1.083	0.11	Capzb	CAPZB	capping actin protein of muscle Z-line subunit beta	Cytoplasm	other
1.086	0.607	Carhsp1	CARHSP1	calcium regulated heat stable protein 1	Cytoplasm	transcription regulator
-1.061	0.394	Carm1	CARM1	coactivator associated arginine methyltransferase 1	Nucleus	enzyme
-1.115	0.199	Carmil2	CARMIL2	capping protein regulator and myosin 1 linker 2	Plasma Membrane	other
1.126	0.385	Carmil3	CARMIL3	capping protein regulator and myosin 1 linker 3	Plasma Membrane	other
-1.019	0.918	Carns1	CARNS1	carnosine synthase 1	Cytoplasm	enzyme
-1.068	0.272	Q9ER72	CARS1	cysteinyl-tRNA synthetase 1	Cytoplasm	enzyme
1.004	0.965	Cars2	CARS2	cysteinyl-tRNA synthetase 2, mitochondrial	Cytoplasm	enzyme
-1.387	0.101	Casc3	CASC3	CASC3 exon junction complex subunit	Nucleus	other
-1.053	0.366	Cask	CASK	calcium/calmodulin dependent serine protein kinase	Plasma Membrane	kinase
-1.109	0.158	Caskin1	CASKIN1	CASK interacting protein 1	Nucleus	transcription regulator
1.102	0.148	Cat	CAT	catalase	Cytoplasm	enzyme
-1.129	0.695	Cavin1	CAVIN1	caveolae associated protein 1	Nucleus	transcription regulator
-1.026	0.814	Cbarp	CBARP	CACN subunit beta associated regulatory protein	Plasma Membrane	other
1.31	0.0354	Cbln1	CBLN1	cerebellin 1 precursor	Cytoplasm	other
-1.224	0.338	Cbln4	CBLN4	cerebellin 4 precursor	Extracellular Space	other
-1.195	0.157	Cbr1	CBR1	carbonyl reductase 1	Cytoplasm	enzyme
1.136	0.113	Cbr3	CBR3	carbonyl reductase 3	Cytoplasm	enzyme
1.15	0.00924	Cbr4	CBR4	carbonyl reductase 4	Cytoplasm	enzyme
-1.034	0.634	Cbs	CBS	cystathionine beta-synthase	Cytoplasm	enzyme
1.022	0.86	Cbx1	CBX1	chromobox 1	Nucleus	transcription regulator
1.008	0.885	Cbx3	CBX3	chromobox 3	Nucleus	transcription regulator
-1.044	0.0601	Cbx5	CBX5	chromobox 5	Nucleus	transcription regulator
-1.069	0.389	Cc2d1a	CC2D1A	coiled-coil and C2 domain containing 1A	Cytoplasm	transcription regulator
1.444	0.101	Cc2d1b	CC2D1B	coiled-coil and C2 domain containing 1B	Nucleus	transcription regulator
-1.035	0.845	Ccar2	CCAR2	cell cycle and apoptosis regulator 2	Cytoplasm	peptidase
-1.299	0.0149	Ccdc124	CCDC124	coiled-coil domain containing 124	Other	other
-1.099	0.381	Ccdc127	CCDC127	coiled-coil domain containing 127	Cytoplasm	other
1.008	0.911	Ccdc136	CCDC136	coiled-coil domain containing 136	Cytoplasm	other
-1.17	0.165	Ccdc177	CCDC177	coiled-coil domain containing 177	Other	other
-1.059	0.629	Ccdc186	CCDC186	coiled-coil domain containing 186	Cytoplasm	other
-1.077	0.316	Ccdc22	CCDC22	CCC complex scaffolding subunit CCDC22	Cytoplasm	other
-1.091	0.551	Ccdc25	CCDC25	coiled-coil domain containing 25	Plasma Membrane	other
1.024	0.698	Ccdc33	CCDC33	coiled-coil domain containing 33	Cytoplasm	other
1.252	0.224	Ccdc39	CCDC39	coiled-coil domain 39 molecular ruler complex subunit	Cytoplasm	other
-1.058	0.609	Ccdc43	CCDC43	coiled-coil domain containing 43	Cytoplasm	other
-1.079	0.549	Ccdc47	CCDC47	coiled-coil domain containing 47	Extracellular Space	other
-1.115	0.46	Ccdc85b	CCDC85B	coiled-coil domain containing 85B	Cytoplasm	other
1.099	0.193	Ccdc88c	CCDC88C	coiled-coil and HOOK domain protein 88C	Cytoplasm	other
-1.131	0.316	Ccdc9	CCDC9	coiled-coil domain containing 9	Extracellular Space	other
1.028	0.92	Ccdc90b	CCDC90B	coiled-coil domain containing 90B	Cytoplasm	other
-1.02	0.71	Ccdc91	CCDC91	coiled-coil domain containing 91	Cytoplasm	other
1.235	0.597	Ccdc93	CCDC93	CCC complex scaffolding subunit CCDC93	Extracellular Space	other
-1.049	0.787	Ccdc97	CCDC97	coiled-coil domain containing 97	Other	other
-1.161	0.502	Cck	CCK	cholecystokinin	Extracellular Space	other
1.005	0.935	Cckbr	CCKBR	cholecystokinin B receptor	Plasma Membrane	G-protein coupled receptor
1.099	0.818	Ccm2	CCM2	CCM2 scaffold protein	Cytoplasm	other
-1.109	0.541	Ccnb2	CCNB2	cyclin B2	Cytoplasm	other
-1.074	0.227	Ccny	CCNY	cyclin Y	Nucleus	other
-2.459	0.36	Ccsap	CCSAP	centriole, cilia and spindle associated protein	Cytoplasm	other
1.109	0.107	Cct2	CCT2	chaperonin containing TCP1 subunit 2	Cytoplasm	kinase
1.117	0.0612	Cct3	CCT3	chaperonin containing TCP1 subunit 3	Cytoplasm	other
1.132	0.0675	Cct4	CCT4	chaperonin containing TCP1 subunit 4	Cytoplasm	other
1.144	0.0592	Cct5	CCT5	chaperonin containing TCP1 subunit 5	Cytoplasm	other
1.069	0.157	Cct6a	CCT6A	chaperonin containing TCP1 subunit 6A	Cytoplasm	other
1.072	0.173	Cct7	CCT7	chaperonin containing TCP1 subunit 7	Cytoplasm	other
1.075	0.0582	Cct8	CCT8	chaperonin containing TCP1 subunit 8	Cytoplasm	other
-1.178	0.083	Ccz1	CCZ1	CCZ1 vacuolar protein trafficking and biogenesis associated	Cytoplasm	other
-1.009	0.914	Cd180	CD180	CD180 molecule	Plasma Membrane	other
1.037	0.647	Cd200	CD200	CD200 molecule	Plasma Membrane	other
1.081	0.179	Cd248	CD248	CD248 molecule	Plasma Membrane	other
1	0.998	Cd276	CD276	CD276 molecule	Plasma Membrane	other
-1.113	0.372	Cd2bp2	CD2BP2	CD2 cytoplasmic tail binding protein 2	Cytoplasm	other
-1.442	0.234	Cd34	CD34	CD34 molecule	Plasma Membrane	other
-1.008	0.973	Cd38	CD38	CD38 molecule	Plasma Membrane	enzyme
1.17	0.025	Cd44	CD44	CD44 molecule (IN blood group)	Plasma Membrane	other
-1.015	0.828	Cd47	Cd47	Cd47 molecule	Plasma Membrane	other
1.01	0.761	Cd68	CD68	CD68 molecule	Plasma Membrane	other
-1.039	0.447	Cd81	CD81	CD81 molecule	Plasma Membrane	other
-1.303	0.0651	Cd82	CD82	CD82 molecule	Plasma Membrane	other
1.135	0.625	Cdc23	CDC23	cell division cycle 23	Nucleus	enzyme
1.116	0.402	Cdc37	CDC37	cell division cycle 37, HSP90 cochaperone	Cytoplasm	other
-1.087	0.336	Cdc42	CDC42	cell division cycle 42	Cytoplasm	enzyme
1.028	0.779	Cdc42	CDC42	cell division cycle 42	Cytoplasm	enzyme
-1.031	0.806	Cdc42bpa	CDC42BPA	CDC42 binding protein kinase alpha	Cytoplasm	kinase
-1.192	0.0103	Cdc42bpb	CDC42BPB	CDC42 binding protein kinase beta	Cytoplasm	kinase
-1.041	0.369	Cdc42ep4	CDC42EP4	CDC42 effector protein 4	Cytoplasm	other
-1.021	0.832	Cdc5l	CDC5L	cell division cycle 5 like	Nucleus	transcription regulator
-1.342	0.00138	Cdc73	CDC73	cell division cycle 73	Nucleus	other
1.029	0.627	Cdh10	CDH10	cadherin 10	Plasma Membrane	other
1.221	0.102	Cdh11	CDH11	cadherin 11	Plasma Membrane	other
-1.061	0.494	Cdh12	CDH12	cadherin 12	Plasma Membrane	other
1.207	0.295	Cdh13	CDH13	cadherin 13	Plasma Membrane	other
1.014	0.903	Cdh2	CDH2	cadherin 2	Plasma Membrane	other
1.318	0.0901	Cdh20	CDH20	cadherin 20	Plasma Membrane	other
-1.114	0.754	Cdh22	CDH22	cadherin 22	Plasma Membrane	other
1.09	0.545	Cdh4	CDH4	cadherin 4	Plasma Membrane	other
-1.035	0.612	Cdh6	CDH6	cadherin 6	Plasma Membrane	other
1.441	0.068	Cdh8	CDH8	cadherin 8	Plasma Membrane	other
1.088	0.287	Cdh9	CDH9	cadherin 9	Plasma Membrane	other
1.031	0.825	Cdhr2	CDHR2	cadherin related family member 2	Plasma Membrane	other
-1.113	0.505	Cdip1	CDIP1	cell death inducing p53 target 1	Nucleus	other
-1.014	0.864	Cdipt	CDIPT	CDP-diacylglycerol--inositol 3-phosphatidyltransferase	Cytoplasm	enzyme
-1.053	0.446	Cdk14	CDK14	cyclin dependent kinase 14	Nucleus	kinase
-1.42	0.296	Cdk16	CDK16	cyclin dependent kinase 16	Cytoplasm	kinase
-1.016	0.868	Cdk17	CDK17	cyclin dependent kinase 17	Cytoplasm	kinase
-1.162	0.705	Cdk20	CDK20	cyclin dependent kinase 20	Nucleus	kinase
-1.066	0.433	Cdk5	CDK5	cyclin dependent kinase 5	Nucleus	kinase
-1.082	0.362	Cdk5r1	CDK5R1	cyclin dependent kinase 5 regulatory subunit 1	Nucleus	kinase
-1.002	0.988	Cdk9	CDK9	cyclin dependent kinase 9	Nucleus	kinase
1.01	0.933	Cdkl5	CDKL5	cyclin dependent kinase like 5	Nucleus	kinase
-1.012	0.965	Cdkn2aip	CDKN2AIP	CDKN2A interacting protein	Nucleus	transcription regulator
1.143	0.477	Cdo1	CDO1	cysteine dioxygenase type 1	Cytoplasm	enzyme
1.025	0.589	Cds2	CDS2	CDP-diacylglycerol synthase 2	Cytoplasm	enzyme
1.096	0.0875	Cdv3	CDV3	CDV3 homolog	Cytoplasm	other
1.034	0.791	Celf1	CELF1	CUGBP Elav-like family member 1	Cytoplasm	translation regulator
-1.092	0.468	Celf2	CELF2	CUGBP Elav-like family member 2	Nucleus	other
1.109	0.246	Celf3	CELF3	CUGBP Elav-like family member 3	Nucleus	transcription regulator
-1.012	0.913	Celf4	CELF4	CUGBP Elav-like family member 4	Nucleus	translation regulator
-1.021	0.83	Celsr2	CELSR2	cadherin EGF LAG seven-pass G-type receptor 2	Plasma Membrane	G-protein coupled receptor
1.065	0.76	Celsr3	CELSR3	cadherin EGF LAG seven-pass G-type receptor 3	Plasma Membrane	G-protein coupled receptor
1.039	0.713	Cemip2	CEMIP2	cell migration inducing hyaluronidase 2	Cytoplasm	enzyme
1.091	0.0181	Cend1	CEND1	cell cycle exit and neuronal differentiation 1	Cytoplasm	other
-1.271	0.364	Cenpv	CENPV	centromere protein V	Nucleus	other
1.537	0.0546	Cep104	CEP104	centrosomal protein 104	Cytoplasm	other
1.108	0.137	Cep170	CEP170	centrosomal protein 170	Nucleus	other
-1.098	0.125	Cep170b	CEP170B	centrosomal protein 170B	Other	other
1.005	0.922	Cep290	CEP290	centrosomal protein 290	Cytoplasm	transcription regulator
-1.066	0.716	Cep97	CEP97	centrosomal protein 97	Cytoplasm	other
-1.076	0.136	Q9EQG9	CERT1	ceramide transporter 1	Cytoplasm	kinase
1.223	0.343	Ces1c	Ces1c	carboxylesterase 1C	Extracellular Space	enzyme
1.02	0.836	Cetn2	CETN2	centrin 2	Nucleus	enzyme
-1.018	0.753	Cfb	CFB	complement factor B	Extracellular Space	peptidase
1.041	0.59	Cfdp1	CFDP1	craniofacial development protein 1	Nucleus	other
1.09	0.177	Cfh	Cfh	complement factor H	Extracellular Space	other
1.101	0.0416	Cfl1	CFL1	cofilin 1	Nucleus	other
1.096	0.156	Cfl2	CFL2	cofilin 2	Extracellular Space	other
1.135	0.24	Chadl	CHADL	chondroadherin like	Extracellular Space	other
1.286	0.00901	Chat	CHAT	choline O-acetyltransferase	Nucleus	enzyme
1.058	0.723	Chchd3	CHCHD3	coiled-coil-helix-coiled-coil-helix domain containing 3	Cytoplasm	transcription regulator
1.013	0.88	Chchd4	CHCHD4	coiled-coil-helix-coiled-coil-helix domain containing 4	Cytoplasm	enzyme
1.156	0.323	Chchd6	CHCHD6	coiled-coil-helix-coiled-coil-helix domain containing 6	Cytoplasm	other
1.071	0.566	Chchd7	CHCHD7	coiled-coil-helix-coiled-coil-helix domain containing 7	Cytoplasm	other
-1.094	0.272	Chd8	CHD8	chromodomain helicase DNA binding protein 8	Nucleus	enzyme
1.056	0.474	Chdh	CHDH	choline dehydrogenase	Cytoplasm	enzyme
-1.116	0.437	Cherp	CHERP	calcium homeostasis endoplasmic reticulum protein	Cytoplasm	other
1.093	0.0196	Chga	CHGA	chromogranin A	Cytoplasm	other
1.309	0.126	Chgb	CHGB	chromogranin B	Extracellular Space	other
-1.121	0.0395	Chid1	CHID1	chitinase domain containing 1	Cytoplasm	other
1.059	0.512	Chil3	Chil3/Chil4	chitinase-like 3	Cytoplasm	enzyme
-1.212	0.208	Chka	CHKA	choline kinase alpha	Cytoplasm	kinase
1.057	0.662	Chkb	CHKB	choline kinase beta	Cytoplasm	kinase
1.173	0.239	Chl1	CHL1	cell adhesion molecule L1 like	Plasma Membrane	other
1.002	0.977	Chm	CHM	CHM Rab escort protein	Cytoplasm	enzyme
-1.045	0.566	Chmp1b2	Chmp1b2	charged multivesicular body protein 1B2	Cytoplasm	other
1.081	0.771	Chmp3	CHMP3	charged multivesicular body protein 3	Cytoplasm	other
1.102	0.355	Chmp4b	CHMP4B	charged multivesicular body protein 4B	Cytoplasm	other
1.058	0.48	Chmp5	CHMP5	charged multivesicular body protein 5	Cytoplasm	other
-1.029	0.452	Chmp6	CHMP6	charged multivesicular body protein 6	Cytoplasm	other
-1.137	0.183	Chmp7	CHMP7	charged multivesicular body protein 7	Cytoplasm	other
-1.081	0.239	Chn1	CHN1	chimerin 1	Other	other
1	1	Chn2	CHN2	chimerin 2	Cytoplasm	other
-1.019	0.755	Chordc1	CHORDC1	cysteine and histidine rich domain containing 1	Other	other
-1.064	0.327	Chp1	CHP1	calcineurin like EF-hand protein 1	Nucleus	transcription regulator
1.033	0.776	Chpf	CHPF	chondroitin polymerizing factor	Cytoplasm	enzyme
-1.095	0.671	Chpt1	CHPT1	choline phosphotransferase 1	Cytoplasm	enzyme
1.182	0.44	Chrm1	CHRM1	cholinergic receptor muscarinic 1	Plasma Membrane	G-protein coupled receptor
1.169	0.478	Chrm4	CHRM4	cholinergic receptor muscarinic 4	Plasma Membrane	G-protein coupled receptor
-1.076	0.279	Chst15	CHST15	carbohydrate sulfotransferase 15	Plasma Membrane	enzyme
-1.097	0.71	Chtop	CHTOP	chromatin target of PRMT1	Nucleus	other
1.198	0.17	Ciao2a	CIAO2A	cytosolic iron-sulfur assembly component 2A	Extracellular Space	other
-1.047	0.783	Ciao2b	CIAO2B	cytosolic iron-sulfur assembly component 2B	Cytoplasm	other
-1.208	0.269	Ciapin1	CIAPIN1	cytokine induced apoptosis inhibitor 1	Cytoplasm	other
1.011	0.876	Cic	CIC	capicua transcriptional repressor	Nucleus	transcription regulator
-1.065	0.34	Cirbp	CIRBP	cold inducible RNA binding protein	Nucleus	translation regulator
-1.032	0.597	Cisd1	CISD1	CDGSH iron sulfur domain 1	Cytoplasm	enzyme
-1.169	0.0545	Cisd2	CISD2	CDGSH iron sulfur domain 2	Cytoplasm	other
-1.124	0.661	Cisd3	CISD3	CDGSH iron sulfur domain 3	Cytoplasm	other
1.129	0.11	Cit	CIT	citron rho-interacting serine/threonine kinase	Cytoplasm	kinase
-1.079	0.243	Ckap4	CKAP4	cytoskeleton associated protein 4	Cytoplasm	other
-1.029	0.637	Ckap5	CKAP5	cytoskeleton associated protein 5	Nucleus	transcription regulator
-1.089	0.271	Ckb	CKB	creatine kinase B	Cytoplasm	kinase
1.083	0.384	Ckmt1	CKMT1B	creatine kinase, mitochondrial 1B	Cytoplasm	enzyme
-1.039	0.67	Ckmt2	CKMT2	creatine kinase, mitochondrial 2	Cytoplasm	kinase
-1.093	0.0499	Clasp1	CLASP1	cytoplasmic linker associated protein 1	Cytoplasm	other
1.044	0.385	Clasp2	CLASP2	cytoplasmic linker associated protein 2	Cytoplasm	other
1.003	0.961	Clcn3	CLCN3	chloride voltage-gated channel 3	Plasma Membrane	ion channel
1.045	0.335	Clcn4	CLCN4	chloride voltage-gated channel 4	Plasma Membrane	ion channel
-1.043	0.499	Clcn6	CLCN6	chloride voltage-gated channel 6	Plasma Membrane	ion channel
-1.126	0.239	Clcn7	CLCN7	chloride voltage-gated channel 7	Plasma Membrane	ion channel
-1.112	0.355	Cldn11	CLDN11	claudin 11	Plasma Membrane	other
-1.104	0.67	Clec16a	CLEC16A	C-type lectin domain containing 16A	Cytoplasm	other
-1.05	0.504	Clec2l	CLEC2L	C-type lectin domain family 2 member L	Other	other
1.115	0.184	Clic1	CLIC1	chloride intracellular channel 1	Nucleus	ion channel
-1.034	0.673	Clic4	CLIC4	chloride intracellular channel 4	Plasma Membrane	ion channel
-1.122	0.287	Clint1	CLINT1	clathrin interactor 1	Cytoplasm	other
-1.037	0.605	Clip1	CLIP1	CAP-Gly domain containing linker protein 1	Cytoplasm	other
-1.023	0.57	Clip2	CLIP2	CAP-Gly domain containing linker protein 2	Cytoplasm	transcription regulator
1.097	0.523	Clmn	CLMN	calmin	Cytoplasm	other
-1.015	0.765	Clns1a	CLNS1A	chloride nucleotide-sensitive channel 1A	Plasma Membrane	ion channel
1.058	0.206	Clpb	CLPB	ClpB family mitochondrial disaggregase	Nucleus	transcription regulator
-1.001	0.987	Clpp	CLPP	caseinolytic mitochondrial matrix peptidase proteolytic subunit	Cytoplasm	peptidase
-1.02	0.589	Clptm1	CLPTM1	CLPTM1 regulator of GABA type A receptor forward trafficking	Plasma Membrane	other
-1.042	0.735	Clstn1	CLSTN1	calsyntenin 1	Plasma Membrane	other
1.144	0.182	Clstn2	CLSTN2	calsyntenin 2	Plasma Membrane	other
1.015	0.905	Clstn3	CLSTN3	calsyntenin 3	Plasma Membrane	other
-1.063	0.526	Clta	CLTA	clathrin light chain A	Plasma Membrane	other
-1.041	0.546	Cltb	CLTB	clathrin light chain B	Plasma Membrane	other
1.014	0.614	Cltc	CLTC	clathrin heavy chain	Plasma Membrane	other
1.001	0.988	Clu	CLU	clusterin	Cytoplasm	other
1.05	0.412	Cluh	CLUH	CLUH binding protein of NUMT mRNA	Cytoplasm	translation regulator
-1.129	0.348	Clvs1	CLVS1	clavesin 1	Cytoplasm	other
-1.159	0.00586	Clvs2	CLVS2	clavesin 2	Cytoplasm	transporter
-1.017	0.79	Clybl	CLYBL	citramalyl-CoA lyase	Cytoplasm	enzyme
-1.037	0.344	Cmas	CMAS	cytidine monophosphate N-acetylneuraminic acid synthetase	Nucleus	enzyme
1.066	0.742	Cmbl	CMBL	carboxymethylenebutenolidase homolog	Cytoplasm	enzyme
-1.102	0.567	Cmc2	CMC2	C-X9-C motif containing 2	Cytoplasm	other
-1.018	0.853	Cmip	CMIP	c-Maf inducing protein	Cytoplasm	other
-1.181	0.048	Cmpk1	CMPK1	cytidine/uridine monophosphate kinase 1	Nucleus	kinase
-1.153	0.0724	Cmpk2	CMPK2	cytidine/uridine monophosphate kinase 2	Cytoplasm	kinase
-1.036	0.641	Cmtr1	CMTR1	cap methyltransferase 1	Nucleus	enzyme
-1.054	0.185	Cnbp	CNBP	CCHC-type zinc finger nucleic acid binding protein	Nucleus	transcription regulator
1.032	0.181	Cndp2	CNDP2	carnosine dipeptidase 2	Cytoplasm	other
1.201	0.18	Cnksr2	CNKSR2	connector enhancer of kinase suppressor of Ras 2	Plasma Membrane	other
-1.007	0.894	Cnnm1	CNNM1	cyclin and CBS domain divalent metal cation transport mediator 1	Plasma Membrane	other
-1.018	0.661	Cnnm2	CNNM2	cyclin and CBS domain divalent metal cation transport mediator 2	Plasma Membrane	transporter
1.134	0.131	Cnnm3	CNNM3	cyclin and CBS domain divalent metal cation transport mediator 3	Other	other
1.029	0.559	Cnot1	CNOT1	CCR4-NOT transcription complex subunit 1	Cytoplasm	enzyme
1.079	0.0898	Cnot11	CNOT11	CCR4-NOT transcription complex subunit 11	Cytoplasm	other
1.027	0.804	Cnot3	CNOT3	CCR4-NOT transcription complex subunit 3	Cytoplasm	other
-1.102	0.362	Cnot7	CNOT7	CCR4-NOT transcription complex subunit 7	Nucleus	transcription regulator
-1.039	0.713	Cnot9	CNOT9	CCR4-NOT transcription complex subunit 9	Cytoplasm	transcription regulator
1.032	0.87	Cnp	CNP	2'',3''-cyclic nucleotide 3'' phosphodiesterase	Cytoplasm	enzyme
-1.086	0.386	Cnpy2	CNPY2	canopy FGF signaling regulator 2	Plasma Membrane	other
1.257	0.582	Cnpy3	CNPY3	canopy FGF signaling regulator 3	Cytoplasm	other
1.101	0.526	Cnr1	CNR1	cannabinoid receptor 1	Plasma Membrane	G-protein coupled receptor
1.023	0.831	Cnrip1	CNRIP1	cannabinoid receptor interacting protein 1	Extracellular Space	other
-1.105	0.17	Cntfr	CNTFR	ciliary neurotrophic factor receptor	Plasma Membrane	transmembrane receptor
1.04	0.851	Cntln	CNTLN	centlein	Cytoplasm	other
-1.071	0.34	Cntn1	CNTN1	contactin 1	Plasma Membrane	enzyme
-1.126	0.0731	Cntn2	CNTN2	contactin 2	Plasma Membrane	other
-1.064	0.115	Cntn3	CNTN3	contactin 3	Plasma Membrane	other
-1.057	0.547	Cntn4	CNTN4	contactin 4	Plasma Membrane	other
1.262	0.111	Cntn5	CNTN5	contactin 5	Plasma Membrane	other
1.125	0.326	Cntn6	CNTN6	contactin 6	Plasma Membrane	enzyme
-1.117	0.136	Cntnap1	CNTNAP1	contactin associated protein 1	Plasma Membrane	other
-1.231	0.0134	Cntnap2	CNTNAP2	contactin associated protein 2	Plasma Membrane	other
1.046	0.635	Cntnap4	CNTNAP4	contactin associated protein family member 4	Plasma Membrane	other
1.136	0.236	Cntnap5a	Cntnap5a	contactin associated protein-like 5A	Other	other
1.127	0.139	Cntnap5b	Cntnap5b	contactin associated protein-like 5B	Other	other
-1.007	0.893	Coa3	COA3	cytochrome c oxidase assembly factor 3	Cytoplasm	other
1.094	0.692	Coa7	COA7	cytochrome c oxidase assembly factor 7	Cytoplasm	enzyme
1.017	0.691	Coasy	COASY	Coenzyme A synthase	Cytoplasm	enzyme
-1.146	0.429	Cobl	COBL	cordon-bleu WH2 repeat protein	Plasma Membrane	other
1.105	0.32	Coch	COCH	cochlin	Extracellular Space	other
-1.059	0.829	Cog5	COG5	component of oligomeric golgi complex 5	Cytoplasm	transporter
-1.055	0.457	Cog6	COG6	component of oligomeric golgi complex 6	Cytoplasm	other
-1.062	0.551	Cog7	COG7	component of oligomeric golgi complex 7	Cytoplasm	other
-1.115	0.417	Cog8	COG8	component of oligomeric golgi complex 8	Cytoplasm	other
-1.052	0.586	Col12a1	COL12A1	collagen type XII alpha 1 chain	Extracellular Space	other
-1.338	0.391	Col15a1	COL15A1	collagen type XV alpha 1 chain	Extracellular Space	other
-1.22	0.247	Col18a1	COL18A1	collagen type XVIII alpha 1 chain	Extracellular Space	other
-1.095	0.654	Col1a1	COL1A1	collagen type I alpha 1 chain	Extracellular Space	other
-2.087	0.236	Col1a2	COL1A2	collagen type I alpha 2 chain	Extracellular Space	other
-1.056	0.509	Col4a1	COL4A1	collagen type IV alpha 1 chain	Extracellular Space	other
-1.101	0.337	Col4a2	COL4A2	collagen type IV alpha 2 chain	Extracellular Space	other
-1.152	0.324	Col6a1	COL6A1	collagen type VI alpha 1 chain	Extracellular Space	other
-1.382	0.0835	Col6a2	COL6A2	collagen type VI alpha 2 chain	Extracellular Space	other
-1.027	0.85	Colec12	COLEC12	collectin subfamily member 12	Plasma Membrane	transmembrane receptor
1.122	0.213	Colgalt1	COLGALT1	collagen beta(1-O)galactosyltransferase 1	Cytoplasm	enzyme
1.063	0.374	Commd3	COMMD3	COMM domain containing 3	Extracellular Space	other
-1.094	0.346	Commd9	COMMD9	COMM domain containing 9	Cytoplasm	other
1.03	0.605	Comt	COMT	catechol-O-methyltransferase	Cytoplasm	enzyme
1.114	0.24	Comtd1	COMTD1	catechol-O-methyltransferase domain containing 1	Plasma Membrane	enzyme
-1.016	0.484	Copa	COPA	coat protein complex I subunit alpha	Cytoplasm	transporter
-1.056	0.294	Copb1	COPB1	coat protein complex I subunit beta 1	Cytoplasm	transporter
-1.107	0.0367	Copb2	COPB2	coat protein complex I subunit beta 2	Cytoplasm	transporter
1.072	0.0271	Cope	COPE	coat protein complex I subunit epsilon	Cytoplasm	transporter
-1.078	0.103	Copg1	COPG1	coat protein complex I subunit gamma 1	Cytoplasm	transporter
-1.081	0.342	Copg2	COPG2	coat protein complex I subunit gamma 2	Cytoplasm	transporter
-1.002	0.961	Cops2	COPS2	COP9 signalosome subunit 2	Cytoplasm	transcription regulator
1.028	0.681	Cops3	COPS3	COP9 signalosome subunit 3	Cytoplasm	other
-1.034	0.28	Cops4	COPS4	COP9 signalosome subunit 4	Cytoplasm	peptidase
1.174	0.108	Cops5	COPS5	COP9 signalosome subunit 5	Nucleus	transcription regulator
1.008	0.836	Cops6	COPS6	COP9 signalosome subunit 6	Nucleus	other
-1.027	0.615	Cops7a	COPS7A	COP9 signalosome subunit 7A	Cytoplasm	other
1.007	0.915	Cops8	COPS8	COP9 signalosome subunit 8	Nucleus	other
-1.161	0.198	Cops9	COPS9	COP9 signalosome subunit 9	Nucleus	other
-1.106	0.211	Copz1	COPZ1	coat protein complex I subunit zeta 1	Cytoplasm	transporter
-1.004	0.937	Coq3	COQ3	coenzyme Q3, methyltransferase	Cytoplasm	enzyme
-1.168	0.185	Coq4	COQ4	coenzyme Q4	Cytoplasm	enzyme
-1.044	0.629	Coq5	COQ5	coenzyme Q5, methyltransferase	Cytoplasm	enzyme
1.017	0.683	Coq6	COQ6	coenzyme Q6, monooxygenase	Cytoplasm	enzyme
-1.167	0.0439	Coq7	COQ7	coenzyme Q7, hydroxylase	Cytoplasm	enzyme
1.149	0.536	Coq8a	COQ8A	coenzyme Q8A	Cytoplasm	kinase
-1.028	0.873	Coq8b	COQ8B	coenzyme Q8B	Cytoplasm	kinase
-1.174	0.0242	Coq9	COQ9	coenzyme Q9	Cytoplasm	other
1.072	0.408	Coro1a	CORO1A	coronin 1A	Cytoplasm	other
1.013	0.876	Coro1b	CORO1B	coronin 1B	Cytoplasm	other
1.003	0.95	Coro1c	CORO1C	coronin 1C	Cytoplasm	other
1.017	0.862	Coro2a	CORO2A	coronin 2A	Cytoplasm	other
-1.016	0.86	Coro2b	CORO2B	coronin 2B	Plasma Membrane	other
-1.328	0.0188	Coro6	CORO6	coronin 6	Extracellular Space	other
-1.196	0.23	Coro7	CORO7	coronin 7	Cytoplasm	other
1.166	0.451	Cotl1	COTL1	coactosin like F-actin binding protein 1	Cytoplasm	other
1.09	0.565	Cox4i1	COX4I1	cytochrome c oxidase subunit 4I1	Cytoplasm	enzyme
1.11	0.0652	Cox5a	COX5A	cytochrome c oxidase subunit 5A	Cytoplasm	enzyme
1.006	0.914	Cox5b	COX5B	cytochrome c oxidase subunit 5B	Cytoplasm	enzyme
-1.125	0.048	Cox6a1	COX6A1	cytochrome c oxidase subunit 6A1	Cytoplasm	enzyme
1.056	0.62	Cox6b1	COX6B1	cytochrome c oxidase subunit 6B1	Cytoplasm	enzyme
1.034	0.674	Cox6c	COX6C	cytochrome c oxidase subunit 6C	Cytoplasm	enzyme
1.031	0.781	Cox7a2	COX7A2	cytochrome c oxidase subunit 7A2	Cytoplasm	enzyme
1.051	0.776	Cox7c	COX7C	cytochrome c oxidase subunit 7C	Cytoplasm	enzyme
-1.024	0.835	Ndufa4	COXFA4	cytochrome c oxidase associated subunit FA4	Cytoplasm	enzyme
1.071	0.658	Cp	CP	ceruloplasmin	Extracellular Space	enzyme
-1.015	0.868	Cpd	CPD	carboxypeptidase D	Extracellular Space	peptidase
1.103	0.12	Cpe	CPE	carboxypeptidase E	Cytoplasm	peptidase
-1.262	0.0654	Cpeb3	CPEB3	cytoplasmic polyadenylation element binding protein 3	Cytoplasm	translation regulator
-1.141	0.152	Cpeb4	CPEB4	cytoplasmic polyadenylation element binding protein 4	Plasma Membrane	other
1.072	0.699	Cplx1	CPLX1	complexin 1	Plasma Membrane	other
-1.114	0.0313	Cplx2	CPLX2	complexin 2	Cytoplasm	other
-1.058	0.586	Cpm	CPM	carboxypeptidase M	Plasma Membrane	peptidase
1.311	0.245	Cpn2	CPN2	carboxypeptidase N subunit 2	Extracellular Space	peptidase
-1.018	0.765	Cpne1	CPNE1	copine 1	Cytoplasm	peptidase
-1.075	0.515	Cpne4	CPNE4	copine 4	Cytoplasm	other
1.098	0.302	Cpne5	CPNE5	copine 5	Plasma Membrane	other
1.066	0.625	Cpne6	CPNE6	copine 6	Plasma Membrane	enzyme
1.09	0.108	Cpne7	CPNE7	copine 7	Cytoplasm	other
1.124	0.585	Cpox	CPOX	coproporphyrinogen oxidase	Cytoplasm	enzyme
1.027	0.82	Cpped1	CPPED1	calcineurin like phosphoesterase domain containing 1	Cytoplasm	enzyme
-1.227	0.0234	Cpq	CPQ	carboxypeptidase Q	Extracellular Space	peptidase
-1.02	0.779	Cpsf2	CPSF2	cleavage and polyadenylation specific factor 2	Plasma Membrane	other
-1.094	0.591	Cpsf3	CPSF3	cleavage and polyadenylation specific factor 3	Nucleus	other
1.009	0.927	Cpsf6	CPSF6	cleavage and polyadenylation specific factor 6	Nucleus	other
1.01	0.961	Cpsf7	CPSF7	cleavage and polyadenylation specific factor 7	Nucleus	other
-1.048	0.573	Cpt1a	CPT1A	carnitine palmitoyltransferase 1A	Cytoplasm	enzyme
1.028	0.843	Cpt1c	CPT1C	carnitine palmitoyltransferase 1C	Cytoplasm	enzyme
-1	0.999	Cpt2	CPT2	carnitine palmitoyltransferase 2	Cytoplasm	enzyme
1.115	0.0489	Crat	CRAT	carnitine O-acetyltransferase	Cytoplasm	enzyme
1.055	0.533	Crbn	CRBN	cereblon	Cytoplasm	enzyme
1.169	0.195	Creb1	CREB1	cAMP responsive element binding protein 1	Nucleus	transcription regulator
-1.032	0.461	Creg1	CREG1	cellular repressor of E1A stimulated genes 1	Nucleus	transcription regulator
1.098	0.372	Creld1	CRELD1	CRELD disulfide isomerase 1	Plasma Membrane	other
-1.31	0.391	Crh	CRH	corticotropin releasing hormone	Extracellular Space	cytokine
1.083	0.231	Crip1	CRIP1	cysteine rich protein 1	Cytoplasm	other
-1.212	0.0555	Crip2	CRIP2	cysteine rich protein 2	Plasma Membrane	other
1.034	0.51	Crk	CRK	CRK proto-oncogene, adaptor protein	Cytoplasm	other
1.014	0.761	Crkl	CRKL	CRK like proto-oncogene, adaptor protein	Cytoplasm	kinase
1.065	0.375	Crmp1	CRMP1	collapsin response mediator protein 1	Cytoplasm	enzyme
-1.233	0.411	Crnkl1	CRNKL1	crooked neck pre-mRNA splicing factor 1	Nucleus	other
-1.047	0.638	Crocc	CROCC	ciliary rootlet coiled-coil, rootletin	Plasma Membrane	other
1.049	0.267	Crot	CROT	carnitine O-octanoyltransferase	Cytoplasm	enzyme
1.121	0.161	Crppa	CRPPA	CDP-L-ribitol pyrophosphorylase A	Cytoplasm	enzyme
1.085	0.465	Crtac1	CRTAC1	cartilage acidic protein 1	Extracellular Space	other
1.028	0.794	Crtc1	CRTC1	CREB regulated transcription coactivator 1	Nucleus	transcription regulator
1.041	0.693	Crtc2	CRTC2	CREB regulated transcription coactivator 2	Nucleus	other
-1.146	0.389	Cryab	CRYAB	crystallin alpha B	Nucleus	other
1.043	0.509	Crybb1	CRYBB1	crystallin beta B1	Other	other
1.065	0.352	Cryl1	CRYL1	crystallin lambda 1	Cytoplasm	enzyme
1.619	0.114	Crym	CRYM	crystallin mu	Cytoplasm	enzyme
1.018	0.744	Cryz	CRYZ	crystallin zeta	Cytoplasm	enzyme
1.007	0.907	Cryzl1	CRYZL1	crystallin zeta like 1	Cytoplasm	enzyme
1.091	0.585	Cs	CS	citrate synthase	Cytoplasm	enzyme
-1.031	0.498	Csad	CSAD	cysteine sulfinic acid decarboxylase	Cytoplasm	enzyme
1.048	0.798	Csdc2	CSDC2	cold shock domain containing C2	Cytoplasm	other
1.045	0.508	Csde1	CSDE1	cold shock domain containing E1	Cytoplasm	enzyme
-1.102	0.163	Cse1l	CSE1L	chromosome segregation 1 like	Nucleus	transporter
-1.009	0.9	Csmd1	CSMD1	CUB and Sushi multiple domains 1	Plasma Membrane	other
1.085	0.334	Csmd3	CSMD3	CUB and Sushi multiple domains 3	Plasma Membrane	enzyme
-1.004	0.876	Csnk1a1	CSNK1A1	casein kinase 1 alpha 1	Cytoplasm	kinase
-1.082	0.662	Csnk1d	CSNK1D	casein kinase 1 delta	Cytoplasm	kinase
-1.097	0.389	Csnk1e	CSNK1E	casein kinase 1 epsilon	Cytoplasm	kinase
-1.006	0.872	Csnk2a1	CSNK2A1	casein kinase 2 alpha 1	Nucleus	kinase
-1.054	0.465	Csnk2a2	CSNK2A2	casein kinase 2 alpha 2	Cytoplasm	kinase
1.043	0.525	Csnk2b	CSNK2B	casein kinase 2 beta	Cytoplasm	kinase
1.005	0.965	Cspg4	CSPG4	chondroitin sulfate proteoglycan 4	Plasma Membrane	other
-1.053	0.712	Cspg5	CSPG5	chondroitin sulfate proteoglycan 5	Extracellular Space	growth factor
1.028	0.816	Csrp1	CSRP1	cysteine and glycine rich protein 1	Nucleus	other
1.214	0.45	Csrp3	CSRP3	cysteine and glycine rich protein 3	Nucleus	other
-1.004	0.935	Cst3	Cst3	cystatin C	Extracellular Space	other
1.029	0.742	Cstb	CSTB	cystatin B	Cytoplasm	peptidase
-1.177	0.18	Cstf1	CSTF1	cleavage stimulation factor subunit 1	Nucleus	other
1.001	0.989	Cstf2	CSTF2	cleavage stimulation factor subunit 2	Nucleus	other
-1.024	0.715	Ctbp1	CTBP1	C-terminal binding protein 1	Nucleus	enzyme
-1.01	0.858	Ctbp2	CTBP2	C-terminal binding protein 2	Nucleus	transcription regulator
-1.054	0.727	Ctbs	CTBS	chitobiase	Cytoplasm	enzyme
1.042	0.398	Cth	CTH	cystathionine gamma-lyase	Cytoplasm	enzyme
-1.431	0.0207	Cthrc1	CTHRC1	collagen triple helix repeat containing 1	Extracellular Space	other
1.006	0.971	Ctif	CTIF	cap binding complex dependent translation initiation factor	Cytoplasm	other
-1.172	0.0715	Ctnna1	CTNNA1	catenin alpha 1	Plasma Membrane	other
-1.102	0.0881	Ctnna2	CTNNA2	catenin alpha 2	Plasma Membrane	other
-1.079	0.343	Ctnnb1	CTNNB1	catenin beta 1	Nucleus	transcription regulator
-1.078	0.203	Ctnnd1	CTNND1	catenin delta 1	Nucleus	other
1.043	0.649	Ctnnd2	CTNND2	catenin delta 2	Plasma Membrane	other
-1.102	0.28	Ctps1	CTPS1	CTP synthase 1	Nucleus	enzyme
1.064	0.466	Ctps2	CTPS2	CTP synthase 2	Cytoplasm	enzyme
-1.414	0.204	Ctrb1	Ctrb1	chymotrypsinogen B1	Cytoplasm	peptidase
1.431	0.132	Cts8	Cts8	cathepsin 8	Extracellular Space	peptidase
1.094	0.286	Ctsa	CTSA	cathepsin A	Cytoplasm	peptidase
-1.071	0.501	Ctsb	CTSB	cathepsin B	Cytoplasm	peptidase
1.023	0.723	Ctsd	CTSD	cathepsin D	Cytoplasm	peptidase
-1.026	0.796	Ctsf	CTSF	cathepsin F	Cytoplasm	peptidase
1.074	0.286	Ctsh	CTSH	cathepsin H	Cytoplasm	peptidase
-1.028	0.573	Ctsl	Ctsl	cathepsin L	Cytoplasm	enzyme
-1.003	0.941	Ctss	CTSS	cathepsin S	Cytoplasm	peptidase
1.081	0.448	Ctsz	CTSZ	cathepsin Z	Cytoplasm	peptidase
-1.028	0.137	Cttn	CTTN	cortactin	Plasma Membrane	other
1.138	0.402	Cttnbp2	CTTNBP2	cortactin binding protein 2	Cytoplasm	other
1.062	0.58	Ctu2	CTU2	cytosolic thiouridylase subunit 2	Cytoplasm	other
1.007	0.89	Cul1	CUL1	cullin 1	Nucleus	enzyme
-1.056	0.568	Cul2	CUL2	cullin 2	Nucleus	enzyme
1.006	0.936	Cul3	CUL3	cullin 3	Nucleus	enzyme
1.089	0.431	Cul4b	CUL4B	cullin 4B	Nucleus	other
-1.072	0.179	Cul5	CUL5	cullin 5	Nucleus	ion channel
-1.058	0.685	Cul9	CUL9	cullin 9	Cytoplasm	enzyme
-1.057	0.522	Cuta	CUTA	cutA divalent cation tolerance homolog	Cytoplasm	other
-1.032	0.623	Cutc	CUTC	cutC copper transporter	Nucleus	other
1.268	0.0372	Cxadr	CXADR	CXADR cell adhesion molecule	Plasma Membrane	transmembrane receptor
-1.037	0.72	Cyb5a	CYB5A	cytochrome b5 type A	Cytoplasm	enzyme
1.031	0.52	Cyb5b	CYB5B	cytochrome b5 type B	Cytoplasm	enzyme
-1.129	0.427	Cyb5r1	CYB5R1	cytochrome b5 reductase 1	Cytoplasm	enzyme
1.083	0.395	Cyb5r3	CYB5R3	cytochrome b5 reductase 3	Cytoplasm	enzyme
-1.001	0.994	Cyb5r4	CYB5R4	cytochrome b5 reductase 4	Cytoplasm	enzyme
1.058	0.327	Cyc1	CYC1	cytochrome c1	Cytoplasm	enzyme
1.111	0.298	Cycs	CYCS	cytochrome c, somatic	Cytoplasm	enzyme
1.065	0.369	Cyfip1	CYFIP1	cytoplasmic FMR1 interacting protein 1	Cytoplasm	translation regulator
-1.025	0.827	Cyfip2	Cyfip2	cytoplasmic FMR1 interacting protein 2	Cytoplasm	other
1.41	0.107	Cyld	CYLD	CYLD lysine 63 deubiquitinase	Nucleus	transcription regulator
1.034	0.751	Cyp2d11	Cyp2d9 (includes others)	cytochrome P450, family 2, subfamily d, polypeptide 9	Cytoplasm	enzyme
1.033	0.917	Cyp2s1	CYP2S1	cytochrome P450 family 2 subfamily S member 1	Cytoplasm	enzyme
1.058	0.495	Cyp46a1	CYP46A1	cytochrome P450 family 46 subfamily A member 1	Cytoplasm	enzyme
-1.232	0.174	Cyp4f14	Cyp4f14	cytochrome P450, family 4, subfamily f, polypeptide 14	Cytoplasm	enzyme
-1.003	0.95	Cyp4x1	CYP4X1	cytochrome P450 family 4 subfamily X member 1	Cytoplasm	enzyme
-1.105	0.194	Q8K0C4	CYP51A1	cytochrome P450 family 51 subfamily A member 1	Cytoplasm	enzyme
1.008	0.974	Q8BHZ0	CYRIA	CYFIP related Rac1 interactor A	Other	other
1.017	0.788	Q921M7	CYRIB	CYFIP related Rac1 interactor B	Extracellular Space	other
-1.089	0.328	Cyth1	CYTH1	cytohesin 1	Cytoplasm	other
-1.049	0.517	Cyth2	CYTH2	cytohesin 2	Cytoplasm	other
1.232	0.169	Cyth3	CYTH3	cytohesin 3	Cytoplasm	other
-1.23	0.00894	Czib	CZIB	CXXC motif containing zinc binding protein	Cytoplasm	other
1.058	0.764	D2hgdh	D2HGDH	D-2-hydroxyglutarate dehydrogenase	Cytoplasm	enzyme
-1.021	0.775	Dab2ip	DAB2IP	DAB2 interacting protein	Plasma Membrane	other
-1.051	0.218	Dact3	DACT3	dishevelled binding antagonist of beta catenin 3	Cytoplasm	other
-1.042	0.6	Dag1	DAG1	dystroglycan 1	Plasma Membrane	transmembrane receptor
-1.072	0.269	Dagla	DAGLA	diacylglycerol lipase alpha	Plasma Membrane	enzyme
1.116	0.369	Daglb	DAGLB	diacylglycerol lipase beta	Plasma Membrane	enzyme
1.121	0.159	Dalrd3	DALRD3	DALR anticodon binding domain containing 3	Other	other
1.316	0.0179	Dap	DAP	death associated protein	Cytoplasm	transcription regulator
1.028	0.69	Dap3	DAP3	death associated protein 3	Cytoplasm	other
-1.06	0.694	Dapk3	DAPK3	death associated protein kinase 3	Cytoplasm	kinase
1.183	0.0493	Q922B2	DARS1	aspartyl-tRNA synthetase 1	Cytoplasm	enzyme
-1.028	0.641	Dars2	DARS2	aspartyl-tRNA synthetase 2, mitochondrial	Cytoplasm	enzyme
1.099	0.288	Dazap1	DAZAP1	DAZ associated protein 1	Cytoplasm	other
-1.238	0.0756	Dbh	DBH	dopamine beta-hydroxylase	Cytoplasm	enzyme
1.082	0.467	Dbi	DBI	diazepam binding inhibitor, acyl-CoA binding protein	Cytoplasm	other
1.013	0.82	Dbn1	DBN1	drebrin 1	Cytoplasm	other
-1.035	0.459	Dbnl	DBNL	drebrin like	Cytoplasm	other
1.015	0.822	Dbr1	DBR1	debranching RNA lariats 1	Nucleus	enzyme
1.054	0.764	Dbt	DBT	dihydrolipoamide branched chain transacylase E2	Cytoplasm	enzyme
1.049	0.773	Dcaf1	DCAF1	DDB1 and CUL4 associated factor 1	Nucleus	kinase
1.021	0.848	Dcaf12l1	Dcaf12l1	DDB1 and CUL4 associated factor 12-like 1	Cytoplasm	other
-1.567	0.139	Dcaf13	DCAF13	DDB1 and CUL4 associated factor 13	Nucleus	other
1.246	0.237	Dcaf5	DCAF5	DDB1 and CUL4 associated factor 5	Cytoplasm	other
-1.022	0.8	Dcaf6	DCAF6	DDB1 and CUL4 associated factor 6	Nucleus	transcription regulator
-1.162	0.365	Dcaf7	DCAF7	DDB1 and CUL4 associated factor 7	Cytoplasm	other
1.069	0.311	Dcakd	DCAKD	dephospho-CoA kinase domain containing	Cytoplasm	enzyme
1.059	0.367	Dcc	DCC	DCC netrin 1 receptor	Plasma Membrane	transmembrane receptor
-1.002	0.985	Dchs1	DCHS1	dachsous cadherin-related 1	Plasma Membrane	other
-1.28	0.0365	Dclk1	DCLK1	doublecortin like kinase 1	Plasma Membrane	kinase
-1.081	0.395	Dclk1	DCLK1	doublecortin like kinase 1	Plasma Membrane	kinase
1.092	0.093	Dclk2	DCLK2	doublecortin like kinase 2	Cytoplasm	kinase
1.173	0.0588	Armt1	DCPH1	damage control phosphatase 1	Other	enzyme
-1.011	0.887	Dcps	DCPS	decapping enzyme, scavenger	Nucleus	enzyme
-1.114	0.0558	Dctn1	DCTN1	dynactin subunit 1	Cytoplasm	other
1.046	0.636	Dctn2	DCTN2	dynactin subunit 2	Cytoplasm	other
-1.166	0.0718	Dctn4	DCTN4	dynactin subunit 4	Nucleus	other
1.072	0.241	Dctn5	DCTN5	dynactin subunit 5	Nucleus	other
1	0.997	Dctn6	DCTN6	dynactin subunit 6	Cytoplasm	enzyme
1.091	0.459	Dctpp1	DCTPP1	dCTP pyrophosphatase 1	Cytoplasm	enzyme
-1.176	0.419	Dcun1d2	DCUN1D2	defective in cullin neddylation 1 domain containing 2	Other	other
-1.021	0.94	Dcx	DCX	doublecortin	Cytoplasm	other
-1.052	0.681	Dcxr	DCXR	dicarbonyl and L-xylulose reductase	Cytoplasm	enzyme
1.105	0.171	Ddah1	DDAH1	dimethylarginine dimethylaminohydrolase 1	Cytoplasm	enzyme
1.13	0.126	Ddah2	DDAH2	DDAH family member 2, ADMA-independent	Cytoplasm	enzyme
1.002	0.953	Ddb1	DDB1	damage specific DNA binding protein 1	Nucleus	other
1.453	0.00426	Ddc	DDC	dopa decarboxylase	Cytoplasm	enzyme
-1.034	0.768	Ddhd2	DDHD2	DDHD domain containing 2	Cytoplasm	enzyme
-1.104	0.197	Ddi2	DDI2	DDI proteasomal shuttling factor 2	Other	peptidase
-1.028	0.703	Ddost	DDOST	dolichyl-diphosphooligosaccharide--protein glycosyltransferase non-catalytic subunit	Cytoplasm	enzyme
1.06	0.349	Ddr1	DDR1	discoidin domain receptor tyrosine kinase 1	Plasma Membrane	kinase
1.057	0.648	Ddt	DDT	D-dopachrome tautomerase	Cytoplasm	enzyme
-1.179	0.0225	Ddx1	DDX1	DEAD-box helicase 1	Nucleus	enzyme
-1.069	0.498	Ddx17	DDX17	DEAD-box helicase 17	Nucleus	enzyme
-1.273	0.239	Ddx19a	DDX19A	DEAD-box helicase 19A	Other	enzyme
-1.205	0.0561	Ddx21	DDX21	DExD-box helicase 21	Nucleus	enzyme
-1.003	0.957	Ddx28	DDX28	DEAD-box helicase 28	Nucleus	enzyme
1.111	0.027	Ddx39b	DDX39B	DExD-box helicase 39B	Nucleus	enzyme
1.022	0.662	Ddx3x	DDX3X	DEAD-box helicase 3 X-linked	Cytoplasm	enzyme
-1.002	0.989	Ddx3y	Ddx3y	DEAD box helicase 3, Y-linked	Cytoplasm	other
-1.062	0.313	Ddx42	DDX42	DEAD-box helicase 42	Cytoplasm	enzyme
-1.113	0.185	Ddx46	DDX46	DEAD-box helicase 46	Nucleus	enzyme
-1.066	0.63	Ddx5	DDX5	DEAD-box helicase 5	Nucleus	enzyme
-1.145	0.125	Ddx50	DDX50	DExD-box helicase 50	Nucleus	enzyme
-1.095	0.336	Ddx51	DDX51	DEAD-box helicase 51	Other	enzyme
1.032	0.642	Ddx6	DDX6	DEAD-box helicase 6	Nucleus	enzyme
-1.016	0.663	Decr1	DECR1	2,4-dienoyl-CoA reductase 1	Cytoplasm	enzyme
1.094	0.505	Decr2	DECR2	2,4-dienoyl-CoA reductase 2	Cytoplasm	enzyme
1.024	0.711	Dek	DEK	DEK proto-oncogene	Nucleus	transcription regulator
-1.117	0.411	Dennd4b	DENND4B	DENN domain containing 4B	Extracellular Space	other
1.101	0.182	Dennd4c	DENND4C	DENN domain containing 4C	Cytoplasm	other
1.087	0.69	Dennd5b	DENND5B	DENN domain containing 5B	Cytoplasm	other
1.142	0.256	Denr	DENR	density regulated re-initiation and release factor	Cytoplasm	other
-1.159	0.45	Depdc5	DEPDC5	DEP domain containing 5, GATOR1 subcomplex subunit	Cytoplasm	other
-1.035	0.664	Deptor	DEPTOR	DEP domain containing MTOR interacting protein	Cytoplasm	other
-1.418	0.0729	Dera	DERA	deoxyribose-phosphate aldolase	Other	other
-1.153	0.148	Derpc	DERPC	DERPC proline and glycine rich nuclear protein	Nucleus	other
-1.074	0.678	Des	DES	desmin	Cytoplasm	other
-1.99	0.29	Dgat1	DGAT1	diacylglycerol O-acyltransferase 1	Cytoplasm	enzyme
1.081	0.0763	Dgkb	DGKB	diacylglycerol kinase beta	Cytoplasm	kinase
-1.18	0.273	Dgke	DGKE	diacylglycerol kinase epsilon	Cytoplasm	kinase
1.006	0.929	Dgkq	DGKQ	diacylglycerol kinase theta	Cytoplasm	kinase
-1.206	0.0129	Dgkz	DGKZ	diacylglycerol kinase zeta	Cytoplasm	kinase
1.108	0.2	Dglucy	DGLUCY	D-glutamate cyclase	Cytoplasm	enzyme
1.066	0.504	Dguok	DGUOK	deoxyguanosine kinase	Cytoplasm	kinase
1.085	0.202	Dhdh	DHDH	dihydrodiol dehydrogenase	Other	enzyme
1.04	0.566	Dhodh	DHODH	dihydroorotate dehydrogenase (quinone)	Cytoplasm	enzyme
1.028	0.754	Dhps	DHPS	deoxyhypusine synthase	Cytoplasm	enzyme
-1.015	0.664	Dhrs1	DHRS1	dehydrogenase/reductase 1	Cytoplasm	enzyme
1.009	0.917	Dhrs11	DHRS11	dehydrogenase/reductase 11	Other	enzyme
-1.029	0.448	Dhrs4	DHRS4	dehydrogenase/reductase 4	Cytoplasm	enzyme
1.032	0.706	Dhrs7	DHRS7	dehydrogenase/reductase 7	Cytoplasm	enzyme
1.004	0.922	Dhrs7b	DHRS7B	dehydrogenase/reductase 7B	Cytoplasm	enzyme
1.04	0.681	Dhx15	DHX15	DEAH-box helicase 15	Nucleus	enzyme
-1.185	0.219	Dhx29	DHX29	DExH-box helicase 29	Cytoplasm	enzyme
-1.171	0.0142	Dhx30	DHX30	DExH-box helicase 30	Nucleus	enzyme
-1.174	0.263	Dhx36	DHX36	DEAH-box helicase 36	Nucleus	enzyme
-1.038	0.728	Dhx9	DHX9	DExH-box helicase 9	Nucleus	enzyme
1.32	0.136	Diaph1	DIAPH1	diaphanous related formin 1	Plasma Membrane	other
1.164	0.583	Dido1	DIDO1	death inducer-obliterator 1	Nucleus	other
-1.052	0.61	Dimt1	DIMT1	DIM1 rRNA methyltransferase and ribosome maturation factor	Cytoplasm	enzyme
1.014	0.844	Dip2a	DIP2A	disco interacting protein 2 homolog A	Nucleus	transcription regulator
-1.042	0.369	Dip2b	DIP2B	disco interacting protein 2 homolog B	Cytoplasm	other
-1.2	0.134	Dipk2a	DIPK2A	divergent protein kinase domain 2A	Cytoplasm	other
-1.029	0.604	Diras1	DIRAS1	DIRAS family GTPase 1	Plasma Membrane	enzyme
-1.142	0.157	Diras2	DIRAS2	DIRAS family GTPase 2	Plasma Membrane	enzyme
1.01	0.927	Dis3l2	DIS3L2	DIS3 like 3'-5' exoribonuclease 2	Cytoplasm	enzyme
-1.121	0.268	Disp2	DISP2	dispatched RND transporter family member 2	Plasma Membrane	other
-1.054	0.518	Dkc1	Dkc1	dyskerin pseudouridine synthase 1	Nucleus	enzyme
1.002	0.982	Dkk3	DKK3	dickkopf Wnt signaling pathway inhibitor 3	Extracellular Space	cytokine
1.04	0.434	Dlat	DLAT	dihydrolipoamide S-acetyltransferase	Cytoplasm	enzyme
1.007	0.962	Dld	DLD	dihydrolipoamide dehydrogenase	Cytoplasm	enzyme
-1.074	0.000935	Dlg1	DLG1	discs large MAGUK scaffold protein 1	Cytoplasm	other
-1.049	0.285	Dlg2	DLG2	discs large MAGUK scaffold protein 2	Plasma Membrane	kinase
-1.051	0.429	Dlg3	DLG3	discs large MAGUK scaffold protein 3	Plasma Membrane	kinase
-1.21	0.0194	Dlg4	DLG4	discs large MAGUK scaffold protein 4	Plasma Membrane	kinase
-1.168	0.328	Dlgap1	DLGAP1	DLG associated protein 1	Plasma Membrane	other
-1.126	0.196	Dlgap2	DLGAP2	DLG associated protein 2	Plasma Membrane	other
1.134	0.129	Dlgap3	DLGAP3	DLG associated protein 3	Cytoplasm	other
-1.058	0.689	Dlgap4	DLGAP4	DLG associated protein 4	Plasma Membrane	other
1.112	0.329	Dlst	DLST	dihydrolipoamide S-succinyltransferase	Cytoplasm	enzyme
1.029	0.701	Dmac2	DMAC2	distal membrane arm assembly component 2	Cytoplasm	other
1.088	0.667	Dmac2l	DMAC2L	distal membrane arm assembly component 2 like	Cytoplasm	transporter
-1.015	0.872	Dmtn	DMTN	dematin actin binding protein	Plasma Membrane	other
-1.213	0.272	Dmwd	DMWD	DM1 locus, WD repeat containing	Nucleus	other
1.048	0.353	Dmxl2	DMXL2	Dmx like 2	Cytoplasm	other
-1.085	0.7	Dnah12	DNAH12	dynein axonemal heavy chain 12	Cytoplasm	other
-1.025	0.531	Dnah17	DNAH17	dynein axonemal heavy chain 17	Cytoplasm	other
1.146	0.276	Dnaja1	DNAJA1	DnaJ heat shock protein family (Hsp40) member A1	Nucleus	other
1.169	0.617	Dnaja2	DNAJA2	DnaJ heat shock protein family (Hsp40) member A2	Nucleus	enzyme
-1.371	0.266	Dnaja3	DNAJA3	DnaJ heat shock protein family (Hsp40) member A3	Cytoplasm	other
1.038	0.204	Dnajb1	DNAJB1	DnaJ heat shock protein family (Hsp40) member B1	Nucleus	transcription regulator
-1.002	0.96	Dnajb11	DNAJB11	DnaJ heat shock protein family (Hsp40) member B11	Cytoplasm	other
-1.241	0.301	Dnajb12	DNAJB12	DnaJ heat shock protein family (Hsp40) member B12	Cytoplasm	other
1.114	0.493	Dnajb2	DNAJB2	DnaJ heat shock protein family (Hsp40) member B2	Nucleus	other
1.184	0.0607	Dnajb4	DNAJB4	DnaJ heat shock protein family (Hsp40) member B4	Nucleus	other
-1.081	0.136	Dnajb6	DNAJB6	DnaJ heat shock protein family (Hsp40) member B6	Nucleus	transcription regulator
-1.037	0.675	Dnajc10	DNAJC10	DnaJ heat shock protein family (Hsp40) member C10	Cytoplasm	enzyme
-1.013	0.74	Dnajc11	DNAJC11	DnaJ heat shock protein family (Hsp40) member C11	Cytoplasm	other
-1.039	0.582	Dnajc15	DNAJC15	DnaJ heat shock protein family (Hsp40) member C15	Cytoplasm	other
-1.108	0.216	Dnajc16	DNAJC16	DnaJ heat shock protein family (Hsp40) member C16	Cytoplasm	other
1.152	0.245	Dnajc2	DNAJC2	DnaJ heat shock protein family (Hsp40) member C2	Nucleus	transcription regulator
-1.021	0.904	Dnajc3	DNAJC3	DnaJ heat shock protein family (Hsp40) member C3	Cytoplasm	other
-1.074	0.554	Dnajc5	DNAJC5	DnaJ heat shock protein family (Hsp40) member C5	Plasma Membrane	other
1.049	0.618	Dnajc6	DNAJC6	DnaJ heat shock protein family (Hsp40) member C6	Cytoplasm	other
-1.008	0.945	Dnajc7	DNAJC7	DnaJ heat shock protein family (Hsp40) member C7	Cytoplasm	other
-1.111	0.365	Dnajc8	DNAJC8	DnaJ heat shock protein family (Hsp40) member C8	Nucleus	other
-1.272	0.187	Dnajc9	DNAJC9	DnaJ heat shock protein family (Hsp40) member C9	Nucleus	other
1.034	0.631	Dnal1	DNAL1	dynein axonemal light chain 1	Other	other
1.155	0.357	Dner	DNER	delta/notch like EGF repeat containing	Plasma Membrane	transmembrane receptor
-1.237	0.291	Dnm1	DNM1	dynamin 1	Cytoplasm	enzyme
1.002	0.982	Dnm1	DNM1	dynamin 1	Cytoplasm	enzyme
1.048	0.863	Dnm1	DNM1	dynamin 1	Cytoplasm	enzyme
1.035	0.317	Dnm1l	DNM1L	dynamin 1 like	Cytoplasm	enzyme
-1.054	0.426	Dnm3	DNM3	dynamin 3	Cytoplasm	enzyme
1.135	0.264	Dnpep	DNPEP	aspartyl aminopeptidase	Cytoplasm	peptidase
1.032	0.801	Dnph1	DNPH1	2'-deoxynucleoside 5'-phosphate N-hydrolase 1	Nucleus	enzyme
-1.07	0.713	Dnaaf5	DNAAF5	dynein axonemal assembly factor 5	Cytoplasm	other
-1.029	0.757	Doc2a	DOC2A	double C2 domain alpha	Cytoplasm	transporter
1.158	0.235	Dock10	DOCK10	dedicator of cytokinesis 10	Cytoplasm	other
1.266	0.208	Dock3	DOCK3	dedicator of cytokinesis 3	Cytoplasm	other
1.521	0.0607	Dock4	DOCK4	dedicator of cytokinesis 4	Plasma Membrane	other
1.059	0.479	Dock5	DOCK5	dedicator of cytokinesis 5	Cytoplasm	other
-1.031	0.749	Dock7	DOCK7	dedicator of cytokinesis 7	Plasma Membrane	other
1.139	0.151	Dock9	DOCK9	dedicator of cytokinesis 9	Cytoplasm	other
1.34	0.28	Dop1b	DOP1B	DOP1 leucine zipper like protein B	Cytoplasm	other
1.016	0.767	Dph5	DPH5	diphthamide biosynthesis 5	Cytoplasm	enzyme
-1.015	0.558	Dpm1	DPM1	dolichyl-phosphate mannosyltransferase subunit 1, catalytic	Cytoplasm	enzyme
-1.032	0.674	Dpm3	DPM3	dolichyl-phosphate mannosyltransferase subunit 3, regulatory	Cytoplasm	enzyme
-1.158	0.18	Dpp10	DPP10	dipeptidyl peptidase like 10	Plasma Membrane	other
1.056	0.345	Dpp3	DPP3	dipeptidyl peptidase 3	Cytoplasm	peptidase
-1.187	0.218	Dpp4	DPP4	dipeptidyl peptidase 4	Plasma Membrane	peptidase
1.009	0.891	Dpp6	DPP6	dipeptidyl peptidase like 6	Plasma Membrane	other
-1.05	0.617	Dpp7	DPP7	dipeptidyl peptidase 7	Cytoplasm	peptidase
-1.123	0.0859	Dpp8	DPP8	dipeptidyl peptidase 8	Cytoplasm	peptidase
-1.043	0.601	Dpp9	DPP9	dipeptidyl peptidase 9	Cytoplasm	peptidase
-1.16	0.115	Dpy19l3	DPY19L3	dpy-19 like C-mannosyltransferase 3	Cytoplasm	enzyme
1.029	0.685	Dpy30	DPY30	dpy-30 histone methyltransferase complex regulatory subunit	Nucleus	other
1.059	0.61	Dpyd	DPYD	dihydropyrimidine dehydrogenase	Cytoplasm	enzyme
1.095	0.605	Dpys	DPYS	dihydropyrimidinase	Cytoplasm	enzyme
-1.023	0.773	Dpysl2	DPYSL2	dihydropyrimidinase like 2	Cytoplasm	enzyme
1.258	0.0039	Dpysl3	DPYSL3	dihydropyrimidinase like 3	Cytoplasm	enzyme
1.154	0.0281	Dpysl4	DPYSL4	dihydropyrimidinase like 4	Cytoplasm	enzyme
1.329	0.0034	Dpysl5	DPYSL5	dihydropyrimidinase like 5	Cytoplasm	enzyme
1.051	0.721	Drap1	DRAP1	DR1 associated protein 1	Nucleus	transcription regulator
1.067	0.36	Drg1	DRG1	developmentally regulated GTP binding protein 1	Cytoplasm	enzyme
-1.035	0.562	Drg2	DRG2	developmentally regulated GTP binding protein 2	Cytoplasm	enzyme
-1.119	0.00708	Dscam	DSCAM	DS cell adhesion molecule	Plasma Membrane	other
-1.042	0.749	Dscaml1	DSCAML1	DS cell adhesion molecule like 1	Plasma Membrane	other
1.262	0.0831	Dsg1a	Dsg1a/Dsg1b	desmoglein 1 alpha	Plasma Membrane	other
1.075	0.687	Dsp	DSP	desmoplakin	Plasma Membrane	other
1.002	0.974	Dst	DST	dystonin	Plasma Membrane	other
1.104	0.0926	Dstn	DSTN	destrin, actin depolymerizing factor	Cytoplasm	other
1.104	0.379	Dtd1	DTD1	D-aminoacyl-tRNA deacylase 1	Cytoplasm	enzyme
1.035	0.47	Dtd2	DTD2	D-aminoacyl-tRNA deacylase 2	Other	enzyme
-1.128	0.305	Dtna	DTNA	dystrobrevin alpha	Plasma Membrane	other
1.06	0.783	Dtymk	DTYMK	deoxythymidylate kinase	Cytoplasm	kinase
-1.056	0.761	Dus2	DUS2	dihydrouridine synthase 2	Cytoplasm	enzyme
1.058	0.722	Dus3l	DUS3L	dihydrouridine synthase 3 like	Cytoplasm	enzyme
1.058	0.415	Dusp12	DUSP12	dual specificity phosphatase 12	Nucleus	phosphatase
-1.147	0.512	Dusp15	DUSP15	dual specificity phosphatase 15	Cytoplasm	phosphatase
-1.042	0.204	Dusp23	DUSP23	dual specificity phosphatase 23	Cytoplasm	phosphatase
1.016	0.827	Dusp3	DUSP3	dual specificity phosphatase 3	Cytoplasm	phosphatase
-1.022	0.612	Dvl1	DVL1	dishevelled segment polarity protein 1	Cytoplasm	other
-1.103	0.526	Dym	DYM	dymeclin	Cytoplasm	other
1.058	0.0924	Dync1h1	DYNC1H1	dynein cytoplasmic 1 heavy chain 1	Cytoplasm	peptidase
1.05	0.39	Dync1i1	DYNC1I1	dynein cytoplasmic 1 intermediate chain 1	Cytoplasm	other
1.188	0.0163	Dync1i2	DYNC1I2	dynein cytoplasmic 1 intermediate chain 2	Cytoplasm	other
1.01	0.788	Dync1li1	DYNC1LI1	dynein cytoplasmic 1 light intermediate chain 1	Cytoplasm	other
-1.037	0.737	Dync1li2	DYNC1LI2	dynein cytoplasmic 1 light intermediate chain 2	Cytoplasm	other
1.018	0.908	Dync2h1	DYNC2H1	dynein cytoplasmic 2 heavy chain 1	Cytoplasm	enzyme
1.071	0.234	Q5U4F6	DYNC2I2	dynein 2 intermediate chain 2	Cytoplasm	other
-1.169	0.453	Dynll1	DYNLL1	dynein light chain LC8-type 1	Cytoplasm	other
-1.149	0.115	Dynll2	DYNLL2	dynein light chain LC8-type 2	Cytoplasm	other
-1.012	0.874	Dynlrb1	DYNLRB1	dynein light chain roadblock-type 1	Cytoplasm	other
1.06	0.364	Dynlt3	DYNLT3	dynein light chain Tctex-type 3	Cytoplasm	other
1.059	0.541	Dyrk1b	DYRK1B	dual specificity tyrosine phosphorylation regulated kinase 1B	Nucleus	kinase
1.23	0.157	Dysf	DYSF	dysferlin	Plasma Membrane	other
1.141	0.144	Dzank1	DZANK1	double zinc ribbon and ankyrin repeat domains 1	Cytoplasm	other
1.065	0.356	Daam1	DAAM1	dishevelled associated activator of morphogenesis 1	Cytoplasm	other
-1.061	0.313	Daam2	DAAM2	dishevelled associated activator of morphogenesis 2	Cytoplasm	other
1.227	0.15	Ears2	EARS2	glutamyl-tRNA synthetase 2, mitochondrial	Cytoplasm	enzyme
-1.081	0.02	Ece1	ECE1	endothelin converting enzyme 1	Plasma Membrane	peptidase
1.031	0.532	Ech1	ECH1	enoyl-CoA hydratase 1	Cytoplasm	enzyme
1.053	0.495	Echdc1	ECHDC1	ethylmalonyl-CoA decarboxylase 1	Cytoplasm	enzyme
-1.071	0.143	Echdc2	ECHDC2	enoyl-CoA hydratase domain containing 2	Cytoplasm	other
-1.078	0.0378	Echdc3	ECHDC3	enoyl-CoA hydratase domain containing 3	Cytoplasm	other
1.151	0.265	Echs1	ECHS1	enoyl-CoA hydratase, short chain 1	Cytoplasm	enzyme
-1.093	0.178	Eci1	ECI1	enoyl-CoA delta isomerase 1	Cytoplasm	enzyme
-1	0.997	Eci2	ECI2	enoyl-CoA delta isomerase 2	Cytoplasm	enzyme
-1.011	0.836	Ecpas	ECPAS	Ecm29 proteasome adaptor and scaffold	Cytoplasm	other
-1.131	0.495	Ecsit	ECSIT	ECSIT signaling integrator	Nucleus	transcription regulator
-1.297	0.019	Edc4	EDC4	enhancer of mRNA decapping 4	Cytoplasm	other
1.132	0.539	Edf1	EDF1	endothelial differentiation related factor 1	Nucleus	transcription regulator
-1.083	0.312	Edil3	EDIL3	EGF like repeats and discoidin domains 3	Extracellular Space	other
-1.353	0.0327	Edrf1	EDRF1	erythroid differentiation regulatory factor 1	Other	other
-1.096	0.314	Eea1	EEA1	early endosome antigen 1	Cytoplasm	other
1.125	0.521	Eef1a1	EEF1A1	eukaryotic translation elongation factor 1 alpha 1	Cytoplasm	translation regulator
-1.042	0.681	Eef1a2	EEF1A2	eukaryotic translation elongation factor 1 alpha 2	Cytoplasm	translation regulator
1.076	0.409	Eef1akmt1	EEF1AKMT1	EEF1A lysine methyltransferase 1	Cytoplasm	other
1.155	0.343	Eef1akmt2	EEF1AKMT2	EEF1A lysine methyltransferase 2	Cytoplasm	enzyme
-1.02	0.624	O70251	EEF1B2	eukaryotic translation elongation factor 1 beta 2	Cytoplasm	translation regulator
1.028	0.574	Eef1d	EEF1D	eukaryotic translation elongation factor 1 delta	Cytoplasm	translation regulator
1.055	0.192	Eef1e1	EEF1E1	eukaryotic translation elongation factor 1 epsilon 1	Cytoplasm	translation regulator
1.053	0.597	Eef1g	EEF1G	eukaryotic translation elongation factor 1 gamma	Cytoplasm	translation regulator
-1.115	0.338	Eef2	EEF2	eukaryotic translation elongation factor 2	Cytoplasm	translation regulator
-1.112	0.291	Eefsec	EEFSEC	eukaryotic elongation factor, selenocysteine-tRNA specific	Cytoplasm	translation regulator
1.002	0.997	Q8BQS4	EEIG2	EEIG family member 2	Other	other
-1.185	0.0873	Efhd2	EFHD2	EF-hand domain family member D2	Plasma Membrane	other
-1.11	0.0208	Efl1	EFL1	elongation factor like GTPase 1	Other	enzyme
1.09	0.557	Efnb1	EFNB1	ephrin B1	Plasma Membrane	other
1.425	0.142	Efnb3	EFNB3	ephrin B3	Plasma Membrane	kinase
-1.088	0.162	Efr3b	EFR3B	EFR3 homolog B	Plasma Membrane	other
-1.16	0.367	Eftud2	EFTUD2	elongation factor Tu GTP binding domain containing 2	Nucleus	enzyme
-1.064	0.523	Egln1	EGLN1	egl-9 family hypoxia inducible factor 1	Cytoplasm	enzyme
-1.053	0.6	Ehbp1	EHBP1	EH domain binding protein 1	Cytoplasm	other
-1.012	0.671	Ehd1	EHD1	EH domain containing 1	Cytoplasm	other
-1.055	0.279	Ehd3	EHD3	EH domain containing 3	Cytoplasm	other
-1.034	0.766	Ehd4	EHD4	EH domain containing 4	Plasma Membrane	enzyme
1.156	0.0842	Eid2	EID2	EP300 interacting inhibitor of differentiation 2	Nucleus	other
-1.027	0.803	Eif1	EIF1	eukaryotic translation initiation factor 1	Cytoplasm	translation regulator
-1.165	0.203	Eif1ax	EIF1AX	eukaryotic translation initiation factor 1A X-linked	Cytoplasm	translation regulator
-1.056	0.375	Eif2a	EIF2A	eukaryotic translation initiation factor 2A	Cytoplasm	translation regulator
-1.245	0.0268	Eif2ak2	EIF2AK2	eukaryotic translation initiation factor 2 alpha kinase 2	Cytoplasm	kinase
1.191	0.307	Eif2ak3	EIF2AK3	eukaryotic translation initiation factor 2 alpha kinase 3	Cytoplasm	kinase
-1.04	0.521	Eif2b1	EIF2B1	eukaryotic translation initiation factor 2B subunit alpha	Cytoplasm	translation regulator
-1.182	0.171	Eif2b2	EIF2B2	eukaryotic translation initiation factor 2B subunit beta	Cytoplasm	translation regulator
1.011	0.786	Eif2b4	EIF2B4	eukaryotic translation initiation factor 2B subunit delta	Cytoplasm	translation regulator
-1.16	0.173	Eif2b5	EIF2B5	eukaryotic translation initiation factor 2B subunit epsilon	Cytoplasm	translation regulator
-1.003	0.963	Eif2s1	EIF2S1	eukaryotic translation initiation factor 2 subunit alpha	Cytoplasm	translation regulator
-1.124	0.382	Eif2s2	EIF2S2	eukaryotic translation initiation factor 2 subunit beta	Cytoplasm	translation regulator
1.029	0.653	Eif2s3x	EIF2S3	eukaryotic translation initiation factor 2 subunit gamma	Cytoplasm	translation regulator
1.148	0.19	Eif2s3y	Eif2s3y	eukaryotic translation initiation factor 2, subunit 3, structural gene Y-linked	Cytoplasm	translation regulator
1.01	0.891	Eif3a	EIF3A	eukaryotic translation initiation factor 3 subunit A	Cytoplasm	translation regulator
1.011	0.846	Eif3b	EIF3B	eukaryotic translation initiation factor 3 subunit B	Cytoplasm	translation regulator
1.068	0.202	Eif3c	Eif3c	eukaryotic translation initiation factor 3, subunit C	Other	translation regulator
1.039	0.512	Eif3d	EIF3D	eukaryotic translation initiation factor 3 subunit D	Cytoplasm	translation regulator
-1.018	0.809	Eif3e	EIF3E	eukaryotic translation initiation factor 3 subunit E	Cytoplasm	translation regulator
1.078	0.566	Eif3f	EIF3F	eukaryotic translation initiation factor 3 subunit F	Cytoplasm	translation regulator
1.099	0.381	Eif3g	EIF3G	eukaryotic translation initiation factor 3 subunit G	Cytoplasm	translation regulator
1.066	0.5	Eif3h	EIF3H	eukaryotic translation initiation factor 3 subunit H	Cytoplasm	enzyme
-1.005	0.859	Eif3i	EIF3I	eukaryotic translation initiation factor 3 subunit I	Cytoplasm	translation regulator
1.019	0.863	Eif3j2	Eif3j2	eukaryotic translation initiation factor 3, subunit J2	Cytoplasm	other
1.04	0.446	Eif3k	EIF3K	eukaryotic translation initiation factor 3 subunit K	Cytoplasm	translation regulator
1.285	0.195	Eif3l	EIF3L	eukaryotic translation initiation factor 3 subunit L	Cytoplasm	translation regulator
-1.051	0.557	Eif3m	EIF3M	eukaryotic translation initiation factor 3 subunit M	Cytoplasm	translation regulator
-1.232	0.0276	Eif4a1	EIF4A1	eukaryotic translation initiation factor 4A1	Cytoplasm	translation regulator
-1.037	0.503	Eif4a2	EIF4A2	eukaryotic translation initiation factor 4A2	Cytoplasm	translation regulator
-1.059	0.671	Eif4a3	EIF4A3	eukaryotic translation initiation factor 4A3	Nucleus	enzyme
-1.043	0.69	Eif4b	EIF4B	eukaryotic translation initiation factor 4B	Cytoplasm	translation regulator
-1.002	0.983	Eif4e	EIF4E	eukaryotic translation initiation factor 4E	Cytoplasm	translation regulator
1.083	0.296	Eif4e2	EIF4E2	eukaryotic translation initiation factor 4E family member 2	Cytoplasm	translation regulator
1.22	0.339	Eif4enif1	EIF4ENIF1	eukaryotic translation initiation factor 4E nuclear import factor 1	Cytoplasm	translation regulator
-1.072	0.392	Eif4g1	EIF4G1	eukaryotic translation initiation factor 4 gamma 1	Cytoplasm	translation regulator
-1.175	0.171	Eif4g2	EIF4G2	eukaryotic translation initiation factor 4 gamma 2	Cytoplasm	translation regulator
-1.137	0.328	Eif4g3	EIF4G3	eukaryotic translation initiation factor 4 gamma 3	Cytoplasm	translation regulator
1.075	0.714	Eif4g3	EIF4G3	eukaryotic translation initiation factor 4 gamma 3	Cytoplasm	translation regulator
-1.171	0.104	Eif4h	EIF4H	eukaryotic translation initiation factor 4H	Cytoplasm	translation regulator
1.251	0.192	Eif4h	EIF4H	eukaryotic translation initiation factor 4H	Cytoplasm	translation regulator
-1.126	0.184	Eif5	EIF5	eukaryotic translation initiation factor 5	Cytoplasm	translation regulator
1.169	0.43	Eif5a	EIF5A	eukaryotic translation initiation factor 5A	Cytoplasm	translation regulator
-1.059	0.314	Eif5b	EIF5B	eukaryotic translation initiation factor 5B	Cytoplasm	translation regulator
-1.027	0.764	Eif6	EIF6	eukaryotic translation initiation factor 6	Cytoplasm	translation regulator
1.041	0.662	Eipr1	EIPR1	EARP complex and GARP complex interacting protein 1	Cytoplasm	other
1.007	0.819	Elac1	ELAC1	elaC ribonuclease Z 1	Nucleus	enzyme
1.012	0.895	Elac2	ELAC2	elaC ribonuclease Z 2	Nucleus	enzyme
1.074	0.713	Elane	ELANE	elastase, neutrophil expressed	Extracellular Space	peptidase
1.016	0.794	A2AFS3	ELAPOR1	endosome-lysosome associated apoptosis and autophagy regulator 1	Plasma Membrane	other
-1.127	0.225	Elavl1	ELAVL1	ELAV like RNA binding protein 1	Cytoplasm	other
-1.076	0.255	Elavl2	ELAVL2	ELAV like RNA binding protein 2	Cytoplasm	other
-1.064	0.411	Elavl3	ELAVL3	ELAV like RNA binding protein 3	Nucleus	other
-1.178	0.0328	Elavl4	ELAVL4	ELAV like RNA binding protein 4	Cytoplasm	translation regulator
-1.154	0.277	Elfn1	ELFN1	extracellular leucine rich repeat and fibronectin type III domain containing 1	Plasma Membrane	other
-1.032	0.456	Elfn2	ELFN2	extracellular leucine rich repeat and fibronectin type III domain containing 2	Extracellular Space	other
1.192	0.206	Elmo1	ELMO1	engulfment and cell motility 1	Cytoplasm	other
1.103	0.0812	Elmo2	ELMO2	engulfment and cell motility 2	Cytoplasm	other
-1.06	0.658	Elmod1	ELMOD1	ELMO domain containing 1	Other	other
-1.063	0.437	Elob	ELOB	elongin B	Nucleus	transcription regulator
1.052	0.503	Eloc	ELOC	elongin C	Nucleus	transcription regulator
1.06	0.553	Elp1	ELP1	elongator acetyltransferase complex subunit 1	Cytoplasm	other
-1.04	0.566	Elp3	ELP3	elongator acetyltransferase complex subunit 3	Nucleus	enzyme
-1.181	0.117	Elp6	ELP6	elongator acetyltransferase complex subunit 6	Other	other
-1.371	0.0111	Emb	EMB	embigin	Plasma Membrane	other
-1.088	0.398	Emc1	EMC1	ER membrane protein complex subunit 1	Plasma Membrane	other
-1.059	0.651	Emc10	EMC10	ER membrane protein complex subunit 10	Cytoplasm	other
-1.069	0.401	Emc2	EMC2	ER membrane protein complex subunit 2	Nucleus	other
-1.1	0.159	Emc3	EMC3	ER membrane protein complex subunit 3	Nucleus	other
1.121	0.244	Emc4	EMC4	ER membrane protein complex subunit 4	Cytoplasm	other
1.09	0.468	Emc6	EMC6	ER membrane protein complex subunit 6	Cytoplasm	other
-1.061	0.315	Emc7	EMC7	ER membrane protein complex subunit 7	Cytoplasm	other
1.019	0.727	Emc8	EMC8	ER membrane protein complex subunit 8	Cytoplasm	other
1.055	0.68	Emc9	EMC9	ER membrane protein complex subunit 9	Plasma Membrane	other
-1.064	0.212	Emd	EMD	emerin	Nucleus	other
-1.047	0.642	Eml1	EML1	EMAP like 1	Cytoplasm	other
-1.041	0.337	Eml2	EML2	EMAP like 2	Cytoplasm	other
1.015	0.861	Eml3	EML3	EMAP like 3	Cytoplasm	other
-1.009	0.868	Eml4	EML4	EMAP like 4	Cytoplasm	other
-1.266	0.187	Endod1	ENDOD1	endonuclease domain containing 1	Extracellular Space	enzyme
-1.064	0.824	Endog	ENDOG	endonuclease G	Cytoplasm	enzyme
-1.171	0.134	Eng	ENG	endoglin	Plasma Membrane	transmembrane receptor
-1.24	0.308	Engase	ENGASE	endo-beta-N-acetylglucosaminidase	Cytoplasm	enzyme
1.047	0.501	Eno1	ENO1	enolase 1	Plasma Membrane	enzyme
1.048	0.35	Eno2	ENO2	enolase 2	Cytoplasm	enzyme
1.123	0.557	Eno3	ENO3	enolase 3	Cytoplasm	enzyme
1.114	0.373	Enoph1	ENOPH1	enolase-phosphatase 1	Cytoplasm	enzyme
1.037	0.51	Enpep	ENPEP	glutamyl aminopeptidase	Plasma Membrane	peptidase
-1.083	0.444	Enpp1	ENPP1	ectonucleotide pyrophosphatase/phosphodiesterase 1	Plasma Membrane	enzyme
1.033	0.714	Enpp2	ENPP2	ectonucleotide pyrophosphatase/phosphodiesterase 2	Plasma Membrane	enzyme
1.004	0.907	Enpp4	ENPP4	ectonucleotide pyrophosphatase/phosphodiesterase 4	Cytoplasm	enzyme
1.043	0.492	Enpp5	ENPP5	ectonucleotide pyrophosphatase/phosphodiesterase family member 5	Extracellular Space	enzyme
1.169	0.239	Enpp6	ENPP6	ectonucleotide pyrophosphatase/phosphodiesterase 6	Cytoplasm	enzyme
1.033	0.306	Ensa	ENSA	endosulfine alpha	Cytoplasm	transporter
1.042	0.355	Entpd1	ENTPD1	ectonucleoside triphosphate diphosphohydrolase 1	Plasma Membrane	enzyme
-1.113	0.418	Entpd2	ENTPD2	ectonucleoside triphosphate diphosphohydrolase 2	Cytoplasm	enzyme
1.007	0.873	Entpd5	ENTPD5	ectonucleoside triphosphate diphosphohydrolase 5 (inactive)	Cytoplasm	enzyme
-1.185	0.499	Eogt	EOGT	EGF domain specific O-linked N-acetylglucosamine transferase	Other	enzyme
-1.046	0.668	Epb41	EPB41	erythrocyte membrane protein band 4.1	Plasma Membrane	other
-1.155	0.0248	Epb41l1	EPB41L1	erythrocyte membrane protein band 4.1 like 1	Plasma Membrane	other
-1.12	0.0996	Epb41l2	EPB41L2	erythrocyte membrane protein band 4.1 like 2	Plasma Membrane	other
-1.288	0.0546	Epb41l3	EPB41L3	erythrocyte membrane protein band 4.1 like 3	Plasma Membrane	other
-1.219	0.0749	Epb41l3	EPB41L3	erythrocyte membrane protein band 4.1 like 3	Plasma Membrane	other
-1.069	0.65	Epb41l5	EPB41L5	erythrocyte membrane protein band 4.1 like 5	Plasma Membrane	other
-1.136	0.0171	Epb42	EPB42	erythrocyte membrane protein band 4.2	Plasma Membrane	transporter
-1.063	0.211	Epdr1	EPDR1	ependymin related 1	Nucleus	other
-1.061	0.226	Epha4	EPHA4	EPH receptor A4	Plasma Membrane	kinase
1.242	0.358	Epha5	EPHA5	EPH receptor A5	Plasma Membrane	kinase
-1.026	0.863	Epha7	EPHA7	EPH receptor A7	Plasma Membrane	kinase
-1.028	0.632	Ephb1	EPHB1	EPH receptor B1	Plasma Membrane	kinase
-1.41	0.0136	Ephb2	EPHB2	EPH receptor B2	Plasma Membrane	kinase
-1.151	0.0525	Ephb3	EPHB3	EPH receptor B3	Plasma Membrane	kinase
1.067	0.638	Ephb6	EPHB6	EPH receptor B6	Plasma Membrane	kinase
1.085	0.279	Ephx1	EPHX1	epoxide hydrolase 1	Cytoplasm	peptidase
1.061	0.313	Ephx2	EPHX2	epoxide hydrolase 2	Cytoplasm	enzyme
-1.459	0.0714	Ephx4	EPHX4	epoxide hydrolase 4	Other	enzyme
1.135	0.387	Epm2a	EPM2A	EPM2A glucan phosphatase, laforin	Cytoplasm	phosphatase
-1.111	0.311	Epm2aip1	EPM2AIP1	EPM2A interacting protein 1	Cytoplasm	other
-1.037	0.63	Epn1	EPN1	epsin 1	Plasma Membrane	other
1.245	0.349	Epn2	EPN2	epsin 2	Cytoplasm	other
1.046	0.439	Eppk1	EPPK1	epiplakin 1	Cytoplasm	other
1.162	0.146	Q8CGC7	EPRS1	glutamyl-prolyl-tRNA synthetase 1	Cytoplasm	enzyme
-1.558	0.0394	Eps15	EPS15	epidermal growth factor receptor pathway substrate 15	Cytoplasm	other
1.029	0.644	Eps15l1	EPS15L1	epidermal growth factor receptor pathway substrate 15 like 1	Plasma Membrane	other
-1.149	0.451	Eps8	EPS8	EGFR pathway substrate 8, signaling adaptor	Cytoplasm	other
1.032	0.725	Eps8l2	EPS8L2	EPS8 signaling adaptor L2	Cytoplasm	other
1.048	0.753	Eps8l3	EPS8L3	EPS8 signaling adaptor L3	Extracellular Space	other
1.136	0.138	Erap1	ERAP1	endoplasmic reticulum aminopeptidase 1	Extracellular Space	peptidase
-1.46	0.0105	Erbb4	ERBB4	erb-b2 receptor tyrosine kinase 4	Plasma Membrane	kinase
-1.034	0.772	Erbin	ERBIN	erbb2 interacting protein	Cytoplasm	other
-1.058	0.442	Erc2	ERC2	ELKS/RAB6-interacting/CAST family member 2	Cytoplasm	other
1.015	0.841	Ercc1	ERCC1	ERCC excision repair 1, endonuclease non-catalytic subunit	Nucleus	enzyme
-1.178	0.00886	Ercc2	ERCC2	ERCC excision repair 2, TFIIH core complex helicase subunit	Nucleus	enzyme
1.514	0.501	Ercc5	ERCC5	ERCC excision repair 5, endonuclease	Nucleus	enzyme
-1.14	0.154	Ergic1	ERGIC1	endoplasmic reticulum-golgi intermediate compartment 1	Cytoplasm	other
-1.046	0.58	Erh	ERH	ERH mRNA splicing and mitosis factor	Nucleus	other
-1.079	0.28	Eri3	ERI3	ERI1 exoribonuclease family member 3	Plasma Membrane	other
-1.139	0.455	Erlec1	ERLEC1	endoplasmic reticulum lectin 1	Cytoplasm	other
1.016	0.93	Erlin1	ERLIN1	ER lipid raft associated 1	Plasma Membrane	other
-1.015	0.784	Erlin2	ERLIN2	ER lipid raft associated 2	Cytoplasm	other
1.069	0.328	Ermp1	ERMP1	endoplasmic reticulum metallopeptidase 1	Cytoplasm	other
-1.239	0.12	Ero1b	ERO1B	endoplasmic reticulum oxidoreductase 1 beta	Cytoplasm	enzyme
1.064	0.156	Erp29	ERP29	endoplasmic reticulum protein 29	Cytoplasm	transporter
1.027	0.514	Erp44	ERP44	endoplasmic reticulum protein 44	Cytoplasm	enzyme
1.025	0.759	Esd	ESD	esterase D	Cytoplasm	enzyme
-1.257	0.144	Esyt1	ESYT1	extended synaptotagmin 1	Cytoplasm	transporter
-1.125	0.0908	Esyt2	ESYT2	extended synaptotagmin 2	Plasma Membrane	other
-1.411	0.0126	Etf1	ETF1	eukaryotic translation termination factor 1	Cytoplasm	translation regulator
1.069	0.338	Etfa	ETFA	electron transfer flavoprotein subunit alpha	Cytoplasm	transporter
1.068	0.614	Etfb	ETFB	electron transfer flavoprotein subunit beta	Cytoplasm	transporter
-1.022	0.857	Etfdh	ETFDH	electron transfer flavoprotein dehydrogenase	Cytoplasm	enzyme
-1.016	0.758	Ethe1	ETHE1	ETHE1 persulfide dioxygenase	Cytoplasm	enzyme
-1.143	0.372	Ewsr1	EWSR1	EWS RNA binding protein 1	Nucleus	other
1.061	0.45	Exoc1	EXOC1	exocyst complex component 1	Cytoplasm	transporter
1.086	0.554	Exoc2	EXOC2	exocyst complex component 2	Plasma Membrane	other
1.011	0.903	Exoc3	EXOC3	exocyst complex component 3	Plasma Membrane	transporter
-1.021	0.752	Exoc4	EXOC4	exocyst complex component 4	Cytoplasm	transporter
-1.099	0.418	Exoc5	EXOC5	exocyst complex component 5	Cytoplasm	other
-1.017	0.763	Exoc6	EXOC6	exocyst complex component 6	Plasma Membrane	transporter
1.121	0.0519	Exoc6b	EXOC6B	exocyst complex component 6B	Other	other
1.025	0.871	Exoc7	EXOC7	exocyst complex component 7	Cytoplasm	transporter
1.103	0.132	Exoc8	EXOC8	exocyst complex component 8	Plasma Membrane	other
1.187	0.0458	Exog	EXOG	exo/endonuclease G	Cytoplasm	enzyme
-1.117	0.2	Exosc1	EXOSC1	exosome component 1	Nucleus	enzyme
1.105	0.262	Exosc4	EXOSC4	exosome component 4	Nucleus	other
1.04	0.53	Exosc6	EXOSC6	exosome component 6	Nucleus	other
-1.036	0.731	Exosc7	EXOSC7	exosome component 7	Nucleus	enzyme
1.029	0.299	Extl2	EXTL2	exostosin like glycosyltransferase 2	Cytoplasm	enzyme
1.04	0.818	Extl3	EXTL3	exostosin like glycosyltransferase 3	Cytoplasm	enzyme
-1.138	0.103	Ezr	EZR	ezrin	Plasma Membrane	other
-1.418	0.0685	F13a1	F13A1	coagulation factor XIII A chain	Extracellular Space	enzyme
-1.083	0.183	F3	F3	coagulation factor III, tissue factor	Plasma Membrane	transmembrane receptor
1.022	0.757	F8a1	F8a	factor 8-associated gene A	Nucleus	other
1.067	0.601	Fabp3	FABP3	fatty acid binding protein 3	Cytoplasm	transporter
1.13	0.115	Fabp5	FABP5	fatty acid binding protein 5	Cytoplasm	transporter
1.251	0.0182	Fabp7	FABP7	fatty acid binding protein 7	Cytoplasm	transporter
1.04	0.892	Fads2	FADS2	fatty acid desaturase 2	Plasma Membrane	enzyme
1.043	0.579	Faf1	FAF1	Fas associated factor 1	Nucleus	other
1.027	0.705	Fah	FAH	fumarylacetoacetate hydrolase	Cytoplasm	enzyme
1.016	0.853	Fahd1	FAHD1	fumarylacetoacetate hydrolase domain containing 1	Cytoplasm	enzyme
1.008	0.823	Q3TC72	Fahd2a	fumarylacetoacetate hydrolase domain containing 2A	Cytoplasm	enzyme
-1.511	0.0231	Faim	Faim	Fas apoptotic inhibitory molecule	Cytoplasm	other
1.044	0.633	Fam107a	FAM107A	family with sequence similarity 107 member A	Nucleus	other
-1.031	0.621	Fam114a2	FAM114A2	family with sequence similarity 114 member A2	Other	other
-1.06	0.572	FAM120A	FAM120A	family with sequence similarity 120 member A	Cytoplasm	other
-1.053	0.37	Fam120c	FAM120C	family with sequence similarity 120 member C	Other	other
-1.109	0.462	Fam131b	FAM131B	family with sequence similarity 131 member B	Other	other
1.162	0.391	Fam136a	FAM136A	family with sequence similarity 136 member A	Cytoplasm	other
1.251	0.533	Fam162a	FAM162A	family with sequence similarity 162 member A	Cytoplasm	other
1.022	0.58	Fam168a	FAM168A	family with sequence similarity 168 member A	Other	other
-1.122	0.499	Fam169a	FAM169A	family with sequence similarity 169 member A	Other	other
1.086	0.371	Fam171a2	FAM171A2	family with sequence similarity 171 member A2	Other	other
1.049	0.448	Fam171b	FAM171B	family with sequence similarity 171 member B	Plasma Membrane	other
1.134	0.69	Fam177a1	FAM177A1	family with sequence similarity 177 member A1	Cytoplasm	other
1.041	0.657	Fam193a	FAM193A	family with sequence similarity 193 member A	Other	other
-1.09	0.407	Fam20b	FAM20B	FAM20B glycosaminoglycan xylosylkinase	Extracellular Space	enzyme
-1.344	0.172	Fam234a	FAM234A	family with sequence similarity 234 member A	Plasma Membrane	other
-1.131	0.0999	Fam234b	FAM234B	family with sequence similarity 234 member B	Other	other
1.046	0.519	Fam241b	FAM241B	family with sequence similarity 241 member B	Other	other
1.012	0.827	Fam3c	FAM3C	FAM3 metabolism regulating signaling molecule C	Extracellular Space	cytokine
1.11	0.633	Fam76a	FAM76A	family with sequence similarity 76 member A	Nucleus	other
-1.139	0.592	Fam81a	FAM81A	family with sequence similarity 81 member A	Plasma Membrane	other
-1.027	0.34	Fam91a1	FAM91A1	family with sequence similarity 91 member A1	Cytoplasm	other
1.01	0.855	Fam98b	FAM98B	family with sequence similarity 98 member B	Nucleus	enzyme
-1.141	0.231	Farp1	FARP1	FERM, ARH/RhoGEF and pleckstrin domain protein 1	Plasma Membrane	other
1.03	0.904	Farp2	FARP2	FERM, ARH/RhoGEF and pleckstrin domain protein 2	Cytoplasm	other
1.025	0.947	Fars2	FARS2	phenylalanyl-tRNA synthetase 2, mitochondrial	Cytoplasm	enzyme
-1.186	0.0794	Farsa	FARSA	phenylalanyl-tRNA synthetase subunit alpha	Cytoplasm	enzyme
-1.13	0.223	Farsb	FARSB	phenylalanyl-tRNA synthetase subunit beta	Cytoplasm	enzyme
-1.146	0.0918	Fasn	FASN	fatty acid synthase	Cytoplasm	enzyme
1.188	0.158	Fat3	FAT3	FAT atypical cadherin 3	Plasma Membrane	other
-1.153	0.286	Fau	FAU	FAU ubiquitin like and ribosomal protein S30 fusion	Cytoplasm	other
-1.511	0.041	Fbl	FBL	fibrillarin	Nucleus	enzyme
1.038	0.513	Fbll1	FBLL1	fibrillarin like 1	Nucleus	enzyme
1.137	0.367	Fbln2	FBLN2	fibulin 2	Extracellular Space	other
-1.019	0.808	Fbln5	FBLN5	fibulin 5	Extracellular Space	other
-1.23	0.251	Fbxl15	FBXL15	F-box and leucine rich repeat protein 15	Cytoplasm	other
1.156	0.139	Fbxl16	FBXL16	F-box and leucine rich repeat protein 16	Cytoplasm	other
1.025	0.516	Fbxl20	FBXL20	F-box and leucine rich repeat protein 20	Cytoplasm	other
-1.07	0.113	Fbxl8	FBXL8	F-box and leucine rich repeat protein 8	Cytoplasm	other
1.117	0.256	Fbxo11	FBXO11	F-box protein 11	Cytoplasm	enzyme
-1.073	0.366	Fbxo2	FBXO2	F-box protein 2	Cytoplasm	enzyme
-1.12	0.358	Fbxo21	FBXO21	F-box protein 21	Extracellular Space	enzyme
-1.012	0.888	Fbxo22	FBXO22	F-box protein 22	Cytoplasm	enzyme
-1.184	0.228	Fbxo27	FBXO27	F-box protein 27	Cytoplasm	enzyme
-1	0.999	Fbxo31	FBXO31	F-box protein 31	Extracellular Space	enzyme
-1.117	0.417	Fbxo33	FBXO33	F-box protein 33	Other	other
-1.057	0.672	Fbxo41	FBXO41	F-box protein 41	Cytoplasm	other
1.019	0.845	Fbxo42	FBXO42	F-box protein 42	Other	other
-1.015	0.881	Fbxo44	FBXO44	F-box protein 44	Cytoplasm	other
1.045	0.635	Fbxo6	FBXO6	F-box protein 6	Cytoplasm	other
-1.002	0.97	Fbxo7	FBXO7	F-box protein 7	Cytoplasm	enzyme
1.175	0.0702	Fbxw11	FBXW11	F-box and WD repeat domain containing 11	Cytoplasm	enzyme
-1.159	0.297	Fbxw5	FBXW5	F-box and WD repeat domain containing 5	Cytoplasm	other
-1.073	0.527	Fcgr1	FCGR1A	Fc gamma receptor Ia	Plasma Membrane	transmembrane receptor
1.034	0.612	Fcho1	FCHO1	FCH and mu domain containing endocytic adaptor 1	Plasma Membrane	other
1.119	0.0651	Fcsk	FCSK	fucose kinase	Cytoplasm	kinase
1.001	0.988	Fdps	FDPS	farnesyl diphosphate synthase	Cytoplasm	enzyme
1.357	0.402	Fdx2	FDX2	ferredoxin 2	Cytoplasm	transporter
-1.076	0.291	Fdxr	FDXR	ferredoxin reductase	Cytoplasm	enzyme
-1.004	0.967	Fech	FECH	ferrochelatase	Cytoplasm	enzyme
-1.031	0.78	Fem1b	FEM1B	fem-1 homolog B	Nucleus	transcription regulator
-1.068	0.309	Fermt2	FERMT2	FERM domain containing kindlin 2	Cytoplasm	other
1.015	0.916	Fermt3	FERMT3	FERM domain containing kindlin 3	Cytoplasm	enzyme
-1.461	0.117	D6Wsu163e	FERRY3	FERRY endosomal RAB5 effector complex subunit 3	Cytoplasm	other
1.038	0.755	Fga	FGA	fibrinogen alpha chain	Extracellular Space	other
1.175	0.214	Fgb	FGB	fibrinogen beta chain	Extracellular Space	other
1.021	0.667	Fgd4	FGD4	FYVE, RhoGEF and PH domain containing 4	Cytoplasm	other
1.007	0.947	Fgf1	FGF1	fibroblast growth factor 1	Extracellular Space	growth factor
-1.028	0.713	Fgf12	FGF12	fibroblast growth factor 12	Extracellular Space	growth factor
-1.113	0.137	Fgfr1	FGFR1	fibroblast growth factor receptor 1	Plasma Membrane	kinase
-1.053	0.39	Fgfr3	FGFR3	fibroblast growth factor receptor 3	Plasma Membrane	kinase
1.09	0.814	Fgg	FGG	fibrinogen gamma chain	Extracellular Space	other
-1.094	0.246	Fggy	FGGY	FGGY carbohydrate kinase domain containing	Other	other
1.055	0.731	Fh	FH	fumarate hydratase	Cytoplasm	enzyme
-1.224	0.151	Q3U2I3	FHIP1B	FHF complex subunit HOOK interacting protein 1B	Cytoplasm	other
1.071	0.603	Fhit	FHIT	fragile histidine triad diadenosine triphosphatase	Cytoplasm	enzyme
1.142	0.17	Fhl1	FHL1	four and a half LIM domains 1	Cytoplasm	other
1.143	0.444	Fhl2	FHL2	four and a half LIM domains 2	Nucleus	transcription regulator
-1.147	0.569	Fhod1	FHOD1	formin homology 2 domain containing 1	Cytoplasm	other
1.023	0.789	Fibp	FIBP	FGF1 intracellular binding protein	Nucleus	other
-1.126	0.492	Fip1l1	FIP1L1	factor interacting with PAPOLA and CPSF1	Nucleus	other
-1.009	0.95	Fis1	FIS1	fission, mitochondrial 1	Cytoplasm	other
-1.132	0.175	Fkbp10	FKBP10	FKBP prolyl isomerase 10	Cytoplasm	enzyme
1.093	0.264	Fkbp15	FKBP15	FKBP prolyl isomerase family member 15	Plasma Membrane	enzyme
-1.074	0.429	Fkbp1a	FKBP1A	FKBP prolyl isomerase 1A	Cytoplasm	enzyme
-1.209	0.132	Fkbp1b	FKBP1B	FKBP prolyl isomerase 1B	Cytoplasm	enzyme
-1.096	0.184	Fkbp2	FKBP2	FKBP prolyl isomerase 2	Cytoplasm	enzyme
1.139	0.342	Fkbp3	FKBP3	FKBP prolyl isomerase 3	Nucleus	enzyme
-1.013	0.85	Fkbp4	FKBP4	FKBP prolyl isomerase 4	Nucleus	enzyme
-1.103	0.427	Fkbp5	FKBP5	FKBP prolyl isomerase 5	Nucleus	enzyme
-1.083	0.593	Fkbp8	FKBP8	FKBP prolyl isomerase 8	Cytoplasm	other
-1.034	0.846	Fkbpl	FKBPL	FKBP prolyl isomerase like	Nucleus	other
-1.181	0.134	Fkrp	FKRP	fukutin related protein	Cytoplasm	enzyme
1.086	0.2	Flad1	FLAD1	flavin adenine dinucleotide synthetase 1	Cytoplasm	enzyme
-1.108	0.141	Flii	FLII	FLII actin remodeling protein	Nucleus	other
1.005	0.921	Flna	FLNA	filamin A	Cytoplasm	other
-1.041	0.452	Flnb	FLNB	filamin B	Cytoplasm	other
-1.004	0.947	Flot1	FLOT1	flotillin 1	Plasma Membrane	other
1.133	0.311	Flot2	FLOT2	flotillin 2	Plasma Membrane	other
-1.026	0.781	Flrt1	FLRT1	fibronectin leucine rich transmembrane protein 1	Plasma Membrane	other
-1.118	0.0099	Flrt2	FLRT2	fibronectin leucine rich transmembrane protein 2	Plasma Membrane	other
1.053	0.454	Flrt3	FLRT3	fibronectin leucine rich transmembrane protein 3	Plasma Membrane	other
1.014	0.861	Fmn2	FMN2	formin 2	Cytoplasm	other
-1.14	0.296	Fmnl1	FMNL1	formin like 1	Cytoplasm	other
-1.214	0.0753	Fmnl2	FMNL2	formin like 2	Plasma Membrane	other
-1.15	0.321	Fmr1	FMR1	fragile X messenger ribonucleoprotein 1	Cytoplasm	translation regulator
-1.178	0.502	Fn1	FN1	fibronectin 1	Extracellular Space	other
-1.157	0.167	Fn3k	FN3K	fructosamine 3 kinase	Cytoplasm	kinase
1.051	0.159	Fn3krp	FN3KRP	fructosamine 3 kinase related protein	Cytoplasm	kinase
-1.099	0.53	Fnbp1	FNBP1	formin binding protein 1	Nucleus	enzyme
1.9	0.033	Fnbp1l	FNBP1L	formin binding protein 1 like	Cytoplasm	other
1.001	0.999	Fndc3a	FNDC3A	fibronectin type III domain containing 3A	Cytoplasm	other
1.016	0.557	Fnta	FNTA	farnesyltransferase, CAAX box, subunit alpha	Cytoplasm	enzyme
1.002	0.967	Fntb	FNTB	farnesyltransferase, CAAX box, subunit beta	Cytoplasm	enzyme
-1.02	0.729	Folh1	FOLH1	folate hydrolase 1	Plasma Membrane	peptidase
1.199	0.738	Foxh1	FOXH1	forkhead box H1	Nucleus	transcription regulator
1.132	0.135	Foxk1	FOXK1	forkhead box K1	Nucleus	transcription regulator
-1.145	0.212	Foxk2	FOXK2	forkhead box K2	Nucleus	transcription regulator
-1.013	0.865	Foxred1	FOXRED1	FAD dependent oxidoreductase domain containing 1	Cytoplasm	other
1.087	0.0985	Frg1	Frg1/Frg1-ps1	FSHD region gene 1	Other	other
1.397	0.179	Frmd8	FRMD8	FERM domain containing 8	Cytoplasm	other
1.02	0.506	Frrs1l	FRRS1L	ferric chelate reductase 1 like	Cytoplasm	transporter
1.16	0.349	Fry	FRY	FRY microtubule binding protein	Extracellular Space	other
1.088	0.244	Fscn1	FSCN1	fascin actin-bundling protein 1	Cytoplasm	other
-1.124	0.402	Fsd1	FSD1	fibronectin type III and SPRY domain containing 1	Cytoplasm	other
-1.607	0.157	Fsd1l	FSD1L	fibronectin type III and SPRY domain containing 1 like	Other	other
-1.021	0.816	Fsip2	FSIP2	fibrous sheath interacting protein 2	Cytoplasm	other
-1.271	0.042	Fth1	FTH1	ferritin heavy chain 1	Cytoplasm	enzyme
-1.208	0.0263	Ftl1	FTL	ferritin light chain	Extracellular Space	other
-1.091	0.269	Fto	FTO	FTO alpha-ketoglutarate dependent dioxygenase	Nucleus	enzyme
-1.113	0.434	Fubp1	FUBP1	far upstream element binding protein 1	Nucleus	transcription regulator
1.096	0.467	Fuca1	FUCA1	alpha-L-fucosidase 1	Cytoplasm	enzyme
1.053	0.76	Fundc2	Fundc2	FUN14 domain containing 2	Cytoplasm	other
1.104	0.221	Fuom	FUOM	fucose mutarotase	Cytoplasm	enzyme
-1.529	0.0626	Fus	FUS	FUS RNA binding protein	Nucleus	transcription regulator
1.068	0.765	Fut8	FUT8	fucosyltransferase 8	Cytoplasm	enzyme
-1.049	0.206	Fxr1	FXR1	FMR1 autosomal homolog 1	Cytoplasm	other
-1.023	0.571	Fxr2	FXR2	FMR1 autosomal homolog 2	Cytoplasm	other
-1.157	0.156	Fxyd7	FXYD7	FXYD domain containing ion transport regulator 7	Plasma Membrane	ion channel
1.09	0.216	Fyn	FYN	FYN proto-oncogene, Src family tyrosine kinase	Plasma Membrane	kinase
1.146	0.336	Fyttd1	FYTTD1	forty-two-three domain containing 1	Nucleus	other
-1.01	0.852	Faah	FAAH	fatty acid amide hydrolase	Plasma Membrane	enzyme
-1.021	0.676	G3bp1	G3BP1	G3BP stress granule assembly factor 1	Nucleus	enzyme
-1.187	0.274	G3bp2	G3BP2	G3BP stress granule assembly factor 2	Cytoplasm	enzyme
1.117	0.369	G6pdx	G6PD	glucose-6-phosphate dehydrogenase	Cytoplasm	enzyme
-1.167	0.212	Gabarapl1	GABARAPL1	GABA type A receptor associated protein like 1	Cytoplasm	other
1.085	0.5	Gabarapl2	GABARAPL2	GABA type A receptor associated protein like 2	Cytoplasm	other
-1.096	0.228	Gabbr1	GABBR1	gamma-aminobutyric acid type B receptor subunit 1	Plasma Membrane	G-protein coupled receptor
-1.204	0.045	Gabbr2	GABBR2	gamma-aminobutyric acid type B receptor subunit 2	Plasma Membrane	G-protein coupled receptor
-1.184	0.0384	Gabra1	GABRA1	gamma-aminobutyric acid type A receptor subunit alpha1	Plasma Membrane	ion channel
1.509	0.0353	Gabra2	GABRA2	gamma-aminobutyric acid type A receptor subunit alpha2	Plasma Membrane	ion channel
-1.134	0.271	Gabra3	GABRA3	gamma-aminobutyric acid type A receptor subunit alpha3	Plasma Membrane	ion channel
1.1	0.2	Gabra4	GABRA4	gamma-aminobutyric acid type A receptor subunit alpha4	Plasma Membrane	ion channel
-1.025	0.737	Gabra5	GABRA5	gamma-aminobutyric acid type A receptor subunit alpha5	Plasma Membrane	ion channel
1.018	0.808	Gabrb1	GABRB1	gamma-aminobutyric acid type A receptor subunit beta1	Plasma Membrane	ion channel
-1.014	0.701	Gabrb3	GABRB3	gamma-aminobutyric acid type A receptor subunit beta3	Plasma Membrane	ion channel
1.103	0.196	Gabrd	GABRD	gamma-aminobutyric acid type A receptor subunit delta	Plasma Membrane	ion channel
-1.028	0.774	Gabrg2	GABRG2	gamma-aminobutyric acid type A receptor subunit gamma2	Plasma Membrane	ion channel
-1.043	0.526	Gad1	GAD1	glutamate decarboxylase 1	Cytoplasm	enzyme
1.047	0.483	Gad2	GAD2	glutamate decarboxylase 2	Cytoplasm	enzyme
1.096	0.178	Gadd45gip1	GADD45GIP1	GADD45G interacting protein 1	Nucleus	other
-1.135	0.24	Gak	GAK	cyclin G associated kinase	Nucleus	kinase
-1.022	0.754	Gal3st3	GAL3ST3	galactose-3-O-sulfotransferase 3	Cytoplasm	enzyme
1.045	0.244	Galk1	GALK1	galactokinase 1	Cytoplasm	kinase
1.03	0.791	Galk2	GALK2	galactokinase 2	Cytoplasm	kinase
1.051	0.626	Galns	GALNS	galactosamine (N-acetyl)-6-sulfatase	Cytoplasm	enzyme
1.064	0.538	Galnt1	GALNT1	polypeptide N-acetylgalactosaminyltransferase 1	Cytoplasm	enzyme
1.023	0.954	Galnt16	GALNT16	polypeptide N-acetylgalactosaminyltransferase 16	Cytoplasm	enzyme
-1.02	0.762	Galnt2	GALNT2	polypeptide N-acetylgalactosaminyltransferase 2	Cytoplasm	enzyme
-1.299	0.0432	Galt	GALT	galactose-1-phosphate uridylyltransferase	Cytoplasm	enzyme
1.099	0.268	Gamt	GAMT	guanidinoacetate N-methyltransferase	Cytoplasm	enzyme
1.039	0.587	Gan	GAN	gigaxonin	Cytoplasm	other
1.019	0.652	Ganab	GANAB	glucosidase II alpha subunit	Cytoplasm	enzyme
-1.141	0.447	Ganc	GANC	glucosidase alpha, neutral C	Extracellular Space	enzyme
1.476	0.0723	Gap43	GAP43	growth associated protein 43	Plasma Membrane	other
1.027	0.707	Gapdh	GAPDH	glyceraldehyde-3-phosphate dehydrogenase	Cytoplasm	enzyme
1.023	0.835	Gapvd1	GAPVD1	GTPase activating protein and VPS9 domains 1	Cytoplasm	other
1.157	0.454	Garem1	GAREM1	GRB2 associated regulator of MAPK1 subtype 1	Nucleus	other
1.001	0.982	Garnl3	GARNL3	GTPase activating Rap/RanGAP domain like 3	Other	other
1.17	0.218	Q9CZD3	GARS1	glycyl-tRNA synthetase 1	Cytoplasm	enzyme
1.022	0.66	Gart	GART	phosphoribosylglycinamide formyltransferase, phosphoribosylglycinamide synthetase, phosphoribosylaminoimidazole synthetase	Cytoplasm	enzyme
1.044	0.795	Gas2l1	GAS2L1	growth arrest specific 2 like 1	Cytoplasm	other
1.211	0.122	Gas7	GAS7	growth arrest specific 7	Cytoplasm	other
1.025	0.71	Gatad2b	GATAD2B	GATA zinc finger domain containing 2B	Nucleus	transcription regulator
1.137	0.202	Gatb	GATB	glutamyl-tRNA amidotransferase subunit B	Cytoplasm	enzyme
1.069	0.218	Gatc	GATC	glutamyl-tRNA amidotransferase subunit C	Nucleus	enzyme
1.05	0.216	Gatd1	GATD1	glutamine amidotransferase class 1 domain containing 1	Cytoplasm	other
-1.187	0.221	Gatd3a	GATD3	glutamine amidotransferase class 1 domain containing 3	Cytoplasm	other
1.03	0.468	Gatm	GATM	glycine amidinotransferase	Cytoplasm	enzyme
-1.034	0.651	P17439	GBA1	glucosylceramidase beta 1	Cytoplasm	enzyme
1.07	0.2	Gba2	GBA2	glucosylceramidase beta 2	Cytoplasm	enzyme
-1.022	0.795	Gbe1	GBE1	1,4-alpha-glucan branching enzyme 1	Cytoplasm	enzyme
-1.006	0.989	Gbp4	Gbp3	guanylate binding protein 3	Cytoplasm	enzyme
1.272	0.329	Gc	GC	GC vitamin D binding protein	Extracellular Space	transporter
1.069	0.73	Gca	GCA	grancalcin	Cytoplasm	other
1.033	0.475	Gcat	GCAT	glycine C-acetyltransferase	Cytoplasm	enzyme
-1.156	0.217	Gcc2	GCC2	GRIP and coiled-coil domain containing 2	Cytoplasm	other
1.025	0.679	Gcdh	GCDH	glutaryl-CoA dehydrogenase	Cytoplasm	enzyme
1.01	0.82	Gclc	GCLC	glutamate-cysteine ligase catalytic subunit	Cytoplasm	enzyme
-1.359	0.227	Gclm	GCLM	glutamate-cysteine ligase modifier subunit	Cytoplasm	enzyme
-1.033	0.597	Gcn1	GCN1	GCN1 activator of EIF2AK4	Cytoplasm	translation regulator
-1.137	0.0927	Gcsh	GCSH	glycine cleavage system protein H	Cytoplasm	enzyme
1.084	0.27	Gda	GDA	guanine deaminase	Cytoplasm	enzyme
-1.026	0.698	Gdap1	GDAP1	ganglioside induced differentiation associated protein 1	Cytoplasm	other
1.006	0.968	Gdap1l1	GDAP1L1	ganglioside induced differentiation associated protein 1 like 1	Cytoplasm	other
1.183	0.226	Gdap2	GDAP2	ganglioside induced differentiation associated protein 2	Cytoplasm	other
-1.024	0.121	Gde1	GDE1	glycerophosphodiester phosphodiesterase 1	Plasma Membrane	enzyme
1.033	0.445	Gdi1	GDI1	GDP dissociation inhibitor 1	Cytoplasm	other
1.043	0.523	Gdi2	GDI2	GDP dissociation inhibitor 2	Cytoplasm	other
-1.027	0.558	Gdpd1	GDPD1	glycerophosphodiester phosphodiesterase domain containing 1	Cytoplasm	enzyme
1.029	0.679	Gdpd5	GDPD5	glycerophosphodiester phosphodiesterase domain containing 5	Plasma Membrane	enzyme
1.003	0.957	Gdpgp1	GDPGP1	GDP-D-glucose phosphorylase 1	Cytoplasm	other
-1.025	0.707	Gemin5	GEMIN5	gem nuclear organelle associated protein 5	Nucleus	other
1.004	0.851	O54984	GET3	guided entry of tail-anchored proteins factor 3, ATPase	Nucleus	enzyme
1.162	0.307	Get4	GET4	guided entry of tail-anchored proteins factor 4	Cytoplasm	other
-1.434	0.0492	Gfap	GFAP	glial fibrillary acidic protein	Cytoplasm	other
1.011	0.809	Gfm1	GFM1	G elongation factor mitochondrial 1	Cytoplasm	translation regulator
1.089	0.434	Gfm2	GFM2	GTP dependent ribosome recycling factor mitochondrial 2	Cytoplasm	enzyme
-1.12	0.137	Gfod1	GFOD1	Gfo/Idh/MocA-like oxidoreductase domain containing 1	Other	other
-1.053	0.5	Gfra2	GFRA2	GDNF family receptor alpha 2	Plasma Membrane	transmembrane receptor
1.044	0.751	P23591	GFUS	GDP-L-fucose synthase	Plasma Membrane	enzyme
-1.024	0.686	Gga3	GGA3	golgi associated, gamma adaptin ear containing, ARF binding protein 3	Cytoplasm	transporter
-1.068	0.572	Ggact	GGACT	gamma-glutamylamine cyclotransferase	Cytoplasm	enzyme
1.251	0.0375	Ggct	GGCT	gamma-glutamylcyclotransferase	Cytoplasm	enzyme
1.022	0.828	Ggh	GGH	gamma-glutamyl hydrolase	Cytoplasm	peptidase
1.078	0.399	Ggps1	GGPS1	geranylgeranyl diphosphate synthase 1	Cytoplasm	enzyme
-1.013	0.796	Ggt1	GGT1	gamma-glutamyltransferase 1	Plasma Membrane	enzyme
1.012	0.895	Ggt7	GGT7	gamma-glutamyltransferase 7	Plasma Membrane	enzyme
1.034	0.752	Gid8	GID8	GID complex subunit 8 homolog	Nucleus	other
-1.05	0.795	Gigyf1	GIGYF1	GRB10 interacting GYF protein 1	Extracellular Space	other
-1.093	0.163	Gigyf2	GIGYF2	GRB10 interacting GYF protein 2	Cytoplasm	other
1.025	0.78	Gipc1	GIPC1	GIPC PDZ domain containing family member 1	Cytoplasm	other
-1.117	0.245	Git1	GIT1	GIT ArfGAP 1	Cytoplasm	other
-1.126	0.168	Gja1	GJA1	gap junction protein alpha 1	Plasma Membrane	transporter
-1.037	0.798	Gjc2	GJC2	gap junction protein gamma 2	Plasma Membrane	transporter
1.105	0.58	Gjc3	GJC3	gap junction protein gamma 3	Extracellular Space	transporter
1.04	0.443	Gk	GK	glycerol kinase	Cytoplasm	enzyme
-1.114	0.234	Gla	GLA	galactosidase alpha	Cytoplasm	enzyme
1.006	0.931	Glb1	GLB1	galactosidase beta 1	Cytoplasm	enzyme
-1.036	0.68	Gldc	GLDC	glycine decarboxylase	Cytoplasm	enzyme
-1.089	0.603	Gle1	GLE1	GLE1 RNA export mediator	Nucleus	other
1.041	0.9	Glg1	GLG1	golgi glycoprotein 1	Cytoplasm	other
1.035	0.705	Glmp	GLMP	glycosylated lysosomal membrane protein	Cytoplasm	transcription regulator
1.07	0.486	Glo1	GLO1	glyoxalase I	Cytoplasm	enzyme
1.165	0.2	Glod4	GLOD4	glyoxalase domain containing 4	Cytoplasm	enzyme
-1.064	0.705	Glrb	GLRB	glycine receptor beta	Plasma Membrane	ion channel
-1.048	0.479	Glrx	GLRX	glutaredoxin	Cytoplasm	enzyme
-1.174	0.339	Glrx3	GLRX3	glutaredoxin 3	Cytoplasm	enzyme
-1.118	0.562	Gls	GLS	glutaminase	Cytoplasm	enzyme
1.013	0.914	Gltp	GLTP	glycolipid transfer protein	Cytoplasm	transporter
1.008	0.941	Glud1	GLUD1	glutamate dehydrogenase 1	Cytoplasm	enzyme
-1.006	0.881	Glul	GLUL	glutamate-ammonia ligase	Cytoplasm	enzyme
1.144	0.141	Glyctk	GLYCTK	glycerate kinase	Cytoplasm	other
-1.124	0.231	Glyr1	GLYR1	glyoxylate reductase 1 homolog	Nucleus	other
-1.094	0.228	Gm2a	GM2A	ganglioside GM2 activator	Cytoplasm	enzyme
-1.167	0.228	Rpl29	Gm8210 (includes others)	60S ribosomal protein L29	Cytoplasm	other
1.167	0.0872	Gmds	GMDS	GDP-mannose 4,6-dehydratase	Cytoplasm	enzyme
-1.052	0.448	Gmfb	GMFB	glia maturation factor beta	Cytoplasm	growth factor
-1	0.995	Gmppa	GMPPA	GDP-mannose pyrophosphorylase A	Cytoplasm	enzyme
1.019	0.658	Gmppb	GMPPB	GDP-mannose pyrophosphorylase B	Cytoplasm	enzyme
1.287	0.0445	Gmpr	GMPR	guanosine monophosphate reductase	Cytoplasm	enzyme
1.015	0.583	Gmpr2	GMPR2	guanosine monophosphate reductase 2	Cytoplasm	enzyme
-1.09	0.101	Gmps	GMPS	guanine monophosphate synthase	Nucleus	enzyme
-1.072	0.459	Gna11	GNA11	G protein subunit alpha 11	Plasma Membrane	enzyme
-1.148	0.176	Gna13	GNA13	G protein subunit alpha 13	Plasma Membrane	enzyme
-1.039	0.345	Gnai1	GNAI1	G protein subunit alpha i1	Plasma Membrane	enzyme
-1.079	0.028	Gnai2	GNAI2	G protein subunit alpha i2	Plasma Membrane	enzyme
-1.095	0.474	Gnai3	GNAI3	G protein subunit alpha i3	Cytoplasm	enzyme
1.543	0.0307	Gnal	GNAL	G protein subunit alpha L	Cytoplasm	enzyme
1.222	0.611	Gnao1	GNAO1	G protein subunit alpha o1	Plasma Membrane	enzyme
1.915	0.522	Gnao1	GNAO1	G protein subunit alpha o1	Plasma Membrane	enzyme
-1.009	0.787	Gnaq	GNAQ	G protein subunit alpha q	Plasma Membrane	enzyme
1.047	0.449	Gnas	GNAS	GNAS complex locus	Plasma Membrane	enzyme
-1.092	0.2	Gnaz	GNAZ	G protein subunit alpha z	Plasma Membrane	enzyme
1.013	0.759	Gnb1	GNB1	G protein subunit beta 1	Plasma Membrane	enzyme
1.047	0.233	Gnb2	GNB2	G protein subunit beta 2	Plasma Membrane	other
1.039	0.659	Gnb4	GNB4	G protein subunit beta 4	Plasma Membrane	other
1.047	0.258	Gnb5	GNB5	G protein subunit beta 5	Plasma Membrane	enzyme
1.023	0.879	Gng11	GNG11	G protein subunit gamma 11	Plasma Membrane	other
-1.177	0.0957	Gng12	GNG12	G protein subunit gamma 12	Plasma Membrane	enzyme
1.037	0.935	Gng13	GNG13	G protein subunit gamma 13	Plasma Membrane	enzyme
-1.099	0.109	Gng2	GNG2	G protein subunit gamma 2	Plasma Membrane	other
-1.094	0.238	Gng3	GNG3	G protein subunit gamma 3	Plasma Membrane	other
-1.005	0.944	Gng5	GNG5	G protein subunit gamma 5	Plasma Membrane	other
2.281	0.00904	Gng7	GNG7	G protein subunit gamma 7	Plasma Membrane	other
-1.185	0.0699	Gnl1	GNL1	G protein nucleolar 1 (putative)	Nucleus	other
-1.077	0.405	Gnpat	GNPAT	glyceronephosphate O-acyltransferase	Cytoplasm	enzyme
1.02	0.848	Gnpda1	GNPDA1	glucosamine-6-phosphate deaminase 1	Cytoplasm	enzyme
1.038	0.649	Gnpda2	GNPDA2	glucosamine-6-phosphate deaminase 2	Cytoplasm	other
-1.068	0.246	Gns	GNS	glucosamine (N-acetyl)-6-sulfatase	Cytoplasm	enzyme
-1.011	0.852	Golga3	GOLGA3	golgin A3	Cytoplasm	transporter
-1.154	0.155	Golga4	GOLGA4	golgin A4	Cytoplasm	other
-1.222	0.26	Golga5	GOLGA5	golgin A5	Cytoplasm	kinase
-1.047	0.415	GOLGA7B	GOLGA7B	golgin A7 family member B	Other	other
1.035	0.728	Q6P2L7	GOLM2	golgi membrane protein 2	Cytoplasm	other
-1.005	0.959	Golph3	GOLPH3	golgi phosphoprotein 3	Cytoplasm	other
1.073	0.649	Gon7	GON7	GON7 subunit of KEOPS complex	Nucleus	other
1.002	0.974	Gorasp2	GORASP2	golgi reassembly stacking protein 2	Cytoplasm	other
1.139	0.155	Got1	GOT1	glutamic-oxaloacetic transaminase 1	Cytoplasm	enzyme
1.102	0.259	Got2	GOT2	glutamic-oxaloacetic transaminase 2	Cytoplasm	enzyme
1.783	0.00694	Gpat4	GPAT4	glycerol-3-phosphate acyltransferase 4	Cytoplasm	enzyme
-1.053	0.655	Gpatch1	GPATCH1	G-patch domain containing 1	Extracellular Space	other
-1.158	0.177	Gpc1	GPC1	glypican 1	Plasma Membrane	transmembrane receptor
-1.142	0.0125	Gpc5	GPC5	glypican 5	Plasma Membrane	other
1.064	0.151	Gpcpd1	GPCPD1	glycerophosphocholine phosphodiesterase 1	Cytoplasm	other
-1.109	0.193	Gpd1	GPD1	glycerol-3-phosphate dehydrogenase 1	Cytoplasm	enzyme
1.121	0.0628	Gpd1l	GPD1L	glycerol-3-phosphate dehydrogenase 1 like	Cytoplasm	enzyme
1.009	0.771	Gpd2	GPD2	glycerol-3-phosphate dehydrogenase 2	Cytoplasm	enzyme
1.109	0.013	Gphn	GPHN	gephyrin	Plasma Membrane	enzyme
1.116	0.125	Gpi	GPI	glucose-6-phosphate isomerase	Extracellular Space	enzyme
-1.083	0.357	Gpkow	GPKOW	G-patch domain and KOW motifs	Nucleus	other
-1.012	0.922	Gpld1	GPLD1	glycosylphosphatidylinositol specific phospholipase D1	Cytoplasm	enzyme
-1.085	0.584	Gpm6a	GPM6A	glycoprotein M6A	Plasma Membrane	ion channel
1.05	0.712	Gpm6b	GPM6B	glycoprotein M6B	Plasma Membrane	other
-1.043	0.275	Gpr158	GPR158	G protein-coupled receptor 158	Plasma Membrane	G-protein coupled receptor
-1.04	0.691	Gpr162	GPR162	G protein-coupled receptor 162	Plasma Membrane	G-protein coupled receptor
-1.099	0.251	Gpr52	GPR52	G protein-coupled receptor 52	Plasma Membrane	G-protein coupled receptor
1.123	0.274	Gprasp2	GPRASP2	G protein-coupled receptor associated sorting protein 2	Cytoplasm	other
1.02	0.724	Gprc5b	GPRC5B	G protein-coupled receptor class C group 5 member B	Plasma Membrane	G-protein coupled receptor
-1.02	0.852	Gprin1	GPRIN1	G protein regulated inducer of neurite outgrowth 1	Plasma Membrane	other
1.172	0.0223	Gprin3	GPRIN3	GPRIN family member 3	Other	other
1.033	0.506	Gps1	GPS1	G protein pathway suppressor 1	Nucleus	other
1.066	0.54	Gpsm1	GPSM1	G protein signaling modulator 1	Cytoplasm	other
-1.106	0.139	Gpt	GPT	glutamic--pyruvic transaminase	Cytoplasm	enzyme
1.238	0.00838	Gpt2	GPT2	glutamic--pyruvic transaminase 2	Cytoplasm	enzyme
1.065	0.579	Gpx1	GPX1	glutathione peroxidase 1	Cytoplasm	enzyme
1.116	0.179	Gpx4	GPX4	glutathione peroxidase 4	Cytoplasm	enzyme
-1.139	0.146	Gpaa1	GPAA1	glycosylphosphatidylinositol anchor attachment 1	Cytoplasm	enzyme
1.016	0.902	Gramd1b	GRAMD1B	GRAM domain containing 1B	Cytoplasm	transporter
1.05	0.509	Grb2	GRB2	growth factor receptor bound protein 2	Cytoplasm	other
1.053	0.306	Grhpr	GRHPR	glyoxylate and hydroxypyruvate reductase	Cytoplasm	enzyme
1.011	0.901	Gria1	GRIA1	glutamate ionotropic receptor AMPA type subunit 1	Plasma Membrane	ion channel
-1.056	0.475	Gria2	GRIA2	glutamate ionotropic receptor AMPA type subunit 2	Plasma Membrane	ion channel
-1.128	0.135	Gria3	GRIA3	glutamate ionotropic receptor AMPA type subunit 3	Plasma Membrane	ion channel
-1.067	0.283	Gria4	GRIA4	glutamate ionotropic receptor AMPA type subunit 4	Plasma Membrane	ion channel
1.031	0.631	Grid1	GRID1	glutamate ionotropic receptor delta type subunit 1	Plasma Membrane	ion channel
-1.034	0.783	Grid2	GRID2	glutamate ionotropic receptor delta type subunit 2	Plasma Membrane	ion channel
1.017	0.791	Grik2	GRIK2	glutamate ionotropic receptor kainate type subunit 2	Plasma Membrane	ion channel
1.013	0.832	Grik3	GRIK3	glutamate ionotropic receptor kainate type subunit 3	Plasma Membrane	ion channel
1.052	0.698	Grik5	GRIK5	glutamate ionotropic receptor kainate type subunit 5	Plasma Membrane	ion channel
-1.058	0.545	Grin1	GRIN1	glutamate ionotropic receptor NMDA type subunit 1	Plasma Membrane	ion channel
-1.168	0.0759	Grin2a	GRIN2A	glutamate ionotropic receptor NMDA type subunit 2A	Plasma Membrane	ion channel
1.009	0.901	Grin2b	GRIN2B	glutamate ionotropic receptor NMDA type subunit 2B	Plasma Membrane	ion channel
1.013	0.854	Grip1	GRIP1	glutamate receptor interacting protein 1	Plasma Membrane	transcription regulator
-1.071	0.494	Gripap1	GRIPAP1	GRIP1 associated protein 1	Plasma Membrane	other
-1.035	0.369	Grk2	GRK2	G protein-coupled receptor kinase 2	Cytoplasm	kinase
-1.133	0.375	Q3UYH7	GRK3	G protein-coupled receptor kinase 3	Cytoplasm	kinase
-1.039	0.692	Grk6	GRK6	G protein-coupled receptor kinase 6	Plasma Membrane	kinase
1.241	0.125	Grm1	GRM1	glutamate metabotropic receptor 1	Plasma Membrane	G-protein coupled receptor
-1.132	0.0219	Grm2	GRM2	glutamate metabotropic receptor 2	Plasma Membrane	G-protein coupled receptor
-1.119	0.42	Grm3	GRM3	glutamate metabotropic receptor 3	Plasma Membrane	G-protein coupled receptor
-1.061	0.594	Grm4	GRM4	glutamate metabotropic receptor 4	Plasma Membrane	G-protein coupled receptor
1.162	0.166	Grm5	GRM5	glutamate metabotropic receptor 5	Plasma Membrane	G-protein coupled receptor
-1.026	0.432	Grm7	GRM7	glutamate metabotropic receptor 7	Plasma Membrane	G-protein coupled receptor
-1.017	0.824	Grm8	GRM8	glutamate metabotropic receptor 8	Plasma Membrane	G-protein coupled receptor
1.106	0.569	Grpel1	GRPEL1	GrpE like 1, mitochondrial	Cytoplasm	other
-1.12	0.471	Grsf1	GRSF1	G-rich RNA sequence binding factor 1	Cytoplasm	other
1.352	0.308	Gsdma2	Gsdma2/Gsdma3	gasdermin A3	Nucleus	transporter
1.015	0.778	Gsk3a	GSK3A	glycogen synthase kinase 3 alpha	Nucleus	kinase
1.033	0.632	Gsk3b	GSK3B	glycogen synthase kinase 3 beta	Nucleus	kinase
-1.004	0.913	Gsn	GSN	gelsolin	Extracellular Space	other
-1.077	0.202	Gspt1	GSPT1	G1 to S phase transition 1	Cytoplasm	translation regulator
1.22	0.0563	Gsr	GSR	glutathione-disulfide reductase	Cytoplasm	enzyme
1.068	0.18	Gss	GSS	glutathione synthetase	Cytoplasm	enzyme
1.021	0.812	Gsta4	Gsta4	glutathione S-transferase, alpha 4	Cytoplasm	enzyme
-1.029	0.512	Gstk1	GSTK1	glutathione S-transferase kappa 1	Cytoplasm	enzyme
1.075	0.139	Gstm1	Gstm1	glutathione S-transferase, mu 1	Cytoplasm	enzyme
-1.02	0.649	Gstm5	GSTM3	glutathione S-transferase mu 3	Cytoplasm	enzyme
1.111	0.123	Gstm7	Gstm7	glutathione S-transferase, mu 7	Cytoplasm	enzyme
1.029	0.825	Gsto1	GSTO1	glutathione S-transferase omega 1	Cytoplasm	enzyme
1.137	0.146	Gstp1	GSTP1	glutathione S-transferase pi 1	Cytoplasm	enzyme
-1.003	0.966	Gstz1	GSTZ1	glutathione S-transferase zeta 1	Cytoplasm	enzyme
1.01	0.783	Gtf2b	GTF2B	general transcription factor IIB	Nucleus	transcription regulator
1.129	0.6	Gtf2i	GTF2I	general transcription factor IIi	Nucleus	transcription regulator
1	0.995	Gtpbp1	GTPBP1	GTP binding protein 1	Cytoplasm	enzyme
-1.182	0.294	Gtpbp3	GTPBP3	GTP binding protein 3, mitochondrial	Cytoplasm	enzyme
-1.069	0.309	Gtpbp8	GTPBP8	GTP binding protein 8	Cytoplasm	other
-1.021	0.565	Gucy1a1	GUCY1A1	guanylate cyclase 1 soluble subunit alpha 1	Cytoplasm	enzyme
1.015	0.668	Gucy1b1	GUCY1B1	guanylate cyclase 1 soluble subunit beta 1	Cytoplasm	enzyme
1.081	0.486	Guf1	GUF1	GTP binding elongation factor GUF1	Cytoplasm	other
-1.154	0.393	Guk1	GUK1	guanylate kinase 1	Cytoplasm	kinase
-1.101	0.226	Gusb	GUSB	glucuronidase beta	Cytoplasm	enzyme
1.182	0.0953	Gyg1	GYG1	glycogenin 1	Cytoplasm	enzyme
-1.111	0.224	Gys1	GYS1	glycogen synthase 1	Cytoplasm	enzyme
-2.117	0.26	Gzmb	Gzmb/Gzmbl1	granzyme B	Cytoplasm	peptidase
1.201	0.0637	Gaa	GAA	alpha glucosidase	Cytoplasm	enzyme
-1.372	0.0209	H1f0	H1-0	H1.0 linker histone	Nucleus	other
1.017	0.851	P43275	H1-1	H1.1 linker histone, cluster member	Nucleus	other
-1.485	0.174	P15864	H1-2	H1.2 linker histone, cluster member	Nucleus	other
-1.359	0.107	P43274	H1-4	H1.4 linker histone, cluster member	Nucleus	other
-1.294	0.159	P43276	H1-5	H1.5 linker histone, cluster member	Nucleus	other
1.09	0.649	P43277	H1f3	H1.3 linker histone, cluster member	Nucleus	other
-1.236	0.277	Q8BFU2	H2AC25	H2A clustered histone 25	Nucleus	other
-1.124	0.551	P27661	H2AX	H2A.X variant histone	Nucleus	transcription regulator
-1.076	0.249	Q3THW5	H2AZ2	H2A.Z variant histone 2	Nucleus	other
-1.254	0.0904	Q64525	H2bc18	H2B clustered histone 18	Nucleus	other
-1.131	0.0347	Hist2h2be	H2BC21	H2B clustered histone 21	Nucleus	other
-1.018	0.913	H3f3a	H3-3A	H3.3 histone A	Nucleus	other
-1.113	0.3	Hist1h4a	H4c8	H4 clustered histone 8	Nucleus	other
-1.431	0.0393	Habp4	HABP4	hyaluronan binding protein 4	Cytoplasm	other
-1.183	0.193	Hacd3	HACD3	3-hydroxyacyl-CoA dehydratase 3	Cytoplasm	other
1.273	0.481	Hace1	HACE1	HECT domain and ankyrin repeat containing E3 ubiquitin protein ligase 1	Cytoplasm	enzyme
1.07	0.132	Hacl1	HACL1	2-hydroxyacyl-CoA lyase 1	Cytoplasm	enzyme
1.032	0.583	Ilvbl	HACL2	2-hydroxyacyl-CoA lyase 2	Cytoplasm	enzyme
-1.067	0.484	Hadh	HADH	hydroxyacyl-CoA dehydrogenase	Cytoplasm	enzyme
-1.088	0.368	Hadha	HADHA	hydroxyacyl-CoA dehydrogenase trifunctional multienzyme complex subunit alpha	Cytoplasm	enzyme
-1.118	0.324	Hadhb	HADHB	hydroxyacyl-CoA dehydrogenase trifunctional multienzyme complex subunit beta	Cytoplasm	enzyme
-1.003	0.895	Hagh	HAGH	hydroxyacylglutathione hydrolase	Cytoplasm	enzyme
1.116	0.194	Haghl	HAGHL	hydroxyacylglutathione hydrolase like	Other	enzyme
-1.198	0.11	Hapln1	HAPLN1	hyaluronan and proteoglycan link protein 1	Extracellular Space	other
-1.377	0.0296	Hapln2	HAPLN2	hyaluronan and proteoglycan link protein 2	Extracellular Space	other
-1.059	0.565	Hapln3	HAPLN3	hyaluronan and proteoglycan link protein 3	Extracellular Space	other
-1.276	0.164	Hapln4	HAPLN4	hyaluronan and proteoglycan link protein 4	Extracellular Space	other
1.141	0.125	Q61035	HARS1	histidyl-tRNA synthetase 1	Cytoplasm	enzyme
1.015	0.814	Hars2	HARS2	histidyl-tRNA synthetase 2, mitochondrial	Cytoplasm	enzyme
1.08	0.126	Hax1	HAX1	HCLS1 associated protein X-1	Cytoplasm	other
1.296	0.506	P01942	HBA2	hemoglobin subunit alpha 2	Extracellular Space	enzyme
-1.058	0.67	Hbb-b2	Hbb-b2	hemoglobin, beta adult minor chain	Other	other
1.158	0.628	Hbb-b1	Hbb-bs/Hbb-bt	hemoglobin, beta adult s chain	Extracellular Space	enzyme
1.466	0.0419	Hccs	HCCS	holocytochrome c synthase	Cytoplasm	enzyme
-1.032	0.647	Hcfc1	HCFC1	host cell factor C1	Nucleus	transcription regulator
-1.227	0.262	Hcls1	HCLS1	hematopoietic cell-specific Lyn substrate 1	Nucleus	other
-1.003	0.982	Hcn1	HCN1	hyperpolarization activated cyclic nucleotide gated potassium channel 1	Plasma Membrane	ion channel
-1.204	0.113	Hcn2	HCN2	hyperpolarization activated cyclic nucleotide gated potassium and sodium channel 2	Plasma Membrane	ion channel
-1.02	0.893	Hcn3	HCN3	hyperpolarization activated cyclic nucleotide gated potassium channel 3	Plasma Membrane	ion channel
1.018	0.851	Hdac1	HDAC1	histone deacetylase 1	Nucleus	enzyme
1.305	0.023	Hdac10	HDAC10	histone deacetylase 10	Nucleus	transcription regulator
1.018	0.727	Hdac11	HDAC11	histone deacetylase 11	Nucleus	transcription regulator
1.002	0.996	Hdac4	HDAC4	histone deacetylase 4	Nucleus	transcription regulator
1.05	0.212	Hdac6	HDAC6	histone deacetylase 6	Nucleus	transcription regulator
1.274	0.0891	Hddc2	HDDC2	HD domain containing 2	Cytoplasm	other
-1.017	0.885	Hdgf	HDGF	heparin binding growth factor	Extracellular Space	growth factor
-1.033	0.811	Hdgfl2	HDGFL2	HDGF like 2	Nucleus	other
1.014	0.885	Hdgfl3	HDGFL3	HDGF like 3	Nucleus	other
-1.022	0.884	Hdhd2	HDHD2	haloacid dehalogenase like hydrolase domain containing 2	Cytoplasm	other
1.067	0.598	Hdhd3	HDHD3	haloacid dehalogenase like hydrolase domain containing 3	Cytoplasm	enzyme
-1.216	0.139	Hdlbp	HDLBP	high density lipoprotein binding protein	Nucleus	transporter
1.045	0.797	Heatr5b	HEATR5B	HEAT repeat containing 5B	Cytoplasm	other
1.869	0.0463	Hebp1	HEBP1	heme binding protein 1	Cytoplasm	other
1.097	0.0372	Hectd1	HECTD1	HECT domain E3 ubiquitin protein ligase 1	Other	enzyme
1.035	0.488	Hectd3	HECTD3	HECT domain E3 ubiquitin protein ligase 3	Cytoplasm	enzyme
1.207	0.118	Hecw1	HECW1	HECT, C2 and WW domain containing E3 ubiquitin protein ligase 1	Cytoplasm	enzyme
-1.039	0.581	Hecw2	HECW2	HECT, C2 and WW domain containing E3 ubiquitin protein ligase 2	Extracellular Space	enzyme
-1.082	0.493	Hepacam	HEPACAM	hepatic and glial cell adhesion molecule	Plasma Membrane	other
1.088	0.344	Heph	HEPH	hephaestin	Plasma Membrane	transporter
-1.017	0.938	Herc2	HERC2	HECT and RLD domain containing E3 ubiquitin protein ligase 2	Cytoplasm	enzyme
1.011	0.817	Herc4	HERC4	HECT and RLD domain containing E3 ubiquitin protein ligase 4	Cytoplasm	enzyme
1.001	0.99	Hexa	HEXA	hexosaminidase subunit alpha	Cytoplasm	enzyme
-1.102	0.314	Hexb	HEXB	hexosaminidase subunit beta	Cytoplasm	enzyme
1.213	0.00882	Hfm1	HFM1	helicase for meiosis 1	Other	other
1.074	0.588	Hgh1	HGH1	HGH1 cochaperone	Other	other
1.085	0.82	Hgs	HGS	hepatocyte growth factor-regulated tyrosine kinase substrate	Cytoplasm	other
1.098	0.0644	Hibadh	HIBADH	3-hydroxyisobutyrate dehydrogenase	Cytoplasm	enzyme
1.017	0.885	Hibch	HIBCH	3-hydroxyisobutyryl-CoA hydrolase	Cytoplasm	enzyme
1.033	0.502	Hid1	HID1	HID1 domain containing	Other	other
1.091	0.23	Hikeshi	HIKESHI	heat shock protein nuclear import factor hikeshi	Nucleus	other
-1.17	0.213	Hint1	HINT1	histidine triad nucleotide binding protein 1	Nucleus	enzyme
-1.15	0.102	Hint2	HINT2	histidine triad nucleotide binding protein 2	Cytoplasm	enzyme
-1.072	0.0684	Hint3	HINT3	histidine triad nucleotide binding protein 3	Cytoplasm	enzyme
1.013	0.857	Hip1	HIP1	huntingtin interacting protein 1	Cytoplasm	other
-1.13	0.282	Hip1r	HIP1R	huntingtin interacting protein 1 related	Cytoplasm	other
-1.005	0.959	Hk1	HK1	hexokinase 1	Cytoplasm	kinase
1.125	0.18	Hk2	HK2	hexokinase 2	Cytoplasm	kinase
-1.049	0.714	H2-D1	HLA-A	major histocompatibility complex, class I, A	Plasma Membrane	other
1.28	0.334	H2-Q10	HLA-A	major histocompatibility complex, class I, A	Plasma Membrane	other
1.072	0.605	Hlcs	HLCS	holocarboxylase synthetase	Cytoplasm	enzyme
1.118	0.236	Hmbs	HMBS	hydroxymethylbilane synthase	Cytoplasm	enzyme
-1.321	0.348	Hmga1	HMGA1	high mobility group AT-hook 1	Nucleus	transcription regulator
1.047	0.716	Hmgb1	HMGB1	high mobility group box 1	Nucleus	transcription regulator
1.19	0.435	Hmgb3	HMGB3	high mobility group box 3	Nucleus	other
1.135	0.03	Hmgcl	HMGCL	3-hydroxy-3-methylglutaryl-CoA lyase	Cytoplasm	enzyme
-1.108	0.188	Hmgcs1	HMGCS1	3-hydroxy-3-methylglutaryl-CoA synthase 1	Cytoplasm	enzyme
-1.047	0.844	Hmgn1	HMGN1	high mobility group nucleosome binding domain 1	Nucleus	transcription regulator
1.457	0.0542	Hmgn2	HMGN2	high mobility group nucleosomal binding domain 2	Nucleus	other
1.066	0.631	Hmgn3	HMGN3	high mobility group nucleosomal binding domain 3	Nucleus	other
1.07	0.34	Hmox2	HMOX2	heme oxygenase 2	Cytoplasm	enzyme
1.103	0.564	Hnmt	HNMT	histamine N-methyltransferase	Cytoplasm	enzyme
-1.06	0.601	Hnrnpa0	HNRNPA0	heterogeneous nuclear ribonucleoprotein A0	Nucleus	other
-1.252	0.0825	Hnrnpa1	HNRNPA1	heterogeneous nuclear ribonucleoprotein A1	Nucleus	other
-1.275	0.0577	Hnrnpa2b1	HNRNPA2B1	heterogeneous nuclear ribonucleoprotein A2/B1	Nucleus	other
-1.309	0.0082	Hnrnpa3	HNRNPA3	heterogeneous nuclear ribonucleoprotein A3	Nucleus	other
1.014	0.722	Hnrnpab	HNRNPAB	heterogeneous nuclear ribonucleoprotein A/B	Nucleus	enzyme
-1.108	0.306	Hnrnpc	HNRNPC	heterogeneous nuclear ribonucleoprotein C	Nucleus	other
-1.015	0.869	Hnrnpd	HNRNPD	heterogeneous nuclear ribonucleoprotein D	Nucleus	transcription regulator
-1.065	0.121	Hnrnpdl	HNRNPDL	heterogeneous nuclear ribonucleoprotein D like	Nucleus	other
-1.241	0.146	Hnrnpf	HNRNPF	heterogeneous nuclear ribonucleoprotein F	Nucleus	other
-1.056	0.62	Hnrnph1	HNRNPH1	heterogeneous nuclear ribonucleoprotein H1	Nucleus	other
1.007	0.847	Hnrnph2	HNRNPH2	heterogeneous nuclear ribonucleoprotein H2	Nucleus	other
-1.172	0.285	Hnrnpk	HNRNPK	heterogeneous nuclear ribonucleoprotein K	Nucleus	other
1.04	0.798	Hnrnpl	HNRNPL	heterogeneous nuclear ribonucleoprotein L	Nucleus	other
-1.055	0.681	Hnrnpll	HNRNPLL	heterogeneous nuclear ribonucleoprotein L like	Plasma Membrane	other
[truncated: 3,162 more rows]

## Sheet: WT ipsi vs WT contra
© 2000-2026 QIAGEN. All rights reserved.			WT ipsilateral / WT contralateral
Expr Fold Change	Expr p-value	ID	Symbol	Entrez Gene Name	Location	Type(s)
-1.058	0.173	Abat	ABAT	4-aminobutyrate aminotransferase	Cytoplasm	enzyme
1.016	0.303	Abca2	ABCA2	ATP binding cassette subfamily A member 2	Plasma Membrane	transporter
1.021	0.221	Abca3	ABCA3	ATP binding cassette subfamily A member 3	Cytoplasm	transporter
1.103	0.0603	Abca5	ABCA5	ATP binding cassette subfamily A member 5	Plasma Membrane	transporter
1.051	0.261	Abca7	ABCA7	ATP binding cassette subfamily A member 7	Plasma Membrane	transporter
1.229	0.218	Abca8b	Abca8b	ATP-binding cassette, sub-family A member 8b	Plasma Membrane	transporter
1.001	0.492	Abca9	ABCA9	ATP binding cassette subfamily A member 9	Other	transporter
-1.018	0.407	Abcb10	ABCB10	ATP binding cassette subfamily B member 10	Cytoplasm	transporter
1.021	0.396	Abcb1a	Abcb1a	ATP-binding cassette, sub-family B member 1A	Plasma Membrane	transporter
1.121	0.276	Abcb5	ABCB5	ATP binding cassette subfamily B member 5	Plasma Membrane	transporter
1.025	0.458	Abcb6	ABCB6	ATP binding cassette subfamily B member 6 (LAN blood group)	Cytoplasm	transporter
-1.069	0.335	Abcb7	ABCB7	ATP binding cassette subfamily B member 7	Cytoplasm	transporter
1.03	0.382	Abcb8	ABCB8	ATP binding cassette subfamily B member 8	Cytoplasm	transporter
-1.018	0.357	Abcb9	ABCB9	ATP binding cassette subfamily B member 9	Cytoplasm	transporter
1	0.479	Abcd3	ABCD3	ATP binding cassette subfamily D member 3	Cytoplasm	transporter
-1.042	0.123	Abce1	ABCE1	ATP binding cassette subfamily E member 1	Cytoplasm	transporter
1.022	0.466	Abcf1	ABCF1	ATP binding cassette subfamily F member 1	Cytoplasm	transporter
-1.063	0.144	Abcf2	ABCF2	ATP binding cassette subfamily F member 2	Cytoplasm	transporter
-1.058	0.375	Abcf3	ABCF3	ATP binding cassette subfamily F member 3	Other	transporter
1.01	0.405	Abcg2	ABCG2	ATP binding cassette subfamily G member 2 (JR blood group)	Plasma Membrane	transporter
-1.004	0.431	Abhd10	ABHD10	abhydrolase domain containing 10, depalmitoylase	Cytoplasm	enzyme
1.048	0.312	Abhd11	ABHD11	abhydrolase domain containing 11	Cytoplasm	enzyme
-1.006	0.475	Abhd12	ABHD12	abhydrolase domain containing 12, lysophospholipase	Plasma Membrane	enzyme
-1.01	0.433	Abhd14b	ABHD14B	abhydrolase domain containing 14B	Cytoplasm	enzyme
1	0.494	Abhd16a	ABHD16A	abhydrolase domain containing 16A, phospholipase	Other	enzyme
-1.018	0.377	Abhd17a	ABHD17A	abhydrolase domain containing 17A, depalmitoylase	Plasma Membrane	enzyme
-1.048	0.0767	Abhd17b	ABHD17B	abhydrolase domain containing 17B, depalmitoylase	Plasma Membrane	peptidase
1.045	0.342	Abhd3	ABHD3	abhydrolase domain containing 3, phospholipase	Plasma Membrane	enzyme
-1.035	0.401	Abhd6	ABHD6	abhydrolase domain containing 6, acylglycerol lipase	Cytoplasm	enzyme
1.028	0.35	Abi1	ABI1	abl interactor 1	Cytoplasm	other
1.01	0.452	Abi2	ABI2	abl interactor 2	Cytoplasm	other
1.123	0.203	Abi3	ABI3	ABI family member 3	Plasma Membrane	other
-1.094	0.223	Abl1	ABL1	ABL proto-oncogene 1, non-receptor tyrosine kinase	Nucleus	kinase
-1.114	0.237	Ablim1	ABLIM1	actin binding LIM protein 1	Cytoplasm	other
1.033	0.35	Ablim2	ABLIM2	actin binding LIM protein family member 2	Cytoplasm	other
-1.025	0.309	Abr	ABR	ABR activator of RhoGEF and GTPase	Cytoplasm	other
1.006	0.452	Abracl	ABRACL	ABRA C-terminal like	Nucleus	other
1.112	0.0619	Abraxas2	ABRAXAS2	abraxas 2, BRISC complex subunit	Nucleus	other
-1.009	0.444	Q6GQW0	ABTB3	ankyrin repeat and BTB domain containing 3	Other	transcription regulator
1.024	0.359	Acaca	ACACA	acetyl-CoA carboxylase alpha	Cytoplasm	enzyme
1.032	0.38	Acad10	ACAD10	acyl-CoA dehydrogenase family member 10	Cytoplasm	enzyme
1.035	0.383	Acad11	ACAD11	acyl-CoA dehydrogenase family member 11	Cytoplasm	enzyme
-1.047	0.204	Acad8	ACAD8	acyl-CoA dehydrogenase family member 8	Cytoplasm	enzyme
-1.007	0.468	Acad9	ACAD9	acyl-CoA dehydrogenase family member 9	Cytoplasm	enzyme
-1.055	0.264	Acadl	ACADL	acyl-CoA dehydrogenase long chain	Cytoplasm	enzyme
-1.004	0.444	Acadm	ACADM	acyl-CoA dehydrogenase medium chain	Cytoplasm	enzyme
-1.034	0.289	Acads	ACADS	acyl-CoA dehydrogenase short chain	Cytoplasm	enzyme
-1.016	0.427	Acadsb	ACADSB	acyl-CoA dehydrogenase short/branched chain	Cytoplasm	enzyme
1.013	0.422	Acadvl	ACADVL	acyl-CoA dehydrogenase very long chain	Cytoplasm	enzyme
1.112	0.298	Acan	ACAN	aggrecan	Extracellular Space	other
1.061	0.253	Acap2	ACAP2	ArfGAP with coiled-coil, ankyrin repeat and PH domains 2	Nucleus	other
-1.041	0.33	Acat1	ACAT1	acetyl-CoA acetyltransferase 1	Cytoplasm	enzyme
-1.009	0.432	Acat2	ACAT2	acetyl-CoA acetyltransferase 2	Cytoplasm	enzyme
1.062	0.321	Ace	Ace	angiotensin I converting enzyme	Plasma Membrane	peptidase
1.009	0.459	Ace2	ACE2	angiotensin converting enzyme 2	Plasma Membrane	peptidase
1.003	0.494	Ache	ACHE	acetylcholinesterase (Yt blood group)	Plasma Membrane	enzyme
1.083	0.4	Acin1	ACIN1	apoptotic chromatin condensation inducer 1	Nucleus	enzyme
-1.004	0.432	Acly	ACLY	ATP citrate lyase	Cytoplasm	enzyme
-1.033	0.304	Aco1	ACO1	aconitase 1	Cytoplasm	enzyme
-1.009	0.43	Aco2	ACO2	aconitase 2	Cytoplasm	enzyme
-1.052	0.399	Acot1	Acot1	acyl-CoA thioesterase 1	Cytoplasm	enzyme
1.02	0.353	Acot11	ACOT11	acyl-CoA thioesterase 11	Cytoplasm	enzyme
-1.042	0.306	Acot13	ACOT13	acyl-CoA thioesterase 13	Cytoplasm	enzyme
1	0.484	Acot2	Acot2	acyl-CoA thioesterase 2	Cytoplasm	enzyme
-1.027	0.35	Acot7	ACOT7	acyl-CoA thioesterase 7	Cytoplasm	enzyme
1.06	0.154	Acot8	ACOT8	acyl-CoA thioesterase 8	Cytoplasm	enzyme
-1.01	0.459	Acot9	ACOT9	acyl-CoA thioesterase 9	Cytoplasm	enzyme
-1.104	0.145	Acox1	ACOX1	acyl-CoA oxidase 1	Cytoplasm	enzyme
-1.058	0.101	Acp1	ACP1	acid phosphatase 1	Cytoplasm	phosphatase
-1.061	0.173	Acp2	ACP2	acid phosphatase 2, lysosomal	Cytoplasm	phosphatase
-1.044	0.32	Acp6	ACP6	acid phosphatase 6, lysophosphatidic	Cytoplasm	phosphatase
1.261	0.0677	Acrbp	ACRBP	acrosin binding protein	Extracellular Space	other
-1.048	0.203	Acsbg1	ACSBG1	acyl-CoA synthetase bubblegum family member 1	Cytoplasm	enzyme
-1.189	0.143	Acsf2	ACSF2	acyl-CoA synthetase family member 2	Cytoplasm	enzyme
-1.21	0.0247	Acsf3	ACSF3	acyl-CoA synthetase family member 3	Cytoplasm	enzyme
-1.097	0.0433	Acsl1	ACSL1	acyl-CoA synthetase long chain family member 1	Cytoplasm	enzyme
-1.069	0.119	Acsl3	ACSL3	acyl-CoA synthetase long chain family member 3	Cytoplasm	enzyme
-1.074	0.219	Acsl4	ACSL4	acyl-CoA synthetase long chain family member 4	Cytoplasm	enzyme
-1.02	0.291	Acsl5	ACSL5	acyl-CoA synthetase long chain family member 5	Cytoplasm	enzyme
-1.09	0.0483	Acsl6	ACSL6	acyl-CoA synthetase long chain family member 6	Cytoplasm	enzyme
1.017	0.399	Acss1	ACSS1	acyl-CoA synthetase short chain family member 1	Cytoplasm	enzyme
-1.045	0.389	Acss2	ACSS2	acyl-CoA synthetase short chain family member 2	Cytoplasm	enzyme
1.057	0.346	Acta1	ACTA1	actin alpha 1, skeletal muscle	Cytoplasm	other
1.003	0.459	Actb	ACTB	actin beta	Cytoplasm	enzyme
-1.014	0.433	Actbl2	ACTBL2	actin beta like 2	Nucleus	other
1.024	0.373	Actg2	ACTG2	actin gamma 2, smooth muscle	Cytoplasm	other
1.126	0.284	Actl6a	ACTL6A	actin like 6A	Nucleus	other
-1.063	0.371	Actl6b	ACTL6B	actin like 6B	Nucleus	other
1.045	0.0233	Actn1	ACTN1	actinin alpha 1	Nucleus	transcription regulator
1.025	0.468	Actn2	ACTN2	actinin alpha 2	Nucleus	transcription regulator
1.032	0.0856	Actn4	ACTN4	actinin alpha 4	Cytoplasm	transcription regulator
1.011	0.316	Actr10	ACTR10	actin related protein 10	Other	other
-1.008	0.407	Actr1a	ACTR1A	actin related protein 1A	Cytoplasm	other
-1.049	0.166	Actr1b	ACTR1B	actin related protein 1B	Cytoplasm	other
-1	0.496	Actr2	ACTR2	actin related protein 2	Plasma Membrane	other
1.021	0.234	Actr3	ACTR3	actin related protein 3	Plasma Membrane	other
1.006	0.444	Actr3b	ACTR3B	actin related protein 3B	Cytoplasm	other
1.005	0.456	Actrt2	ACTRT2	actin related protein T2	Other	other
1.014	0.4	Acy1	ACY1	aminoacylase 1	Cytoplasm	peptidase
1.036	0.366	Acy3	ACY3	aminoacylase 3	Cytoplasm	enzyme
1.009	0.415	Acyp1	ACYP1	acylphosphatase 1	Cytoplasm	enzyme
-1.018	0.388	Acyp2	ACYP2	acylphosphatase 2	Cytoplasm	enzyme
-1.023	0.365	Acaa1a	Acaa1a	acetyl-Coenzyme A acyltransferase 1A	Cytoplasm	enzyme
-1.045	0.384	Acaa2	ACAA2	acetyl-CoA acyltransferase 2	Cytoplasm	enzyme
1.024	0.46	Ada	ADA	adenosine deaminase	Cytoplasm	enzyme
1.011	0.433	Adam10	ADAM10	ADAM metallopeptidase domain 10	Plasma Membrane	peptidase
1.043	0.134	Adam11	ADAM11	ADAM metallopeptidase domain 11	Plasma Membrane	peptidase
-1.035	0.41	Adam15	ADAM15	ADAM metallopeptidase domain 15	Plasma Membrane	peptidase
1.063	0.413	Adam17	ADAM17	ADAM metallopeptidase domain 17	Plasma Membrane	peptidase
1.034	0.327	Adam22	ADAM22	ADAM metallopeptidase domain 22	Plasma Membrane	peptidase
1.023	0.446	Adam23	ADAM23	ADAM metallopeptidase domain 23	Plasma Membrane	peptidase
1.101	0.275	Adam9	ADAM9	ADAM metallopeptidase domain 9	Plasma Membrane	peptidase
1.008	0.486	Adap2	ADAP2	ArfGAP with dual PH domains 2	Cytoplasm	other
-1.052	0.287	Adar	ADAR	adenosine deaminase RNA specific	Nucleus	enzyme
-1.083	0.305	Adarb1	ADARB1	adenosine deaminase RNA specific B1	Nucleus	enzyme
-1.051	0.341	Adck1	ADCK1	aarF domain containing kinase 1	Cytoplasm	kinase
1.203	0.193	Adcy1	ADCY1	adenylate cyclase 1	Plasma Membrane	enzyme
-1.07	0.196	Adcy10	ADCY10	adenylate cyclase 10	Cytoplasm	enzyme
-1.038	0.39	Adcy5	ADCY5	adenylate cyclase 5	Plasma Membrane	enzyme
-1.003	0.469	Adcy9	ADCY9	adenylate cyclase 9	Plasma Membrane	enzyme
-1.021	0.343	Adcyap1r1	ADCYAP1R1	ADCYAP receptor type I	Plasma Membrane	G-protein coupled receptor
-1.01	0.388	Add1	ADD1	adducin 1	Cytoplasm	other
1.035	0.0885	Add2	ADD2	adducin 2	Cytoplasm	other
-1.005	0.415	Add3	ADD3	adducin 3	Cytoplasm	other
1.021	0.405	Adgrb1	ADGRB1	adhesion G protein-coupled receptor B1	Plasma Membrane	G-protein coupled receptor
-1.026	0.389	Adgrb2	ADGRB2	adhesion G protein-coupled receptor B2	Plasma Membrane	G-protein coupled receptor
-1.027	0.431	Adgrb3	ADGRB3	adhesion G protein-coupled receptor B3	Plasma Membrane	G-protein coupled receptor
1.117	0.229	Adgrg1	ADGRG1	adhesion G protein-coupled receptor G1	Plasma Membrane	G-protein coupled receptor
1.079	0.11	Adgrl1	ADGRL1	adhesion G protein-coupled receptor L1	Plasma Membrane	G-protein coupled receptor
1.043	0.184	Adgrl3	ADGRL3	adhesion G protein-coupled receptor L3	Plasma Membrane	G-protein coupled receptor
1.034	0.345	Adh5	ADH5	alcohol dehydrogenase 5 (class III), chi polypeptide	Cytoplasm	enzyme
1.018	0.439	Adhfe1	ADHFE1	alcohol dehydrogenase iron containing 1	Cytoplasm	enzyme
1.005	0.473	Adi1	ADI1	acireductone dioxygenase 1	Nucleus	enzyme
-1.006	0.457	C20orf27	ADISSP	adipose secreted signaling protein	Extracellular Space	other
-1.003	0.484	Adk	ADK	adenosine kinase	Nucleus	kinase
1.019	0.362	Ado	ADO	2-aminoethanethiol dioxygenase	Cytoplasm	enzyme
-1.035	0.396	Adpgk	ADPGK	ADP dependent glucokinase	Plasma Membrane	kinase
-1.032	0.173	Adprh	ADPRH	ADP-ribosylarginine hydrolase	Extracellular Space	enzyme
1.021	0.386	Q8CG72	ADPRS	ADP-ribosylserine hydrolase	Cytoplasm	enzyme
1.042	0.426	Adra1b	ADRA1B	adrenoceptor alpha 1B	Plasma Membrane	G-protein coupled receptor
1.053	0.151	Adrm1	ADRM1	ADRM1 26S proteasome ubiquitin receptor	Plasma Membrane	other
1.035	0.292	Adsl	ADSL	adenylosuccinate lyase	Cytoplasm	enzyme
1.031	0.393	P28650	ADSS1	adenylosuccinate synthase 1	Cytoplasm	enzyme
1.026	0.25	P46664	ADSS2	adenylosuccinate synthase 2	Cytoplasm	enzyme
1.038	0.311	Afdn	AFDN	afadin, adherens junction formation factor	Nucleus	other
-1.028	0.396	Afg3l2	AFG3L2	AFG3 like matrix AAA peptidase subunit 2	Cytoplasm	peptidase
1.069	0.215	Aga	AGA	aspartylglucosaminidase	Cytoplasm	enzyme
-1.043	0.307	Agap1	AGAP1	ArfGAP with GTPase domain, ankyrin repeat and PH domain 1	Cytoplasm	enzyme
-1.008	0.375	Agap2	AGAP2	ArfGAP with GTPase domain, ankyrin repeat and PH domain 2	Nucleus	enzyme
1.021	0.397	Agap3	AGAP3	ArfGAP with GTPase domain, ankyrin repeat and PH domain 3	Nucleus	transcription regulator
-1.044	0.217	Agfg1	AGFG1	ArfGAP with FG repeats 1	Nucleus	other
-1.001	0.49	Agk	AGK	acylglycerol kinase	Cytoplasm	kinase
-1.006	0.465	Ago1	AGO1	argonaute RISC component 1	Cytoplasm	translation regulator
-1.041	0.344	Ago2	AGO2	argonaute RISC catalytic component 2	Cytoplasm	translation regulator
-1.025	0.477	Ago3	AGO3	argonaute RISC catalytic component 3	Cytoplasm	translation regulator
1.006	0.481	Agpat1	AGPAT1	1-acylglycerol-3-phosphate O-acyltransferase 1	Cytoplasm	enzyme
-1.002	0.469	Agpat3	AGPAT3	1-acylglycerol-3-phosphate O-acyltransferase 3	Cytoplasm	enzyme
-1.008	0.41	Agpat4	AGPAT4	1-acylglycerol-3-phosphate O-acyltransferase 4	Cytoplasm	enzyme
1.054	0.395	Agps	AGPS	alkylglycerone phosphate synthase	Cytoplasm	enzyme
1.027	0.317	Agrn	AGRN	agrin	Plasma Membrane	other
-1.118	0.0736	Agtpbp1	AGTPBP1	ATP/GTP binding carboxypeptidase 1	Nucleus	peptidase
1.008	0.421	Ahcy	AHCY	adenosylhomocysteinase	Cytoplasm	enzyme
1.002	0.498	Ahcyl1	AHCYL1	adenosylhomocysteinase like 1	Cytoplasm	enzyme
1.049	0.175	Ahcyl2	AHCYL2	adenosylhomocysteinase like 2	Other	enzyme
1.033	0.309	Ahsa1	AHSA1	activator of HSP90 ATPase activity 1	Cytoplasm	other
1.121	0.18	Ahsg	AHSG	alpha 2-HS glycoprotein	Extracellular Space	other
1.089	0.154	Aida	AIDA	axin interactor, dorsalization associated	Cytoplasm	other
-1.022	0.371	Aifm1	AIFM1	apoptosis inducing factor mitochondria associated 1	Cytoplasm	enzyme
-1.006	0.443	Aimp1	AIMP1	aminoacyl tRNA synthetase complex interacting multifunctional protein 1	Extracellular Space	cytokine
-1.06	0.329	Aimp2	AIMP2	aminoacyl tRNA synthetase complex interacting multifunctional protein 2	Plasma Membrane	other
-1.113	0.397	Aip	AIP	AHR interacting HSP90 co-chaperone	Nucleus	transcription regulator
-1.088	0.156	Ajm1	AJM1	apical junction component 1 homolog	Other	other
-1.006	0.472	Ak1	AK1	adenylate kinase 1	Cytoplasm	kinase
1.008	0.436	Ak2	AK2	adenylate kinase 2	Cytoplasm	kinase
-1.003	0.469	Ak3	AK3	adenylate kinase 3	Cytoplasm	kinase
-1.071	0.233	Ak4	AK4	adenylate kinase 4	Cytoplasm	kinase
-1.091	0.199	Ak5	AK5	adenylate kinase 5	Cytoplasm	kinase
1.075	0.0448	Akap10	AKAP10	A-kinase anchoring protein 10	Cytoplasm	other
1.096	0.255	Akap12	AKAP12	A-kinase anchoring protein 12	Cytoplasm	transporter
1.128	0.156	Akap5	AKAP5	A-kinase anchoring protein 5	Plasma Membrane	other
-1.215	0.0206	Akap8	AKAP8	A-kinase anchoring protein 8	Nucleus	other
1.024	0.468	Akap8l	AKAP8L	A-kinase anchoring protein 8 like	Nucleus	other
1.068	0.0325	Akap9	AKAP9	A-kinase anchoring protein 9	Cytoplasm	other
-1.08	0.167	Akr1a1	AKR1A1	aldo-keto reductase family 1 member A1	Cytoplasm	enzyme
-1.011	0.435	Akr1b1	AKR1B1	aldo-keto reductase family 1 member B	Cytoplasm	enzyme
1.01	0.454	Akr1b8	Akr1b8	aldo-keto reductase family 1, member B8	Cytoplasm	enzyme
-1.076	0.342	Akr1c18	Akr1c18	aldo-keto reductase family 1, member C18	Cytoplasm	enzyme
-1.048	0.2	Akr1e2	AKR1E2	aldo-keto reductase family 1 member E2	Cytoplasm	enzyme
-1.004	0.459	Akr7a2	AKR7A2	aldo-keto reductase family 7 member A2	Cytoplasm	enzyme
-1.069	0.261	Akt1s1	AKT1S1	AKT1 substrate 1	Cytoplasm	other
-1.01	0.449	Akt2	AKT2	AKT serine/threonine kinase 2	Cytoplasm	kinase
-1.155	0.183	Akt3	AKT3	AKT serine/threonine kinase 3	Cytoplasm	kinase
1.027	0.195	Alad	ALAD	aminolevulinate dehydratase	Cytoplasm	enzyme
-1.026	0.409	Alb	ALB	albumin	Extracellular Space	transporter
1.078	0.138	Alcam	ALCAM	activated leukocyte cell adhesion molecule	Plasma Membrane	other
-1.181	0.218	Aldh16a1	ALDH16A1	aldehyde dehydrogenase 16 family member A1	Cytoplasm	enzyme
1.005	0.479	Aldh18a1	ALDH18A1	aldehyde dehydrogenase 18 family member A1	Cytoplasm	kinase
-1.048	0.426	Aldh1a1	ALDH1A1	aldehyde dehydrogenase 1 family member A1	Cytoplasm	enzyme
1.094	0.315	Aldh1a2	ALDH1A2	aldehyde dehydrogenase 1 family member A2	Cytoplasm	enzyme
1.09	0.0973	Aldh1a7	Aldh1a7	aldehyde dehydrogenase family 1, subfamily A7	Cytoplasm	enzyme
-1.016	0.362	Aldh1b1	ALDH1B1	aldehyde dehydrogenase 1 family member B1	Cytoplasm	enzyme
1.005	0.48	Aldh1l1	ALDH1L1	aldehyde dehydrogenase 1 family member L1	Cytoplasm	enzyme
-1.021	0.343	Aldh1l2	ALDH1L2	aldehyde dehydrogenase 1 family member L2	Cytoplasm	enzyme
-1.039	0.347	Aldh2	ALDH2	aldehyde dehydrogenase 2 family member	Cytoplasm	enzyme
1.055	0.213	Aldh3a2	ALDH3A2	aldehyde dehydrogenase 3 family member A2	Cytoplasm	enzyme
-1.005	0.44	Aldh3b1	ALDH3B1	aldehyde dehydrogenase 3 family member B1	Cytoplasm	enzyme
-1.04	0.243	Aldh4a1	ALDH4A1	aldehyde dehydrogenase 4 family member A1	Cytoplasm	enzyme
-1.028	0.353	Aldh5a1	ALDH5A1	aldehyde dehydrogenase 5 family member A1	Cytoplasm	enzyme
-1.015	0.435	Aldh6a1	ALDH6A1	aldehyde dehydrogenase 6 family member A1	Cytoplasm	enzyme
-1.035	0.265	Aldh7a1	ALDH7A1	aldehyde dehydrogenase 7 family member A1	Cytoplasm	enzyme
1.018	0.371	Aldh9a1	ALDH9A1	aldehyde dehydrogenase 9 family member A1	Cytoplasm	enzyme
1.043	0.115	Aldoa	ALDOA	aldolase, fructose-bisphosphate A	Cytoplasm	enzyme
1.031	0.3	Aldoc	ALDOC	aldolase, fructose-bisphosphate C	Cytoplasm	enzyme
-1.053	0.181	Alg2	ALG2	ALG2 alpha-1,3/1,6-mannosyltransferase	Cytoplasm	enzyme
1.015	0.33	Alkbh6	ALKBH6	alkB homolog 6	Nucleus	enzyme
1.211	0.127	Alkbh7	ALKBH7	alkB homolog 7	Cytoplasm	enzyme
-1.026	0.288	Alox12	ALOX12	arachidonate 12-lipoxygenase, 12S type	Cytoplasm	enzyme
1.035	0.325	Alox5ap	ALOX5AP	arachidonate 5-lipoxygenase activating protein	Plasma Membrane	enzyme
1.04	0.248	Alpl	ALPL	alkaline phosphatase, biomineralization associated	Plasma Membrane	phosphatase
1.044	0.0701	Als2	ALS2	alsin Rho guanine nucleotide exchange factor ALS2	Cytoplasm	other
1.022	0.452	Alyref	ALYREF	Aly/REF export factor	Nucleus	transcription regulator
-1.011	0.434	Amacr	AMACR	alpha-methylacyl-CoA racemase	Cytoplasm	enzyme
-1.023	0.337	Amdhd2	AMDHD2	amidohydrolase domain containing 2	Cytoplasm	enzyme
1.068	0.246	Amer2	AMER2	APC membrane recruitment protein 2	Plasma Membrane	other
1.015	0.454	Amfr	AMFR	autocrine motility factor receptor	Plasma Membrane	transmembrane receptor
1.02	0.377	Ampd2	AMPD2	adenosine monophosphate deaminase 2	Cytoplasm	enzyme
-1.041	0.131	Ampd3	AMPD3	adenosine monophosphate deaminase 3	Cytoplasm	enzyme
1.038	0.227	Amph	AMPH	amphiphysin	Plasma Membrane	other
-1.054	0.306	Amt	AMT	aminomethyltransferase	Cytoplasm	enzyme
1.11	0.355	P00688	Amy2a5 (includes others)	amylase 2a5	Extracellular Space	enzyme
-1.036	0.396	Anapc1	ANAPC1	anaphase promoting complex subunit 1	Nucleus	other
1.073	0.296	Anapc2	ANAPC2	anaphase promoting complex subunit 2	Nucleus	other
1.013	0.425	Anapc4	ANAPC4	anaphase promoting complex subunit 4	Nucleus	enzyme
-1.053	0.2	Anapc5	ANAPC5	anaphase promoting complex subunit 5	Nucleus	other
1.068	0.36	Angel2	ANGEL2	angel homolog 2	Nucleus	enzyme
-1.045	0.23	Ank1	ANK1	ankyrin 1	Plasma Membrane	other
-1.01	0.452	Ank2	ANK2	ankyrin 2	Plasma Membrane	other
1.056	0.204	Ank2	ANK2	ankyrin 2	Plasma Membrane	other
-1.01	0.376	Ank3	ANK3	ankyrin 3	Plasma Membrane	other
-1.072	0.339	Ankef1	ANKEF1	ankyrin repeat and EF-hand domain containing 1	Nucleus	transcription regulator
-1.125	0.123	Ankmy2	ANKMY2	ankyrin repeat and MYND domain containing 2	Plasma Membrane	other
-1.135	0.000959	Ankrd13d	ANKRD13D	ankyrin repeat domain 13D	Plasma Membrane	other
1.007	0.451	Ankrd17	ANKRD17	ankyrin repeat domain 17	Nucleus	other
1.003	0.423	Ankrd28	ANKRD28	ankyrin repeat domain 28	Cytoplasm	other
-1.072	0.226	Ankrd40	ANKRD40	ankyrin repeat domain 40	Other	other
1.131	0.0837	Ankrd42	ANKRD42	ankyrin repeat domain 42	Nucleus	transcription regulator
-1.031	0.428	Ankrd46	ANKRD46	ankyrin repeat domain 46	Nucleus	transcription regulator
-1.09	0.198	Ankrd52	ANKRD52	ankyrin repeat domain 52	Nucleus	transcription regulator
1.008	0.496	Ankrd63	ANKRD63	ankyrin repeat domain 63	Other	other
1.018	0.475	Anks1b	ANKS1B	ankyrin repeat and sterile alpha motif domain containing 1B	Nucleus	other
1.071	0.398	Anks1b	ANKS1B	ankyrin repeat and sterile alpha motif domain containing 1B	Nucleus	other
1.021	0.496	Ano10	ANO10	anoctamin 10	Plasma Membrane	ion channel
1.058	0.0471	Ano8	ANO8	anoctamin 8	Plasma Membrane	ion channel
-1.015	0.391	Anp32a	ANP32A	acidic nuclear phosphoprotein 32 family member A	Cytoplasm	other
-1.055	0.257	Anp32b	ANP32B	acidic nuclear phosphoprotein 32 family member B	Nucleus	other
-1.055	0.364	Anp32e	ANP32E	acidic nuclear phosphoprotein 32 family member E	Cytoplasm	other
1.03	0.385	Anpep	ANPEP	alanyl aminopeptidase, membrane	Plasma Membrane	peptidase
1.2	0.0479	Anxa1	ANXA1	annexin A1	Plasma Membrane	other
1.055	0.217	Anxa11	ANXA11	annexin A11	Nucleus	other
1.029	0.411	Anxa2	ANXA2	annexin A2	Plasma Membrane	other
1.058	0.0938	Anxa3	ANXA3	annexin A3	Cytoplasm	enzyme
1.207	0.266	Anxa4	ANXA4	annexin A4	Plasma Membrane	other
1.036	0.326	Anxa5	ANXA5	annexin A5	Plasma Membrane	transporter
1.071	0.0556	Anxa6	ANXA6	annexin A6	Plasma Membrane	ion channel
1.069	0.196	Anxa7	ANXA7	annexin A7	Plasma Membrane	ion channel
-1	0.482	Aoc3	Aoc3	amine oxidase, copper containing 3	Plasma Membrane	enzyme
1.141	0.0898	Aox1	AOX1	aldehyde oxidase 1	Cytoplasm	enzyme
1.005	0.435	Ap1b1	AP1B1	adaptor related protein complex 1 subunit beta 1	Cytoplasm	other
-1.022	0.219	Ap1g1	AP1G1	adaptor related protein complex 1 subunit gamma 1	Cytoplasm	other
1.012	0.454	Ap1m1	AP1M1	adaptor related protein complex 1 subunit mu 1	Cytoplasm	transporter
1.093	0.153	Ap1s1	AP1S1	adaptor related protein complex 1 subunit sigma 1	Cytoplasm	transporter
1.055	0.286	Ap1s2	AP1S2	adaptor related protein complex 1 subunit sigma 2	Cytoplasm	transporter
1.006	0.342	Ap2a1	AP2A1	adaptor related protein complex 2 subunit alpha 1	Cytoplasm	transporter
1.019	0.335	Ap2a2	AP2A2	adaptor related protein complex 2 subunit alpha 2	Cytoplasm	transporter
1.03	0.0872	Ap2b1	AP2B1	adaptor related protein complex 2 subunit beta 1	Plasma Membrane	transporter
1.032	0.346	Ap2m1	AP2M1	adaptor related protein complex 2 subunit mu 1	Cytoplasm	other
1.027	0.139	Ap2s1	AP2S1	adaptor related protein complex 2 subunit sigma 1	Cytoplasm	transporter
-1.139	0.0547	Ap3b1	AP3B1	adaptor related protein complex 3 subunit beta 1	Plasma Membrane	transporter
1.039	0.166	Ap3b2	AP3B2	adaptor related protein complex 3 subunit beta 2	Cytoplasm	other
1.115	0.124	Ap3d1	AP3D1	adaptor related protein complex 3 subunit delta 1	Cytoplasm	other
1.016	0.356	Ap3m2	AP3M2	adaptor related protein complex 3 subunit mu 2	Cytoplasm	transporter
-1.013	0.377	Ap3s1	AP3S1	adaptor related protein complex 3 subunit sigma 1	Cytoplasm	transporter
-1.103	0.231	Ap3s2	AP3S2	adaptor related protein complex 3 subunit sigma 2	Cytoplasm	transporter
1.007	0.455	Apba1	APBA1	amyloid beta precursor protein binding family A member 1	Cytoplasm	other
-1.086	0.161	Apba2	APBA2	amyloid beta precursor protein binding family A member 2	Cytoplasm	other
1.023	0.358	Apeh	APEH	acylaminoacyl-peptide hydrolase	Cytoplasm	peptidase
1.076	0.248	Apex1	APEX1	apurinic/apyrimidinic endodeoxyribonuclease 1	Nucleus	enzyme
-1.031	0.272	Api5	API5	apoptosis inhibitor 5	Cytoplasm	other
1.052	0.378	Apip	APIP	APAF1 interacting protein	Cytoplasm	enzyme
-1.005	0.441	Aplp1	APLP1	amyloid beta precursor like protein 1	Extracellular Space	other
1.011	0.279	Apmap	APMAP	adipocyte plasma membrane associated protein	Plasma Membrane	enzyme
1.158	0.234	Apoa1	APOA1	apolipoprotein A1	Extracellular Space	transporter
1.087	0.0254	Apoa2	APOA2	apolipoprotein A2	Extracellular Space	transporter
-1.087	0.14	Apoa4	APOA4	apolipoprotein A4	Extracellular Space	transporter
-1.084	0.217	Apod	APOD	apolipoprotein D	Extracellular Space	transporter
-1.008	0.429	Apoe	APOE	apolipoprotein E	Extracellular Space	transporter
-1.136	0.335	Apoh	APOH	apolipoprotein H	Extracellular Space	transporter
1.051	0.342	Apool	APOOL	apolipoprotein O like	Extracellular Space	other
1.035	0.293	App	APP	amyloid beta precursor protein	Plasma Membrane	other
1.003	0.497	Appl1	APPL1	adaptor protein, phosphotyrosine interacting with PH domain and leucine zipper 1	Cytoplasm	other
1.009	0.407	Appl2	APPL2	adaptor protein, phosphotyrosine interacting with PH domain and leucine zipper 2	Cytoplasm	other
-1	0.5	Aprt	APRT	adenine phosphoribosyltransferase	Cytoplasm	enzyme
1.125	0.365	Aqp1	AQP1	aquaporin 1 (Colton blood group)	Plasma Membrane	transporter
1.1	0.139	Aqp4	AQP4	aquaporin 4	Plasma Membrane	transporter
-1.15	0.0689	Araf	ARAF	A-Raf proto-oncogene, serine/threonine kinase	Cytoplasm	kinase
-1.015	0.341	Arcn1	ARCN1	archain 1 coat protein complex I subunit delta	Cytoplasm	other
1.038	0.268	Arf3	ARF3	ARF GTPase 3	Cytoplasm	enzyme
1.01	0.457	Arf5	ARF5	ARF GTPase 5	Cytoplasm	enzyme
1.04	0.315	Arfgap1	ARFGAP1	ARF GTPase activating protein 1	Cytoplasm	enzyme
1.074	0.17	Arfgef2	ARFGEF2	ARF guanine nucleotide exchange factor 2	Cytoplasm	other
-1.161	0.053	Arfgef3	ARFGEF3	ARFGEF family member 3	Other	other
-1.004	0.406	Arfip2	ARFIP2	ARF interacting protein 2	Cytoplasm	other
1.01	0.46	Arfrp1	ARFRP1	ARF related protein 1	Cytoplasm	enzyme
1.022	0.5	Arg1	ARG1	arginase 1	Cytoplasm	enzyme
-1.144	0.31	Arg2	ARG2	arginase 2	Cytoplasm	enzyme
1.028	0.26	Arhgap1	ARHGAP1	Rho GTPase activating protein 1	Cytoplasm	other
1.003	0.439	Arhgap12	ARHGAP12	Rho GTPase activating protein 12	Cytoplasm	other
1.11	0.229	Arhgap21	ARHGAP21	Rho GTPase activating protein 21	Cytoplasm	other
-1.038	0.29	Arhgap23	ARHGAP23	Rho GTPase activating protein 23	Cytoplasm	other
-1.026	0.366	Arhgap26	ARHGAP26	Rho GTPase activating protein 26	Cytoplasm	other
1.036	0.241	Arhgap32	ARHGAP32	Rho GTPase activating protein 32	Cytoplasm	other
-1.108	0.297	Arhgap33	ARHGAP33	Rho GTPase activating protein 33	Plasma Membrane	transporter
-1.198	0.0362	Arhgap35	ARHGAP35	Rho GTPase activating protein 35	Nucleus	transcription regulator
-1.01	0.415	Arhgap39	ARHGAP39	Rho GTPase activating protein 39	Nucleus	other
1	0.451	Arhgap44	ARHGAP44	Rho GTPase activating protein 44	Cytoplasm	other
-1.129	0.0776	Arhgap5	ARHGAP5	Rho GTPase activating protein 5	Cytoplasm	enzyme
1.026	0.337	Arhgdia	ARHGDIA	Rho GDP dissociation inhibitor alpha	Cytoplasm	other
1.052	0.26	Arhgdib	ARHGDIB	Rho GDP dissociation inhibitor beta	Cytoplasm	enzyme
-1.053	0.433	Arhgef1	ARHGEF1	Rho guanine nucleotide exchange factor 1	Cytoplasm	other
-1.052	0.408	Arhgef10l	ARHGEF10L	Rho guanine nucleotide exchange factor 10 like	Cytoplasm	enzyme
1.049	0.38	Arhgef12	ARHGEF12	Rho guanine nucleotide exchange factor 12	Cytoplasm	other
-1.311	0.177	Arhgef17	ARHGEF17	Rho guanine nucleotide exchange factor 17	Cytoplasm	other
-1.126	0.0949	Arhgef2	ARHGEF2	Rho/Rac guanine nucleotide exchange factor 2	Cytoplasm	other
-1.016	0.427	Arhgef33	ARHGEF33	Rho guanine nucleotide exchange factor 33	Other	other
1.15	0.00851	Arhgef7	ARHGEF7	Rho guanine nucleotide exchange factor 7	Cytoplasm	other
1.024	0.365	Arhgef9	ARHGEF9	Cdc42 guanine nucleotide exchange factor 9	Cytoplasm	other
-1.059	0.271	Arid1a	ARID1A	AT-rich interaction domain 1A	Nucleus	transcription regulator
1.017	0.498	Arih1	ARIH1	ariadne RBR E3 ubiquitin protein ligase 1	Cytoplasm	enzyme
1.085	0.215	C18orf25	ARK2N	arkadia (RNF111) N-terminal like PKA signaling regulator 2N	Nucleus	transcription regulator
-1.054	0.29	Arl1	ARL1	ARF like GTPase 1	Cytoplasm	enzyme
-1.121	0.258	Arl15	ARL15	ARF like GTPase 15	Cytoplasm	other
-1.053	0.24	Arl2	ARL2	ARF like GTPase 2	Cytoplasm	enzyme
-1.122	0.122	Arl3	ARL3	ARF like GTPase 3	Cytoplasm	enzyme
1.221	0.183	Arl6ip4	ARL6IP4	ARF like GTPase 6 interacting protein 4	Nucleus	other
-1.185	0.0775	Arl6ip5	ARL6IP5	ARF like GTPase 6 interacting protein 5	Cytoplasm	other
-1.115	0.259	Arl8a	ARL8A	ARF like GTPase 8A	Cytoplasm	enzyme
-1.166	0.0546	Arl8b	ARL8B	ARF like GTPase 8B	Plasma Membrane	enzyme
-1.023	0.271	Armc1	ARMC1	armadillo repeat containing 1	Cytoplasm	other
-1.021	0.349	Armc10	ARMC10	armadillo repeat containing 10	Cytoplasm	other
-1.038	0.243	Armc6	ARMC6	armadillo repeat containing 6	Cytoplasm	other
1.048	0.402	Armc8	ARMC8	armadillo repeat containing 8	Nucleus	other
1.072	0.24	Armc8	ARMC8	armadillo repeat containing 8	Nucleus	other
1.131	0.233	Armcx2	ARMCX2	armadillo repeat containing X-linked 2	Cytoplasm	other
1.049	0.242	Armcx3	ARMCX3	armadillo repeat containing X-linked 3	Cytoplasm	other
-1.017	0.273	Arpc1a	ARPC1A	actin related protein 2/3 complex subunit 1A	Extracellular Space	other
-1.118	0.225	Arpc1b	ARPC1B	actin related protein 2/3 complex subunit 1B	Cytoplasm	other
-1.032	0.139	Arpc2	ARPC2	actin related protein 2/3 complex subunit 2	Cytoplasm	other
-1.008	0.448	Arpc3	ARPC3	actin related protein 2/3 complex subunit 3	Cytoplasm	other
-1.02	0.283	Arpc4	ARPC4	actin related protein 2/3 complex subunit 4	Cytoplasm	other
1.008	0.427	Arpc5	ARPC5	actin related protein 2/3 complex subunit 5	Cytoplasm	other
-1.02	0.318	Arpc5l	ARPC5L	actin related protein 2/3 complex subunit 5 like	Cytoplasm	other
1.03	0.396	Arpin	ARPIN	actin related protein 2/3 complex inhibitor	Plasma Membrane	other
1.026	0.439	Arpp19	ARPP19	cAMP regulated phosphoprotein 19	Cytoplasm	transporter
1.103	0.0608	Arpp21	ARPP21	cAMP regulated phosphoprotein 21	Cytoplasm	other
1.033	0.24	Arrb1	ARRB1	arrestin beta 1	Cytoplasm	transcription regulator
1.08	0.28	Arsa	ARSA	arylsulfatase A	Cytoplasm	enzyme
1.039	0.25	Arsb	ARSB	arylsulfatase B	Cytoplasm	enzyme
1.141	0.145	Arsg	ARSG	arylsulfatase G	Cytoplasm	enzyme
1.14	0.404	Arsj	ARSJ	arylsulfatase family member J	Extracellular Space	enzyme
-1.014	0.435	Arvcf	ARVCF	ARVCF delta catenin family member	Plasma Membrane	other
1.037	0.198	Asah1	ASAH1	N-acylsphingosine amidohydrolase 1	Cytoplasm	enzyme
1.074	0.0986	Asah2	ASAH2	N-acylsphingosine amidohydrolase 2	Cytoplasm	enzyme
1.019	0.394	Asap1	ASAP1	ArfGAP with SH3 domain, ankyrin repeat and PH domain 1	Plasma Membrane	other
-1.007	0.437	Asap2	ASAP2	ArfGAP with SH3 domain, ankyrin repeat and PH domain 2	Nucleus	other
-1.092	0.363	Ascc3	ASCC3	activating signal cointegrator 1 complex subunit 3	Cytoplasm	enzyme
1.042	0.28	Ash2l	ASH2L	ASH2 like, histone lysine methyltransferase complex subunit	Nucleus	transcription regulator
-1.012	0.431	Asl	ASL	argininosuccinate lyase	Cytoplasm	enzyme
-1.059	0.361	Asns	ASNS	asparagine synthetase (glutamine-hydrolyzing)	Cytoplasm	enzyme
1.026	0.454	Aspa	ASPA	aspartoacylase	Cytoplasm	enzyme
1.018	0.444	Asph	ASPH	aspartate beta-hydroxylase	Cytoplasm	enzyme
-1.059	0.197	Asphd1	ASPHD1	aspartate beta-hydroxylase domain containing 1	Other	other
1.034	0.371	Asphd2	ASPHD2	aspartate beta-hydroxylase domain containing 2	Other	enzyme
-1.002	0.466	Aspscr1	ASPSCR1	ASPSCR1 tether for SLC2A4, UBX domain containing	Cytoplasm	other
1.009	0.452	Asrgl1	ASRGL1	asparaginase and isoaspartyl peptidase 1	Cytoplasm	enzyme
-1.011	0.453	Ass1	ASS1	argininosuccinate synthase 1	Cytoplasm	enzyme
1.043	0.00547	Astn1	ASTN1	astrotactin 1	Cytoplasm	other
1.012	0.44	Astn2	ASTN2	astrotactin 2	Cytoplasm	other
1.028	0.105	Atad1	ATAD1	ATPase family AAA domain containing 1	Other	enzyme
-1.036	0.415	Q925I1	Atad3a	ATPase family, AAA domain containing 3A	Cytoplasm	enzyme
-1.027	0.26	Atat1	ATAT1	alpha tubulin acetyltransferase 1	Cytoplasm	enzyme
-1.02	0.333	Atcay	ATCAY	ATCAY kinesin light chain interacting caytaxin	Plasma Membrane	other
1.063	0.186	Ate1	ATE1	arginyltransferase 1	Nucleus	enzyme
1.079	0.401	Ate1	ATE1	arginyltransferase 1	Nucleus	enzyme
1.052	0.279	Atg12	ATG12	autophagy related 12	Cytoplasm	other
1.023	0.366	Atg14	ATG14	autophagy related 14	Cytoplasm	other
1.005	0.426	Atg16l1	ATG16L1	autophagy related 16 like 1	Cytoplasm	enzyme
1.012	0.464	Atg2a	ATG2A	autophagy related 2A	Cytoplasm	transporter
-1.034	0.439	Atg3	ATG3	autophagy related 3	Cytoplasm	enzyme
-1.026	0.4	Atg4b	ATG4B	autophagy related 4B cysteine peptidase	Cytoplasm	peptidase
-1.037	0.391	Atg5	ATG5	autophagy related 5	Cytoplasm	enzyme
1.003	0.454	Atg7	ATG7	autophagy related 7	Cytoplasm	enzyme
1.041	0.406	Atg9a	ATG9A	autophagy related 9A	Cytoplasm	transporter
-1.003	0.436	Atic	ATIC	5-aminoimidazole-4-carboxamide ribonucleotide formyltransferase/IMP cyclohydrolase	Cytoplasm	enzyme
1.002	0.492	Atl1	ATL1	atlastin GTPase 1	Cytoplasm	enzyme
-1.042	0.307	Atl2	ATL2	atlastin GTPase 2	Cytoplasm	enzyme
-1.179	0.293	Atn1	ATN1	atrophin 1	Nucleus	transcription regulator
1.024	0.447	Atox1	ATOX1	antioxidant 1 copper chaperone	Cytoplasm	transporter
-1.041	0.205	Atp11c	ATP11C	ATPase phospholipid transporting 11C (ATP11C blood group)	Plasma Membrane	transporter
1.007	0.448	Atp13a1	ATP13A1	ATPase 13A1	Cytoplasm	other
1.003	0.476	Atp13a3	ATP13A3	ATPase 13A3	Extracellular Space	transporter
1.019	0.424	Atp1a1	ATP1A1	ATPase Na+/K+ transporting subunit alpha 1	Plasma Membrane	transporter
-1.02	0.325	Atp1a2	Atp1a2	ATPase, Na+/K+ transporting, alpha 2 polypeptide	Plasma Membrane	enzyme
1.007	0.445	Atp1a3	ATP1A3	ATPase Na+/K+ transporting subunit alpha 3	Plasma Membrane	transporter
1.069	0.342	Atp1b1	ATP1B1	ATPase Na+/K+ transporting subunit beta 1	Plasma Membrane	transporter
1.095	0.108	Atp1b2	ATP1B2	ATPase Na+/K+ transporting subunit beta 2	Plasma Membrane	transporter
1.069	0.305	Atp1b3	ATP1B3	ATPase Na+/K+ transporting subunit beta 3	Plasma Membrane	transporter
1.008	0.446	Atp2a2	ATP2A2	ATPase sarcoplasmic/endoplasmic reticulum Ca2+ transporting 2	Cytoplasm	transporter
1.027	0.197	Atp2b1	ATP2B1	ATPase plasma membrane Ca2+ transporting 1	Plasma Membrane	transporter
1.047	0.321	Atp2b2	ATP2B2	ATPase plasma membrane Ca2+ transporting 2	Plasma Membrane	transporter
1.02	0.399	Atp2b4	ATP2B4	ATPase plasma membrane Ca2+ transporting 4	Plasma Membrane	transporter
-1.007	0.425	Atp2c1	ATP2C1	ATPase secretory pathway Ca2+ transporting 1	Cytoplasm	transporter
1.018	0.403	Atp4a	ATP4A	ATPase H+/K+ transporting subunit alpha	Plasma Membrane	transporter
-1.035	0.157	Atp5f1a	ATP5F1A	ATP synthase F1 subunit alpha	Cytoplasm	transporter
-1.026	0.3	Atp5f1b	ATP5F1B	ATP synthase F1 subunit beta	Cytoplasm	transporter
-1.058	0.184	Atp5f1c	ATP5F1C	ATP synthase F1 subunit gamma	Cytoplasm	enzyme
1.028	0.31	Atp5f1d	ATP5F1D	ATP synthase F1 subunit delta	Cytoplasm	transporter
-1.023	0.39	Atp5f1e	ATP5F1E	ATP synthase F1 subunit epsilon	Cytoplasm	transporter
-1.068	0.314	ATP5IF1	ATP5IF1	ATP synthase inhibitory factor subunit 1	Cytoplasm	other
1.094	0.372	Atp5mc1	ATP5MC1	ATP synthase membrane subunit c locus 1	Cytoplasm	transporter
-1.054	0.276	Atp5me	ATP5ME	ATP synthase membrane subunit e	Cytoplasm	transporter
-1.02	0.409	Atp5mf	ATP5MF	ATP synthase membrane subunit f	Cytoplasm	transporter
-1.044	0.257	Atp5mg	ATP5MG	ATP synthase membrane subunit g	Cytoplasm	enzyme
1.004	0.49	Atp5mpl	ATP5MJ	ATP synthase membrane subunit j	Cytoplasm	other
-1.006	0.423	Q78IK2	ATP5MK	ATP synthase membrane subunit k	Cytoplasm	other
-1.013	0.456	Atp5pb	ATP5PB	ATP synthase peripheral stalk-membrane subunit b	Cytoplasm	transporter
-1.014	0.443	Atp5pd	ATP5PD	ATP synthase peripheral stalk subunit d	Cytoplasm	enzyme
-1.071	0.33	Atp5pf	ATP5PF	ATP synthase peripheral stalk subunit F6	Cytoplasm	transporter
-1.028	0.384	Atp5po	ATP5PO	ATP synthase peripheral stalk subunit OSCP	Cytoplasm	transporter
-1.039	0.263	Atp6ap1	ATP6AP1	ATPase H+ transporting accessory protein 1	Cytoplasm	transporter
-1.137	0.0189	Atp6ap2	ATP6AP2	ATPase H+ transporting accessory protein 2	Cytoplasm	transporter
-1.003	0.435	Atp6v0a1	ATP6V0A1	ATPase H+ transporting V0 subunit a1	Cytoplasm	transporter
1.049	0.297	Atp6v0c	ATP6V0C	ATPase H+ transporting V0 subunit c	Cytoplasm	transporter
-1.018	0.427	Atp6v0d1	ATP6V0D1	ATPase H+ transporting V0 subunit d1	Cytoplasm	transporter
1.004	0.448	Atp6v1a	ATP6V1A	ATPase H+ transporting V1 subunit A	Plasma Membrane	transporter
1.018	0.139	Atp6v1b2	ATP6V1B2	ATPase H+ transporting V1 subunit B2	Cytoplasm	transporter
-1.01	0.402	Atp6v1c1	ATP6V1C1	ATPase H+ transporting V1 subunit C1	Cytoplasm	transporter
-1.001	0.499	Atp6v1d	ATP6V1D	ATPase H+ transporting V1 subunit D	Cytoplasm	other
1	0.5	Atp6v1e1	ATP6V1E1	ATPase H+ transporting V1 subunit E1	Cytoplasm	transporter
1.013	0.451	Atp6v1f	ATP6V1F	ATPase H+ transporting V1 subunit F	Cytoplasm	enzyme
-1.01	0.433	Atp6v1g2	ATP6V1G2	ATPase H+ transporting V1 subunit G2	Cytoplasm	transporter
1.003	0.471	Atp6v1h	ATP6V1H	ATPase H+ transporting V1 subunit H	Plasma Membrane	other
1.042	0.328	Atp8a1	ATP8A1	ATPase phospholipid transporting 8A1	Cytoplasm	transporter
-1.015	0.414	Atp8a2	ATP8A2	ATPase phospholipid transporting 8A2	Plasma Membrane	transporter
-1.119	0.197	Atp8b3	ATP8B3	ATPase phospholipid transporting 8B3	Cytoplasm	transporter
-1.1	0.0622	Atp9a	ATP9A	ATPase phospholipid transporting 9A (putative)	Cytoplasm	transporter
-1.007	0.403	Atp9b	ATP9B	ATPase phospholipid transporting 9B (putative)	Cytoplasm	transporter
-1.195	0.139	Atpaf1	ATPAF1	ATP synthase mitochondrial F1 complex assembly factor 1	Cytoplasm	other
-1.289	0.0727	Atpaf2	ATPAF2	ATP synthase mitochondrial F1 complex assembly factor 2	Cytoplasm	other
1.062	0.259	Atraid	ATRAID	all-trans retinoic acid induced differentiation factor	Plasma Membrane	transmembrane receptor
1.072	0.16	Atrn	ATRN	attractin	Extracellular Space	other
-1.021	0.391	Atxn10	ATXN10	ataxin 10	Cytoplasm	other
-1.043	0.387	Atxn2	ATXN2	ataxin 2	Nucleus	other
-1.045	0.213	Atxn2l	ATXN2L	ataxin 2 like	Nucleus	other
-1.003	0.441	Auh	AUH	AU RNA binding methylglutaconyl-CoA hydratase	Cytoplasm	enzyme
1.01	0.454	Aup1	AUP1	AUP1 lipid droplet regulating VLDL assembly factor	Cytoplasm	other
1.02	0.383	Aurkaip1	AURKAIP1	aurora kinase A interacting protein 1	Nucleus	enzyme
1.023	0.241	Aven	AVEN	apoptosis and caspase activation inhibitor	Nucleus	other
-1.064	0.0279	Avl9	AVL9	AVL9 cell migration associated	Cytoplasm	other
1.019	0.392	B3galt6	B3GALT6	beta-1,3-galactosyltransferase 6	Cytoplasm	enzyme
-1.302	0.0362	B3gat1	B3GAT1	beta-1,3-glucuronyltransferase 1	Cytoplasm	enzyme
-1.015	0.467	B3gat3	B3GAT3	beta-1,3-glucuronyltransferase 3	Cytoplasm	enzyme
-1.247	0.0528	B4gat1	B4GAT1	beta-1,4-glucuronyltransferase 1	Cytoplasm	enzyme
1.521	0.101	Babam1	BABAM1	BRISC and BRCA1 A complex member 1	Nucleus	other
1.121	0.0628	Babam2	BABAM2	BRISC and BRCA1 A complex member 2	Cytoplasm	other
-1.005	0.423	Bace1	BACE1	beta-secretase 1	Cytoplasm	peptidase
-1.487	0.0781	Bag3	BAG3	BAG cochaperone 3	Cytoplasm	other
-1.022	0.31	Bag5	BAG5	BAG cochaperone 5	Cytoplasm	other
-1.003	0.471	Bag6	BAG6	BAG cochaperone 6	Nucleus	enzyme
1.084	0.291	Baiap2	BAIAP2	BAR/IMD domain containing adaptor protein 2	Plasma Membrane	kinase
-1.044	0.253	Banf1	BANF1	barrier to autointegration nuclear assembly factor 1	Nucleus	other
1.109	0.0702	Basp1	BASP1	brain abundant membrane attached signal protein 1	Nucleus	transcription regulator
1.039	0.134	Bax	BAX	BCL2 associated X, apoptosis regulator	Cytoplasm	transporter
-1.01	0.489	Baz1b	BAZ1B	bromodomain adjacent to zinc finger domain 1B	Nucleus	transcription regulator
-1.077	0.293	Bbs2	BBS2	Bardet-Biedl syndrome 2	Cytoplasm	other
-1.01	0.391	Bbs7	BBS7	Bardet-Biedl syndrome 7	Cytoplasm	other
-1.008	0.449	Bcam	BCAM	basal cell adhesion molecule (Lutheran blood group)	Plasma Membrane	transmembrane receptor
1.066	0.202	Bcan	BCAN	brevican	Extracellular Space	other
1.087	0.311	Bcar1	BCAR1	BCAR1 scaffold protein, Cas family member	Cytoplasm	other
1.021	0.405	Bcas1	BCAS1	brain enriched myelin associated protein 1	Plasma Membrane	other
1.111	0.308	Bcas2	BCAS2	BCAS2 pre-mRNA processing factor	Nucleus	other
1.04	0.305	Bcas3	BCAS3	BCAS3 microtubule associated cell migration factor	Nucleus	other
-1.027	0.4	Bcat1	BCAT1	branched chain amino acid transaminase 1	Cytoplasm	enzyme
-1.088	0.144	Bcat2	BCAT2	branched chain amino acid transaminase 2	Cytoplasm	enzyme
-1.077	0.347	Bche	BCHE	butyrylcholinesterase	Plasma Membrane	enzyme
1.001	0.498	Bckdha	BCKDHA	branched chain keto acid dehydrogenase E1 subunit alpha	Cytoplasm	enzyme
-1.022	0.372	Bckdhb	BCKDHB	branched chain keto acid dehydrogenase E1 subunit beta	Cytoplasm	enzyme
-1.092	0.252	Bcl2l1	BCL2L1	BCL2 like 1	Cytoplasm	other
-1.067	0.227	Bcl2l13	BCL2L13	BCL2 like 13	Cytoplasm	other
-1.108	0.169	Bcl2l2	BCL2L2	BCL2 like 2	Cytoplasm	other
1.013	0.495	Bcor	BCOR	BCL6 corepressor	Nucleus	transcription regulator
-1.122	0.146	Bcr	BCR	BCR activator of RhoGEF and GTPase	Cytoplasm	kinase
-1.015	0.398	Bcs1l	BCS1L	BCS1 ubiquinol-cytochrome c reductase complex chaperone	Cytoplasm	enzyme
-1.007	0.477	Bdh1	BDH1	3-hydroxybutyrate dehydrogenase 1	Cytoplasm	enzyme
1.067	0.281	Begain	BEGAIN	brain enriched guanylate kinase associated	Nucleus	other
1.035	0.477	Bend3	BEND3	BEN domain containing 3	Nucleus	other
-1.069	0.338	Bfar	BFAR	bifunctional apoptosis regulator	Cytoplasm	enzyme
-1.351	0.0676	Bid	BID	BH3 interacting domain death agonist	Cytoplasm	other
1.028	0.391	Bin1	BIN1	bridging integrator 1	Nucleus	other
1.119	0.238	Bin1	BIN1	bridging integrator 1	Nucleus	other
-1.007	0.422	Birc6	BIRC6	baculoviral IAP repeat containing 6	Cytoplasm	enzyme
1.014	0.415	C11orf54	BKGD	beta-keto-L-gulonate decarboxylase	Nucleus	enzyme
-1.017	0.344	Blmh	BLMH	bleomycin hydrolase	Cytoplasm	peptidase
1.039	0.427	Bloc1s1	BLOC1S1	biogenesis of lysosomal organelles complex 1 subunit 1	Cytoplasm	enzyme
1.447	0.0352	A2RSJ4	BLTP3B	bridge-like lipid transfer protein family member 3B	Cytoplasm	transporter
1.016	0.368	Blvra	BLVRA	biliverdin reductase A	Cytoplasm	enzyme
-1.02	0.451	Blvrb	BLVRB	biliverdin reductase B	Cytoplasm	enzyme
-1.063	0.217	Bmpr2	BMPR2	bone morphogenetic protein receptor type 2	Plasma Membrane	kinase
1.113	0.116	Bnip1	BNIP1	BCL2 interacting protein 1	Cytoplasm	transporter
-1.088	0.16	Bok	BOK	BCL2 family apoptosis regulator BOK	Cytoplasm	other
-1.056	0.0619	Bola1	BOLA1	bolA family member 1	Cytoplasm	other
1.034	0.414	Bola2	BOLA2B	bolA family member 2B	Cytoplasm	other
-1.011	0.446	Bola3	BOLA3	bolA family member 3	Cytoplasm	other
-1.202	0.374	Borcs6	BORCS6	BLOC-1 related complex subunit 6	Cytoplasm	other
-1.031	0.388	Bpgm	BPGM	bisphosphoglycerate mutase	Extracellular Space	phosphatase
-1.04	0.294	Bphl	BPHL	biphenyl hydrolase like	Cytoplasm	enzyme
1.039	0.189	Bpifa3	BPIFA3	BPI fold containing family A member 3	Other	other
-1.02	0.378	Bpnt1	BPNT1	3'(2'), 5'-bisphosphate nucleotidase 1	Nucleus	phosphatase
-1.021	0.364	Q80V26	BPNT2	3'(2'), 5'-bisphosphate nucleotidase 2	Cytoplasm	other
-1.004	0.46	Braf	BRAF	B-Raf proto-oncogene, serine/threonine kinase	Cytoplasm	kinase
-1.215	0.032	Brap	BRAP	BRCA1 associated protein	Cytoplasm	enzyme
1.021	0.471	Brat1	BRAT1	BRCA1 associated ATM activator 1	Nucleus	other
1.014	0.464	Brcc3	Brcc3	BRCA1/BRCA2-containing complex subunit 3	Nucleus	peptidase
1.114	0.308	Brd9	BRD9	bromodomain containing 9	Nucleus	other
-1.008	0.405	Brdt	BRDT	bromodomain testis associated	Nucleus	kinase
1.012	0.441	Brinp1	BRINP1	BMP/retinoic acid inducible neural specific 1	Nucleus	peptidase
1.037	0.375	Brinp2	BRINP2	BMP/retinoic acid inducible neural specific 2	Cytoplasm	other
1.066	0.336	Brk1	BRK1	BRICK1 subunit of SCAR/WAVE actin nucleating complex	Cytoplasm	other
-1.095	0.0345	Brpf1	BRPF1	bromodomain and PHD finger containing 1	Nucleus	transcription regulator
-1.021	0.287	Brsk1	BRSK1	BR serine/threonine kinase 1	Cytoplasm	kinase
1.005	0.47	Brsk2	BRSK2	BR serine/threonine kinase 2	Cytoplasm	kinase
1.002	0.474	Bsdc1	BSDC1	BSD domain containing 1	Other	other
1.075	0.00116	Bsg	BSG	basigin (Ok blood group)	Plasma Membrane	transporter
1.174	0.129	Bsn	BSN	bassoon presynaptic cytomatrix protein	Plasma Membrane	other
1.057	0.264	Btbd17	BTBD17	BTB domain containing 17	Other	other
1.064	0.346	Q80TK0	BTBD8	BTB domain containing 8	Nucleus	other
1.035	0.398	Btd	BTD	biotinidase	Extracellular Space	enzyme
1.019	0.403	Btf3	BTF3	basic transcription factor 3	Nucleus	transcription regulator
1.102	0.21	Btf3l4	BTF3L4	basic transcription factor 3 like 4	Other	other
-1.028	0.373	Bub3	BUB3	BUB3 mitotic checkpoint protein	Nucleus	other
1.03	0.333	Bzw1	BZW1	basic leucine zipper and W2 domains 1	Cytoplasm	translation regulator
1.085	0.273	Q9R0P4	C11orf58	chromosome 11 open reading frame 58	Nucleus	other
1.008	0.374	Bles03	C11orf68	chromosome 11 open reading frame 68	Other	other
1.108	0.33	C11orf98	C11orf98	chromosome 11 open reading frame 98	Other	other
1.004	0.472	Q3UY34	C12orf43	chromosome 12 open reading frame 43	Other	other
-1	0.462	Grcc10	C12orf57	chromosome 12 open reading frame 57	Cytoplasm	other
1.086	0.352	P0C913	C12orf75	chromosome 12 open reading frame 75	Other	other
1.044	0.24	C15orf40	C15orf40	chromosome 15 open reading frame 40	Cytoplasm	other
1	0.484	D8Ertd738e	C19orf53	chromosome 19 open reading frame 53	Nucleus	other
1.023	0.459	C1orf198	C1orf198	chromosome 1 open reading frame 198	Cytoplasm	other
-1.015	0.4	C1qa	C1QA	complement C1q A chain	Extracellular Space	other
-1.018	0.292	C1qb	C1QB	complement C1q B chain	Extracellular Space	other
-1.061	0.383	C1qbp	C1QBP	complement C1q binding protein	Cytoplasm	transcription regulator
1.037	0.289	C1qc	C1QC	complement C1q C chain	Extracellular Space	other
-1.009	0.387	C1qtnf4	C1QTNF4	C1q and TNF related 4	Extracellular Space	other
1.05	0.277	C1qtnf5	C1QTNF5	C1q and TNF related 5	Plasma Membrane	transmembrane receptor
-1.029	0.000134	C2cd2	C2CD2	C2 calcium dependent domain containing 2	Cytoplasm	other
1.14	0.0458	C2cd2l	C2CD2L	C2CD2 like	Cytoplasm	transporter
1.001	0.461	Q5HZI2	C2CD4C	C2 calcium dependent domain containing 4C	Extracellular Space	other
-1.061	0.22	C2cd5	C2CD5	C2 calcium dependent domain containing 5	Cytoplasm	other
-1.026	0.196	C4b	C4a/C4b	complement C4B (Chido blood group)	Extracellular Space	other
-1.233	0.234	C7orf25	C7orf25	chromosome 7 open reading frame 25	Other	other
1.056	0.206	C8orf82	C8orf82	chromosome 8 open reading frame 82	Cytoplasm	other
1.11	0.189	C9orf72	C9orf72	C9orf72-SMCR8 complex subunit	Cytoplasm	other
-1.135	0.236	P13634	CA1	carbonic anhydrase 1	Cytoplasm	enzyme
-1.009	0.441	O70354	CA11	carbonic anhydrase 11	Extracellular Space	enzyme
1.077	0.287	Q9WVT6	CA14	carbonic anhydrase 14	Plasma Membrane	enzyme
-1.047	0.286	P00920	CA2	carbonic anhydrase 2	Cytoplasm	enzyme
1.021	0.396	Q64444	CA4	carbonic anhydrase 4	Plasma Membrane	enzyme
1.056	0.231	Q9ERQ8	CA7	carbonic anhydrase 7	Cytoplasm	enzyme
1.011	0.472	P28651	CA8	carbonic anhydrase 8	Cytoplasm	enzyme
1.011	0.421	Cab39	CAB39	calcium binding protein 39	Cytoplasm	enzyme
1.053	0.31	Cabp1	CABP1	calcium binding protein 1	Plasma Membrane	other
1.057	0.32	Cacfd1	CACFD1	calcium channel flower domain containing 1	Plasma Membrane	ion channel
1.015	0.158	Cachd1	CACHD1	cache domain containing 1	Other	other
1.306	0.0914	Cacna1a	CACNA1A	calcium voltage-gated channel subunit alpha1 A	Plasma Membrane	ion channel
1.111	0.204	Cacna1b	CACNA1B	calcium voltage-gated channel subunit alpha1 B	Plasma Membrane	ion channel
1.045	0.412	Cacna1d	CACNA1D	calcium voltage-gated channel subunit alpha1 D	Plasma Membrane	ion channel
-1.018	0.346	Cacna1e	CACNA1E	calcium voltage-gated channel subunit alpha1 E	Plasma Membrane	ion channel
1.003	0.466	Cacna1s	CACNA1S	calcium voltage-gated channel subunit alpha1 S	Plasma Membrane	ion channel
1.02	0.365	Cacna2d1	CACNA2D1	calcium voltage-gated channel auxiliary subunit alpha2delta 1	Plasma Membrane	ion channel
1.021	0.416	Cacna2d2	CACNA2D2	calcium voltage-gated channel auxiliary subunit alpha2delta 2	Plasma Membrane	ion channel
-1.016	0.35	Cacna2d3	CACNA2D3	calcium voltage-gated channel auxiliary subunit alpha2delta 3	Plasma Membrane	ion channel
-1.011	0.432	Cacnb1	CACNB1	calcium voltage-gated channel auxiliary subunit beta 1	Plasma Membrane	ion channel
1.05	0.486	Cacnb3	CACNB3	calcium voltage-gated channel auxiliary subunit beta 3	Plasma Membrane	ion channel
-1.026	0.425	Cacnb4	CACNB4	calcium voltage-gated channel auxiliary subunit beta 4	Plasma Membrane	ion channel
1.439	0.0301	Cacng3	CACNG3	calcium voltage-gated channel auxiliary subunit gamma 3	Plasma Membrane	ion channel
-1.014	0.427	Cacybp	CACYBP	calcyclin binding protein	Nucleus	other
1.017	0.405	Cad	CAD	carbamoyl-phosphate synthetase 2, aspartate transcarbamylase, and dihydroorotase	Cytoplasm	enzyme
1.043	0.21	Cadm1	CADM1	cell adhesion molecule 1	Plasma Membrane	other
1.043	0.0399	Cadm2	CADM2	cell adhesion molecule 2	Plasma Membrane	other
1.058	0.218	Cadm3	CADM3	cell adhesion molecule 3	Plasma Membrane	other
1.057	0.127	Cadm4	CADM4	cell adhesion molecule 4	Plasma Membrane	other
1.07	0.136	Cadps	CADPS	calcium dependent secretion activator	Plasma Membrane	other
-1.046	0.225	Cadps2	CADPS2	calcium dependent secretion activator 2	Plasma Membrane	other
1.034	0.216	Calb1	CALB1	calbindin 1	Cytoplasm	other
-1.074	0.175	Calb2	CALB2	calbindin 2	Cytoplasm	other
-1.023	0.347	Calcoco1	CALCOCO1	calcium binding and coiled-coil domain 1	Nucleus	transcription regulator
1.076	0.083	Calm2	CALM2	calmodulin 2	Cytoplasm	other
-1.116	0.0112	Calr	CALR	calreticulin	Cytoplasm	transcription regulator
-1.12	0.143	Calu	CALU	calumenin	Cytoplasm	other
1.17	0.0872	Camk1	CAMK1	calcium/calmodulin dependent protein kinase I	Cytoplasm	kinase
-1.063	0.324	Camk1d	CAMK1D	calcium/calmodulin dependent protein kinase ID	Cytoplasm	kinase
-1.042	0.219	Camk2a	CAMK2A	calcium/calmodulin dependent protein kinase II alpha	Cytoplasm	kinase
-1.143	0.041	Camk2b	CAMK2B	calcium/calmodulin dependent protein kinase II beta	Cytoplasm	kinase
-1.041	0.252	Camk2d	CAMK2D	calcium/calmodulin dependent protein kinase II delta	Cytoplasm	kinase
1.014	0.461	Camk2d	CAMK2D	calcium/calmodulin dependent protein kinase II delta	Cytoplasm	kinase
-1.006	0.495	Camk2g	CAMK2G	calcium/calmodulin dependent protein kinase II gamma	Cytoplasm	kinase
1.006	0.489	Camk2n1	CAMK2N1	calcium/calmodulin dependent protein kinase II inhibitor 1	Plasma Membrane	kinase
-1.484	0.00487	Camk4	CAMK4	calcium/calmodulin dependent protein kinase IV	Nucleus	kinase
-1.21	0.153	Camkk1	CAMKK1	calcium/calmodulin dependent protein kinase kinase 1	Cytoplasm	kinase
-1.047	0.402	Camkk2	CAMKK2	calcium/calmodulin dependent protein kinase kinase 2	Cytoplasm	kinase
-1.213	0.127	Camkv	CAMKV	CaM kinase like vesicle associated	Plasma Membrane	kinase
1.018	0.348	Camlg	CAMLG	calcium modulating ligand	Cytoplasm	other
1.644	0.0378	Camp	CAMP	cathelicidin antimicrobial peptide	Cytoplasm	other
-1.092	0.321	Camsap1	CAMSAP1	calmodulin regulated spectrin associated protein 1	Cytoplasm	other
1.019	0.418	Camsap2	CAMSAP2	calmodulin regulated spectrin associated protein family member 2	Cytoplasm	other
1.038	0.311	Camsap3	CAMSAP3	calmodulin regulated spectrin associated protein family member 3	Cytoplasm	other
-1.004	0.403	Cand1	CAND1	cullin associated and neddylation dissociated 1	Nucleus	other
-1.202	0.0418	Canx	CANX	calnexin	Cytoplasm	other
-1.012	0.397	Cap1	CAP1	cyclase associated actin cytoskeleton regulatory protein 1	Plasma Membrane	other
1.007	0.417	Cap2	CAP2	cyclase associated actin cytoskeleton regulatory protein 2	Plasma Membrane	other
1.005	0.46	Capg	CAPG	capping actin protein, gelsolin like	Nucleus	other
1.011	0.441	Capn1	CAPN1	calpain 1	Cytoplasm	peptidase
1.015	0.413	Capn2	CAPN2	calpain 2	Cytoplasm	peptidase
1.031	0.35	Capn5	CAPN5	calpain 5	Cytoplasm	peptidase
1.08	0.273	Capns1	CAPNS1	calpain small subunit 1	Cytoplasm	peptidase
-1.205	0.128	Caprin1	CAPRIN1	cell cycle associated protein 1	Cytoplasm	translation regulator
-1.035	0.287	Capza1	CAPZA1	capping actin protein of muscle Z-line subunit alpha 1	Cytoplasm	other
1.073	0.00401	Capza2	CAPZA2	capping actin protein of muscle Z-line subunit alpha 2	Cytoplasm	other
1.023	0.249	Capzb	CAPZB	capping actin protein of muscle Z-line subunit beta	Cytoplasm	other
1.077	0.321	Carhsp1	CARHSP1	calcium regulated heat stable protein 1	Cytoplasm	transcription regulator
-1.012	0.363	Carm1	CARM1	coactivator associated arginine methyltransferase 1	Nucleus	enzyme
1.079	0.123	Carmil2	CARMIL2	capping protein regulator and myosin 1 linker 2	Plasma Membrane	other
1.015	0.495	Carmil3	CARMIL3	capping protein regulator and myosin 1 linker 3	Plasma Membrane	other
1.409	0.111	Carns1	CARNS1	carnosine synthase 1	Cytoplasm	enzyme
-1.072	0.154	Q9ER72	CARS1	cysteinyl-tRNA synthetase 1	Cytoplasm	enzyme
1.005	0.497	Cars2	CARS2	cysteinyl-tRNA synthetase 2, mitochondrial	Cytoplasm	enzyme
1.064	0.403	Casc3	CASC3	CASC3 exon junction complex subunit	Nucleus	other
1.003	0.485	Cask	CASK	calcium/calmodulin dependent serine protein kinase	Plasma Membrane	kinase
1.028	0.325	Caskin1	CASKIN1	CASK interacting protein 1	Nucleus	transcription regulator
-1.022	0.0167	Cat	CAT	catalase	Cytoplasm	enzyme
-1.159	0.357	Cavin1	CAVIN1	caveolae associated protein 1	Nucleus	transcription regulator
-1.008	0.452	Cbarp	CBARP	CACN subunit beta associated regulatory protein	Plasma Membrane	other
1.022	0.471	Cbln1	CBLN1	cerebellin 1 precursor	Cytoplasm	other
1.129	0.339	Cbln4	CBLN4	cerebellin 4 precursor	Extracellular Space	other
-1.09	0.171	Cbr1	CBR1	carbonyl reductase 1	Cytoplasm	enzyme
-1.048	0.152	Cbr3	CBR3	carbonyl reductase 3	Cytoplasm	enzyme
-1.047	0.0746	Cbr4	CBR4	carbonyl reductase 4	Cytoplasm	enzyme
1.009	0.443	Cbs	CBS	cystathionine beta-synthase	Cytoplasm	enzyme
1.146	0.339	Cbx1	CBX1	chromobox 1	Nucleus	transcription regulator
1.012	0.423	Cbx3	CBX3	chromobox 3	Nucleus	transcription regulator
1.084	0.34	Cbx5	CBX5	chromobox 5	Nucleus	transcription regulator
-1.115	0.205	Cc2d1a	CC2D1A	coiled-coil and C2 domain containing 1A	Cytoplasm	transcription regulator
1.006	0.484	Cc2d1b	CC2D1B	coiled-coil and C2 domain containing 1B	Nucleus	transcription regulator
1.002	0.493	Ccar2	CCAR2	cell cycle and apoptosis regulator 2	Cytoplasm	peptidase
1.122	0.0778	Ccdc124	CCDC124	coiled-coil domain containing 124	Other	other
1.043	0.36	Ccdc127	CCDC127	coiled-coil domain containing 127	Cytoplasm	other
1.048	0.335	Ccdc136	CCDC136	coiled-coil domain containing 136	Cytoplasm	other
-1.053	0.337	Ccdc177	CCDC177	coiled-coil domain containing 177	Other	other
1.154	0.254	Ccdc186	CCDC186	coiled-coil domain containing 186	Cytoplasm	other
1.044	0.294	Ccdc22	CCDC22	CCC complex scaffolding subunit CCDC22	Cytoplasm	other
1.072	0.116	Ccdc25	CCDC25	coiled-coil domain containing 25	Plasma Membrane	other
1.022	0.392	Ccdc33	CCDC33	coiled-coil domain containing 33	Cytoplasm	other
-1.005	0.487	Ccdc39	CCDC39	coiled-coil domain 39 molecular ruler complex subunit	Cytoplasm	other
1.024	0.366	Ccdc43	CCDC43	coiled-coil domain containing 43	Cytoplasm	other
1.057	0.272	Ccdc47	CCDC47	coiled-coil domain containing 47	Extracellular Space	other
1.012	0.429	Ccdc85b	CCDC85B	coiled-coil domain containing 85B	Cytoplasm	other
1.223	0.103	Ccdc88c	CCDC88C	coiled-coil and HOOK domain protein 88C	Cytoplasm	other
-1.065	0.329	Ccdc9	CCDC9	coiled-coil domain containing 9	Extracellular Space	other
1.051	0.376	Ccdc90b	CCDC90B	coiled-coil domain containing 90B	Cytoplasm	other
1.013	0.425	Ccdc91	CCDC91	coiled-coil domain containing 91	Cytoplasm	other
-1.241	0.326	Ccdc93	CCDC93	CCC complex scaffolding subunit CCDC93	Extracellular Space	other
1.194	0.0683	Ccdc97	CCDC97	coiled-coil domain containing 97	Other	other
1.224	0.197	Cck	CCK	cholecystokinin	Extracellular Space	other
-1.022	0.359	Cckbr	CCKBR	cholecystokinin B receptor	Plasma Membrane	G-protein coupled receptor
-1.273	0.251	Ccm2	CCM2	CCM2 scaffold protein	Cytoplasm	other
-1.026	0.416	Ccnb2	CCNB2	cyclin B2	Cytoplasm	other
-1.01	0.38	Ccny	CCNY	cyclin Y	Nucleus	other
1.078	0.445	Ccsap	CCSAP	centriole, cilia and spindle associated protein	Cytoplasm	other
1.001	0.485	Cct2	CCT2	chaperonin containing TCP1 subunit 2	Cytoplasm	kinase
-1.01	0.317	Cct3	CCT3	chaperonin containing TCP1 subunit 3	Cytoplasm	other
-1.023	0.198	Cct4	CCT4	chaperonin containing TCP1 subunit 4	Cytoplasm	other
-1.011	0.392	Cct5	CCT5	chaperonin containing TCP1 subunit 5	Cytoplasm	other
-1.033	0.148	Cct6a	CCT6A	chaperonin containing TCP1 subunit 6A	Cytoplasm	other
1.006	0.449	Cct7	CCT7	chaperonin containing TCP1 subunit 7	Cytoplasm	other
-1.019	0.17	Cct8	CCT8	chaperonin containing TCP1 subunit 8	Cytoplasm	other
-1.072	0.245	Ccz1	CCZ1	CCZ1 vacuolar protein trafficking and biogenesis associated	Cytoplasm	other
1.015	0.436	Cd180	CD180	CD180 molecule	Plasma Membrane	other
1.019	0.445	Cd200	CD200	CD200 molecule	Plasma Membrane	other
1.034	0.353	Cd248	CD248	CD248 molecule	Plasma Membrane	other
1.135	0.281	Cd276	CD276	CD276 molecule	Plasma Membrane	other
1.031	0.399	Cd2bp2	CD2BP2	CD2 cytoplasmic tail binding protein 2	Cytoplasm	other
1.157	0.347	Cd34	CD34	CD34 molecule	Plasma Membrane	other
-1.044	0.434	Cd38	CD38	CD38 molecule	Plasma Membrane	enzyme
1.012	0.456	Cd44	CD44	CD44 molecule (IN blood group)	Plasma Membrane	other
1.067	0.105	Cd47	Cd47	Cd47 molecule	Plasma Membrane	other
1.105	0.0851	Cd68	CD68	CD68 molecule	Plasma Membrane	other
1.13	0.0296	Cd81	CD81	CD81 molecule	Plasma Membrane	other
1.113	0.321	Cd82	CD82	CD82 molecule	Plasma Membrane	other
-1.14	0.151	Cdc23	CDC23	cell division cycle 23	Nucleus	enzyme
1.018	0.409	Cdc37	CDC37	cell division cycle 37, HSP90 cochaperone	Cytoplasm	other
1.021	0.446	Cdc42	CDC42	cell division cycle 42	Cytoplasm	enzyme
1.069	0.275	Cdc42	CDC42	cell division cycle 42	Cytoplasm	enzyme
1.036	0.317	Cdc42bpa	CDC42BPA	CDC42 binding protein kinase alpha	Cytoplasm	kinase
1.025	0.303	Cdc42bpb	CDC42BPB	CDC42 binding protein kinase beta	Cytoplasm	kinase
1	0.481	Cdc42ep4	CDC42EP4	CDC42 effector protein 4	Cytoplasm	other
1.044	0.359	Cdc5l	CDC5L	cell division cycle 5 like	Nucleus	transcription regulator
1.008	0.47	Cdc73	CDC73	cell division cycle 73	Nucleus	other
1.049	0.202	Cdh10	CDH10	cadherin 10	Plasma Membrane	other
1.058	0.207	Cdh11	CDH11	cadherin 11	Plasma Membrane	other
1.022	0.42	Cdh12	CDH12	cadherin 12	Plasma Membrane	other
-1.012	0.405	Cdh13	CDH13	cadherin 13	Plasma Membrane	other
1.038	0.391	Cdh2	CDH2	cadherin 2	Plasma Membrane	other
1.011	0.486	Cdh20	CDH20	cadherin 20	Plasma Membrane	other
1.356	0.212	Cdh22	CDH22	cadherin 22	Plasma Membrane	other
1.011	0.5	Cdh4	CDH4	cadherin 4	Plasma Membrane	other
1.047	0.264	Cdh6	CDH6	cadherin 6	Plasma Membrane	other
1.165	0.185	Cdh8	CDH8	cadherin 8	Plasma Membrane	other
-1.05	0.203	Cdh9	CDH9	cadherin 9	Plasma Membrane	other
1.079	0.359	Cdhr2	CDHR2	cadherin related family member 2	Plasma Membrane	other
1.073	0.381	Cdip1	CDIP1	cell death inducing p53 target 1	Nucleus	other
-1.059	0.277	Cdipt	CDIPT	CDP-diacylglycerol--inositol 3-phosphatidyltransferase	Cytoplasm	enzyme
1.048	0.212	Cdk14	CDK14	cyclin dependent kinase 14	Nucleus	kinase
1.016	0.46	Cdk16	CDK16	cyclin dependent kinase 16	Cytoplasm	kinase
-1.021	0.291	Cdk17	CDK17	cyclin dependent kinase 17	Cytoplasm	kinase
1.078	0.394	Cdk20	CDK20	cyclin dependent kinase 20	Nucleus	kinase
-1.061	0.223	Cdk5	CDK5	cyclin dependent kinase 5	Nucleus	kinase
1.027	0.426	Cdk5r1	CDK5R1	cyclin dependent kinase 5 regulatory subunit 1	Nucleus	kinase
-1.14	0.181	Cdk9	CDK9	cyclin dependent kinase 9	Nucleus	kinase
1.004	0.497	Cdkl5	CDKL5	cyclin dependent kinase like 5	Nucleus	kinase
1.025	0.467	Cdkn2aip	CDKN2AIP	CDKN2A interacting protein	Nucleus	transcription regulator
-1.042	0.348	Cdo1	CDO1	cysteine dioxygenase type 1	Cytoplasm	enzyme
1.005	0.469	Cds2	CDS2	CDP-diacylglycerol synthase 2	Cytoplasm	enzyme
-1.053	0.308	Cdv3	CDV3	CDV3 homolog	Cytoplasm	other
-1.02	0.433	Celf1	CELF1	CUGBP Elav-like family member 1	Cytoplasm	translation regulator
-1.009	0.462	Celf2	CELF2	CUGBP Elav-like family member 2	Nucleus	other
-1.01	0.425	Celf3	CELF3	CUGBP Elav-like family member 3	Nucleus	transcription regulator
-1.128	0.124	Celf4	CELF4	CUGBP Elav-like family member 4	Nucleus	translation regulator
1.033	0.368	Celsr2	CELSR2	cadherin EGF LAG seven-pass G-type receptor 2	Plasma Membrane	G-protein coupled receptor
1.011	0.462	Celsr3	CELSR3	cadherin EGF LAG seven-pass G-type receptor 3	Plasma Membrane	G-protein coupled receptor
1.026	0.407	Cemip2	CEMIP2	cell migration inducing hyaluronidase 2	Cytoplasm	enzyme
1.106	0.0689	Cend1	CEND1	cell cycle exit and neuronal differentiation 1	Cytoplasm	other
-1.086	0.371	Cenpv	CENPV	centromere protein V	Nucleus	other
-1.026	0.405	Cep104	CEP104	centrosomal protein 104	Cytoplasm	other
-1.001	0.488	Cep170	CEP170	centrosomal protein 170	Nucleus	other
-1.005	0.46	Cep170b	CEP170B	centrosomal protein 170B	Other	other
1.022	0.34	Cep290	CEP290	centrosomal protein 290	Cytoplasm	transcription regulator
-1.069	0.335	Cep97	CEP97	centrosomal protein 97	Cytoplasm	other
1.058	0.223	Q9EQG9	CERT1	ceramide transporter 1	Cytoplasm	kinase
1.043	0.438	Ces1c	Ces1c	carboxylesterase 1C	Extracellular Space	enzyme
1.005	0.49	Cetn2	CETN2	centrin 2	Nucleus	enzyme
1.193	0.0677	Cfb	CFB	complement factor B	Extracellular Space	peptidase
-1.077	0.192	Cfdp1	CFDP1	craniofacial development protein 1	Nucleus	other
1.021	0.368	Cfh	Cfh	complement factor H	Extracellular Space	other
1.013	0.43	Cfl1	CFL1	cofilin 1	Nucleus	other
1.023	0.338	Cfl2	CFL2	cofilin 2	Extracellular Space	other
1.081	0.216	Chadl	CHADL	chondroadherin like	Extracellular Space	other
-1.02	0.296	Chat	CHAT	choline O-acetyltransferase	Nucleus	enzyme
1.082	0.209	Chchd3	CHCHD3	coiled-coil-helix-coiled-coil-helix domain containing 3	Cytoplasm	transcription regulator
1.029	0.447	Chchd4	CHCHD4	coiled-coil-helix-coiled-coil-helix domain containing 4	Cytoplasm	enzyme
-1.016	0.477	Chchd6	CHCHD6	coiled-coil-helix-coiled-coil-helix domain containing 6	Cytoplasm	other
-1.015	0.481	Chchd7	CHCHD7	coiled-coil-helix-coiled-coil-helix domain containing 7	Cytoplasm	other
-1.172	0.126	Chd8	CHD8	chromodomain helicase DNA binding protein 8	Nucleus	enzyme
-1.104	0.0468	Chdh	CHDH	choline dehydrogenase	Cytoplasm	enzyme
-1.059	0.311	Cherp	CHERP	calcium homeostasis endoplasmic reticulum protein	Cytoplasm	other
-1.014	0.31	Chga	CHGA	chromogranin A	Cytoplasm	other
1.039	0.451	Chgb	CHGB	chromogranin B	Extracellular Space	other
-1.085	0.102	Chid1	CHID1	chitinase domain containing 1	Cytoplasm	other
1.186	0.059	Chil3	Chil3/Chil4	chitinase-like 3	Cytoplasm	enzyme
-1.035	0.31	Chka	CHKA	choline kinase alpha	Cytoplasm	kinase
1.01	0.439	Chkb	CHKB	choline kinase beta	Cytoplasm	kinase
1.027	0.431	Chl1	CHL1	cell adhesion molecule L1 like	Plasma Membrane	other
1.054	0.189	Chm	CHM	CHM Rab escort protein	Cytoplasm	enzyme
-1.002	0.475	Chmp1b2	Chmp1b2	charged multivesicular body protein 1B2	Cytoplasm	other
-1.113	0.255	Chmp3	CHMP3	charged multivesicular body protein 3	Cytoplasm	other
1.018	0.394	Chmp4b	CHMP4B	charged multivesicular body protein 4B	Cytoplasm	other
1.142	0.079	Chmp5	CHMP5	charged multivesicular body protein 5	Cytoplasm	other
1.04	0.0941	Chmp6	CHMP6	charged multivesicular body protein 6	Cytoplasm	other
1.054	0.329	Chmp7	CHMP7	charged multivesicular body protein 7	Cytoplasm	other
-1.017	0.401	Chn1	CHN1	chimerin 1	Other	other
1.12	0.144	Chn2	CHN2	chimerin 2	Cytoplasm	other
1.037	0.412	Chordc1	CHORDC1	cysteine and histidine rich domain containing 1	Other	other
1.036	0.262	Chp1	CHP1	calcineurin like EF-hand protein 1	Nucleus	transcription regulator
-1.02	0.436	Chpf	CHPF	chondroitin polymerizing factor	Cytoplasm	enzyme
1.105	0.329	Chpt1	CHPT1	choline phosphotransferase 1	Cytoplasm	enzyme
1.119	0.319	Chrm1	CHRM1	cholinergic receptor muscarinic 1	Plasma Membrane	G-protein coupled receptor
-1.009	0.498	Chrm4	CHRM4	cholinergic receptor muscarinic 4	Plasma Membrane	G-protein coupled receptor
1.01	0.4	Chst15	CHST15	carbohydrate sulfotransferase 15	Plasma Membrane	enzyme
-1.013	0.462	Chtop	CHTOP	chromatin target of PRMT1	Nucleus	other
-1.068	0.27	Ciao2a	CIAO2A	cytosolic iron-sulfur assembly component 2A	Extracellular Space	other
-1.079	0.369	Ciao2b	CIAO2B	cytosolic iron-sulfur assembly component 2B	Cytoplasm	other
-1.059	0.248	Ciapin1	CIAPIN1	cytokine induced apoptosis inhibitor 1	Cytoplasm	other
-1.05	0.326	Cic	CIC	capicua transcriptional repressor	Nucleus	transcription regulator
-1.032	0.346	Cirbp	CIRBP	cold inducible RNA binding protein	Nucleus	translation regulator
-1.034	0.307	Cisd1	CISD1	CDGSH iron sulfur domain 1	Cytoplasm	enzyme
-1.019	0.383	Cisd2	CISD2	CDGSH iron sulfur domain 2	Cytoplasm	other
-1.023	0.471	Cisd3	CISD3	CDGSH iron sulfur domain 3	Cytoplasm	other
-1.069	0.112	Cit	CIT	citron rho-interacting serine/threonine kinase	Cytoplasm	kinase
-1.032	0.253	Ckap4	CKAP4	cytoskeleton associated protein 4	Cytoplasm	other
1.042	0.272	Ckap5	CKAP5	cytoskeleton associated protein 5	Nucleus	transcription regulator
1.002	0.487	Ckb	CKB	creatine kinase B	Cytoplasm	kinase
-1.023	0.401	Ckmt1	CKMT1B	creatine kinase, mitochondrial 1B	Cytoplasm	enzyme
1.066	0.0122	Ckmt2	CKMT2	creatine kinase, mitochondrial 2	Cytoplasm	kinase
1.081	0.061	Clasp1	CLASP1	cytoplasmic linker associated protein 1	Cytoplasm	other
1.007	0.452	Clasp2	CLASP2	cytoplasmic linker associated protein 2	Cytoplasm	other
-1.003	0.491	Clcn3	CLCN3	chloride voltage-gated channel 3	Plasma Membrane	ion channel
-1.005	0.432	Clcn4	CLCN4	chloride voltage-gated channel 4	Plasma Membrane	ion channel
1.075	0.133	Clcn6	CLCN6	chloride voltage-gated channel 6	Plasma Membrane	ion channel
-1.014	0.411	Clcn7	CLCN7	chloride voltage-gated channel 7	Plasma Membrane	ion channel
1.077	0.41	Cldn11	CLDN11	claudin 11	Plasma Membrane	other
1.008	0.494	Clec16a	CLEC16A	C-type lectin domain containing 16A	Cytoplasm	other
1.089	0.218	Clec2l	CLEC2L	C-type lectin domain family 2 member L	Other	other
1.001	0.462	Clic1	CLIC1	chloride intracellular channel 1	Nucleus	ion channel
1.025	0.37	Clic4	CLIC4	chloride intracellular channel 4	Plasma Membrane	ion channel
-1.064	0.291	Clint1	CLINT1	clathrin interactor 1	Cytoplasm	other
1.013	0.389	Clip1	CLIP1	CAP-Gly domain containing linker protein 1	Cytoplasm	other
1.016	0.364	Clip2	CLIP2	CAP-Gly domain containing linker protein 2	Cytoplasm	transcription regulator
1.005	0.497	Clmn	CLMN	calmin	Cytoplasm	other
1.019	0.44	Clns1a	CLNS1A	chloride nucleotide-sensitive channel 1A	Plasma Membrane	ion channel
1.037	0.226	Clpb	CLPB	ClpB family mitochondrial disaggregase	Nucleus	transcription regulator
-1.013	0.39	Clpp	CLPP	caseinolytic mitochondrial matrix peptidase proteolytic subunit	Cytoplasm	peptidase
-1.024	0.23	Clptm1	CLPTM1	CLPTM1 regulator of GABA type A receptor forward trafficking	Plasma Membrane	other
1.042	0.365	Clstn1	CLSTN1	calsyntenin 1	Plasma Membrane	other
-1.1	0.107	Clstn2	CLSTN2	calsyntenin 2	Plasma Membrane	other
-1.004	0.499	Clstn3	CLSTN3	calsyntenin 3	Plasma Membrane	other
1.037	0.29	Clta	CLTA	clathrin light chain A	Plasma Membrane	other
1.051	0.129	Cltb	CLTB	clathrin light chain B	Plasma Membrane	other
1.028	0.192	Cltc	CLTC	clathrin heavy chain	Plasma Membrane	other
1.055	0.136	Clu	CLU	clusterin	Cytoplasm	other
-1.05	0.224	Cluh	CLUH	CLUH binding protein of NUMT mRNA	Cytoplasm	translation regulator
-1.012	0.463	Clvs1	CLVS1	clavesin 1	Cytoplasm	other
1.029	0.419	Clvs2	CLVS2	clavesin 2	Cytoplasm	transporter
1.03	0.381	Clybl	CLYBL	citramalyl-CoA lyase	Cytoplasm	enzyme
-1.004	0.419	Cmas	CMAS	cytidine monophosphate N-acetylneuraminic acid synthetase	Nucleus	enzyme
-1.036	0.396	Cmbl	CMBL	carboxymethylenebutenolidase homolog	Cytoplasm	enzyme
1.156	0.202	Cmc2	CMC2	C-X9-C motif containing 2	Cytoplasm	other
-1.033	0.406	Cmip	CMIP	c-Maf inducing protein	Cytoplasm	other
1.005	0.473	Cmpk1	CMPK1	cytidine/uridine monophosphate kinase 1	Nucleus	kinase
1	0.5	Cmpk2	CMPK2	cytidine/uridine monophosphate kinase 2	Cytoplasm	kinase
1.13	0.0151	Cmtr1	CMTR1	cap methyltransferase 1	Nucleus	enzyme
1.002	0.452	Cnbp	CNBP	CCHC-type zinc finger nucleic acid binding protein	Nucleus	transcription regulator
1.02	0.202	Cndp2	CNDP2	carnosine dipeptidase 2	Cytoplasm	other
-1.185	0.0223	Cnksr2	CNKSR2	connector enhancer of kinase suppressor of Ras 2	Plasma Membrane	other
-1.022	0.325	Cnnm1	CNNM1	cyclin and CBS domain divalent metal cation transport mediator 1	Plasma Membrane	other
1.014	0.4	Cnnm2	CNNM2	cyclin and CBS domain divalent metal cation transport mediator 2	Plasma Membrane	transporter
-1.136	0.00236	Cnnm3	CNNM3	cyclin and CBS domain divalent metal cation transport mediator 3	Other	other
-1.008	0.393	Cnot1	CNOT1	CCR4-NOT transcription complex subunit 1	Cytoplasm	enzyme
-1.012	0.382	Cnot11	CNOT11	CCR4-NOT transcription complex subunit 11	Cytoplasm	other
1.009	0.49	Cnot3	CNOT3	CCR4-NOT transcription complex subunit 3	Cytoplasm	other
1.289	0.047	Cnot7	CNOT7	CCR4-NOT transcription complex subunit 7	Nucleus	transcription regulator
1.018	0.481	Cnot9	CNOT9	CCR4-NOT transcription complex subunit 9	Cytoplasm	transcription regulator
-1.003	0.411	Cnp	CNP	2'',3''-cyclic nucleotide 3'' phosphodiesterase	Cytoplasm	enzyme
-1.116	0.0676	Cnpy2	CNPY2	canopy FGF signaling regulator 2	Plasma Membrane	other
-1.324	0.291	Cnpy3	CNPY3	canopy FGF signaling regulator 3	Cytoplasm	other
1.006	0.467	Cnr1	CNR1	cannabinoid receptor 1	Plasma Membrane	G-protein coupled receptor
-1.015	0.475	Cnrip1	CNRIP1	cannabinoid receptor interacting protein 1	Extracellular Space	other
1.007	0.416	Cntfr	CNTFR	ciliary neurotrophic factor receptor	Plasma Membrane	transmembrane receptor
1.137	0.225	Cntln	CNTLN	centlein	Cytoplasm	other
1.066	0.0422	Cntn1	CNTN1	contactin 1	Plasma Membrane	enzyme
1.047	0.227	Cntn2	CNTN2	contactin 2	Plasma Membrane	other
1	0.493	Cntn3	CNTN3	contactin 3	Plasma Membrane	other
1.011	0.467	Cntn4	CNTN4	contactin 4	Plasma Membrane	other
1.04	0.466	Cntn5	CNTN5	contactin 5	Plasma Membrane	other
-1.001	0.476	Cntn6	CNTN6	contactin 6	Plasma Membrane	enzyme
1.039	0.263	Cntnap1	CNTNAP1	contactin associated protein 1	Plasma Membrane	other
1.072	0.148	Cntnap2	CNTNAP2	contactin associated protein 2	Plasma Membrane	other
1.007	0.467	Cntnap4	CNTNAP4	contactin associated protein family member 4	Plasma Membrane	other
1.021	0.413	Cntnap5a	Cntnap5a	contactin associated protein-like 5A	Other	other
-1.054	0.121	Cntnap5b	Cntnap5b	contactin associated protein-like 5B	Other	other
1.011	0.432	Coa3	COA3	cytochrome c oxidase assembly factor 3	Cytoplasm	other
-1.061	0.358	Coa7	COA7	cytochrome c oxidase assembly factor 7	Cytoplasm	enzyme
-1.009	0.4	Coasy	COASY	Coenzyme A synthase	Cytoplasm	enzyme
1.074	0.328	Cobl	COBL	cordon-bleu WH2 repeat protein	Plasma Membrane	other
-1.015	0.459	Coch	COCH	cochlin	Extracellular Space	other
-1.015	0.433	Cog5	COG5	component of oligomeric golgi complex 5	Cytoplasm	transporter
-1.065	0.185	Cog6	COG6	component of oligomeric golgi complex 6	Cytoplasm	other
1.021	0.436	Cog7	COG7	component of oligomeric golgi complex 7	Cytoplasm	other
-1.01	0.423	Cog8	COG8	component of oligomeric golgi complex 8	Cytoplasm	other
1.011	0.446	Col12a1	COL12A1	collagen type XII alpha 1 chain	Extracellular Space	other
-1.009	0.498	Col15a1	COL15A1	collagen type XV alpha 1 chain	Extracellular Space	other
1.154	0.218	Col18a1	COL18A1	collagen type XVIII alpha 1 chain	Extracellular Space	other
1.057	0.485	Col1a1	COL1A1	collagen type I alpha 1 chain	Extracellular Space	other
1.14	0.38	Col1a2	COL1A2	collagen type I alpha 2 chain	Extracellular Space	other
1.054	0.283	Col4a1	COL4A1	collagen type IV alpha 1 chain	Extracellular Space	other
1.046	0.233	Col4a2	COL4A2	collagen type IV alpha 2 chain	Extracellular Space	other
1.077	0.2	Col6a1	COL6A1	collagen type VI alpha 1 chain	Extracellular Space	other
1.108	0.257	Col6a2	COL6A2	collagen type VI alpha 2 chain	Extracellular Space	other
1.092	0.28	Colec12	COLEC12	collectin subfamily member 12	Plasma Membrane	transmembrane receptor
-1.409	0.00346	Colgalt1	COLGALT1	collagen beta(1-O)galactosyltransferase 1	Cytoplasm	enzyme
-1.027	0.339	Commd3	COMMD3	COMM domain containing 3	Extracellular Space	other
-1.045	0.242	Commd9	COMMD9	COMM domain containing 9	Cytoplasm	other
-1.025	0.343	Comt	COMT	catechol-O-methyltransferase	Cytoplasm	enzyme
-1.119	0.199	Comtd1	COMTD1	catechol-O-methyltransferase domain containing 1	Plasma Membrane	enzyme
-1.005	0.4	Copa	COPA	coat protein complex I subunit alpha	Cytoplasm	transporter
1.017	0.412	Copb1	COPB1	coat protein complex I subunit beta 1	Cytoplasm	transporter
-1.003	0.455	Copb2	COPB2	coat protein complex I subunit beta 2	Cytoplasm	transporter
-1.022	0.183	Cope	COPE	coat protein complex I subunit epsilon	Cytoplasm	transporter
1.019	0.425	Copg1	COPG1	coat protein complex I subunit gamma 1	Cytoplasm	transporter
-1.056	0.182	Copg2	COPG2	coat protein complex I subunit gamma 2	Cytoplasm	transporter
1.013	0.382	Cops2	COPS2	COP9 signalosome subunit 2	Cytoplasm	transcription regulator
1.002	0.497	Cops3	COPS3	COP9 signalosome subunit 3	Cytoplasm	other
1.023	0.109	Cops4	COPS4	COP9 signalosome subunit 4	Cytoplasm	peptidase
-1.005	0.491	Cops5	COPS5	COP9 signalosome subunit 5	Nucleus	transcription regulator
1.003	0.464	Cops6	COPS6	COP9 signalosome subunit 6	Nucleus	other
1.054	0.176	Cops7a	COPS7A	COP9 signalosome subunit 7A	Cytoplasm	other
-1.027	0.314	Cops8	COPS8	COP9 signalosome subunit 8	Nucleus	other
1.3	0.0266	Cops9	COPS9	COP9 signalosome subunit 9	Nucleus	other
-1.043	0.257	Copz1	COPZ1	coat protein complex I subunit zeta 1	Cytoplasm	transporter
-1.016	0.208	Coq3	COQ3	coenzyme Q3, methyltransferase	Cytoplasm	enzyme
1.111	0.208	Coq4	COQ4	coenzyme Q4	Cytoplasm	enzyme
-1.142	0.123	Coq5	COQ5	coenzyme Q5, methyltransferase	Cytoplasm	enzyme
-1.016	0.387	Coq6	COQ6	coenzyme Q6, monooxygenase	Cytoplasm	enzyme
1.092	0.0896	Coq7	COQ7	coenzyme Q7, hydroxylase	Cytoplasm	enzyme
-1.15	0.0322	Coq8a	COQ8A	coenzyme Q8A	Cytoplasm	kinase
-1.032	0.425	Coq8b	COQ8B	coenzyme Q8B	Cytoplasm	kinase
1.008	0.465	Coq9	COQ9	coenzyme Q9	Cytoplasm	other
1.005	0.494	Coro1a	CORO1A	coronin 1A	Cytoplasm	other
-1.035	0.102	Coro1b	CORO1B	coronin 1B	Cytoplasm	other
1.003	0.49	Coro1c	CORO1C	coronin 1C	Cytoplasm	other
1.011	0.395	Coro2a	CORO2A	coronin 2A	Cytoplasm	other
-1.052	0.133	Coro2b	CORO2B	coronin 2B	Plasma Membrane	other
1.014	0.477	Coro6	CORO6	coronin 6	Extracellular Space	other
-1.013	0.479	Coro7	CORO7	coronin 7	Cytoplasm	other
1.004	0.497	Cotl1	COTL1	coactosin like F-actin binding protein 1	Cytoplasm	other
-1.065	0.276	Cox4i1	COX4I1	cytochrome c oxidase subunit 4I1	Cytoplasm	enzyme
-1.003	0.48	Cox5a	COX5A	cytochrome c oxidase subunit 5A	Cytoplasm	enzyme
-1.01	0.376	Cox5b	COX5B	cytochrome c oxidase subunit 5B	Cytoplasm	enzyme
-1.001	0.447	Cox6a1	COX6A1	cytochrome c oxidase subunit 6A1	Cytoplasm	enzyme
-1.08	0.0997	Cox6b1	COX6B1	cytochrome c oxidase subunit 6B1	Cytoplasm	enzyme
-1.03	0.326	Cox6c	COX6C	cytochrome c oxidase subunit 6C	Cytoplasm	enzyme
-1.034	0.341	Cox7a2	COX7A2	cytochrome c oxidase subunit 7A2	Cytoplasm	enzyme
-1.005	0.396	Cox7c	COX7C	cytochrome c oxidase subunit 7C	Cytoplasm	enzyme
1.022	0.428	Ndufa4	COXFA4	cytochrome c oxidase associated subunit FA4	Cytoplasm	enzyme
1.066	0.279	Cp	CP	ceruloplasmin	Extracellular Space	enzyme
1.035	0.34	Cpd	CPD	carboxypeptidase D	Extracellular Space	peptidase
-1.026	0.244	Cpe	CPE	carboxypeptidase E	Cytoplasm	peptidase
-1.077	0.289	Cpeb3	CPEB3	cytoplasmic polyadenylation element binding protein 3	Cytoplasm	translation regulator
-1.051	0.295	Cpeb4	CPEB4	cytoplasmic polyadenylation element binding protein 4	Plasma Membrane	other
1.005	0.445	Cplx1	CPLX1	complexin 1	Plasma Membrane	other
1.021	0.329	Cplx2	CPLX2	complexin 2	Cytoplasm	other
1.085	0.248	Cpm	CPM	carboxypeptidase M	Plasma Membrane	peptidase
-1.038	0.356	Cpn2	CPN2	carboxypeptidase N subunit 2	Extracellular Space	peptidase
1.019	0.279	Cpne1	CPNE1	copine 1	Cytoplasm	peptidase
1.049	0.457	Cpne4	CPNE4	copine 4	Cytoplasm	other
1.081	0.203	Cpne5	CPNE5	copine 5	Plasma Membrane	other
-1.003	0.417	Cpne6	CPNE6	copine 6	Plasma Membrane	enzyme
-1.061	0.12	Cpne7	CPNE7	copine 7	Cytoplasm	other
-1.059	0.391	Cpox	CPOX	coproporphyrinogen oxidase	Cytoplasm	enzyme
1.053	0.378	Cpped1	CPPED1	calcineurin like phosphoesterase domain containing 1	Cytoplasm	enzyme
1.014	0.445	Cpq	CPQ	carboxypeptidase Q	Extracellular Space	peptidase
1.068	0.129	Cpsf2	CPSF2	cleavage and polyadenylation specific factor 2	Plasma Membrane	other
1.033	0.427	Cpsf3	CPSF3	cleavage and polyadenylation specific factor 3	Nucleus	other
-1.008	0.449	Cpsf6	CPSF6	cleavage and polyadenylation specific factor 6	Nucleus	other
-1.015	0.433	Cpsf7	CPSF7	cleavage and polyadenylation specific factor 7	Nucleus	other
1.078	0.341	Cpt1a	CPT1A	carnitine palmitoyltransferase 1A	Cytoplasm	enzyme
-1.042	0.292	Cpt1c	CPT1C	carnitine palmitoyltransferase 1C	Cytoplasm	enzyme
-1.067	0.343	Cpt2	CPT2	carnitine palmitoyltransferase 2	Cytoplasm	enzyme
1.025	0.252	Crat	CRAT	carnitine O-acetyltransferase	Cytoplasm	enzyme
1.008	0.483	Crbn	CRBN	cereblon	Cytoplasm	enzyme
-1.061	0.374	Creb1	CREB1	cAMP responsive element binding protein 1	Nucleus	transcription regulator
1.058	0.0942	Creg1	CREG1	cellular repressor of E1A stimulated genes 1	Nucleus	transcription regulator
-1.14	0.0725	Creld1	CRELD1	CRELD disulfide isomerase 1	Plasma Membrane	other
1.019	0.5	Crh	CRH	corticotropin releasing hormone	Extracellular Space	cytokine
1.069	0.152	Crip1	CRIP1	cysteine rich protein 1	Cytoplasm	other
1.033	0.325	Crip2	CRIP2	cysteine rich protein 2	Plasma Membrane	other
-1.006	0.454	Crk	CRK	CRK proto-oncogene, adaptor protein	Cytoplasm	other
1.015	0.402	Crkl	CRKL	CRK like proto-oncogene, adaptor protein	Cytoplasm	kinase
1.003	0.472	Crmp1	CRMP1	collapsin response mediator protein 1	Cytoplasm	enzyme
1.298	0.135	Crnkl1	CRNKL1	crooked neck pre-mRNA splicing factor 1	Nucleus	other
-1.003	0.499	Crocc	CROCC	ciliary rootlet coiled-coil, rootletin	Plasma Membrane	other
1.036	0.395	Crot	CROT	carnitine O-octanoyltransferase	Cytoplasm	enzyme
1.044	0.366	Crppa	CRPPA	CDP-L-ribitol pyrophosphorylase A	Cytoplasm	enzyme
1.022	0.412	Crtac1	CRTAC1	cartilage acidic protein 1	Extracellular Space	other
-1.047	0.19	Crtc1	CRTC1	CREB regulated transcription coactivator 1	Nucleus	transcription regulator
1.007	0.496	Crtc2	CRTC2	CREB regulated transcription coactivator 2	Nucleus	other
-1.332	0.102	Cryab	CRYAB	crystallin alpha B	Nucleus	other
-1.046	0.361	Crybb1	CRYBB1	crystallin beta B1	Other	other
-1.055	0.108	Cryl1	CRYL1	crystallin lambda 1	Cytoplasm	enzyme
1.088	0.431	Crym	CRYM	crystallin mu	Cytoplasm	enzyme
1.003	0.487	Cryz	CRYZ	crystallin zeta	Cytoplasm	enzyme
1.043	0.258	Cryzl1	CRYZL1	crystallin zeta like 1	Cytoplasm	enzyme
-1.04	0.342	Cs	CS	citrate synthase	Cytoplasm	enzyme
-1.056	0.0819	Csad	CSAD	cysteine sulfinic acid decarboxylase	Cytoplasm	enzyme
-1.045	0.341	Csdc2	CSDC2	cold shock domain containing C2	Cytoplasm	other
-1.066	0.254	Csde1	CSDE1	cold shock domain containing E1	Cytoplasm	enzyme
-1.01	0.406	Cse1l	CSE1L	chromosome segregation 1 like	Nucleus	transporter
1.064	0.15	Csmd1	CSMD1	CUB and Sushi multiple domains 1	Plasma Membrane	other
1.003	0.48	Csmd3	CSMD3	CUB and Sushi multiple domains 3	Plasma Membrane	enzyme
-1.04	0.177	Csnk1a1	CSNK1A1	casein kinase 1 alpha 1	Cytoplasm	kinase
-1.007	0.499	Csnk1d	CSNK1D	casein kinase 1 delta	Cytoplasm	kinase
1.053	0.339	Csnk1e	CSNK1E	casein kinase 1 epsilon	Cytoplasm	kinase
-1.025	0.241	Csnk2a1	CSNK2A1	casein kinase 2 alpha 1	Nucleus	kinase
1.052	0.231	Csnk2a2	CSNK2A2	casein kinase 2 alpha 2	Cytoplasm	kinase
-1.02	0.347	Csnk2b	CSNK2B	casein kinase 2 beta	Cytoplasm	kinase
1.042	0.339	Cspg4	CSPG4	chondroitin sulfate proteoglycan 4	Plasma Membrane	other
1.069	0.378	Cspg5	CSPG5	chondroitin sulfate proteoglycan 5	Extracellular Space	growth factor
1.002	0.474	Csrp1	CSRP1	cysteine and glycine rich protein 1	Nucleus	other
1.022	0.438	Csrp3	CSRP3	cysteine and glycine rich protein 3	Nucleus	other
-1.002	0.486	Cst3	Cst3	cystatin C	Extracellular Space	other
-1.072	0.18	Cstb	CSTB	cystatin B	Cytoplasm	peptidase
1.17	0.0977	Cstf1	CSTF1	cleavage stimulation factor subunit 1	Nucleus	other
1.034	0.325	Cstf2	CSTF2	cleavage stimulation factor subunit 2	Nucleus	other
1.056	0.277	Ctbp1	CTBP1	C-terminal binding protein 1	Nucleus	enzyme
-1.002	0.472	Ctbp2	CTBP2	C-terminal binding protein 2	Nucleus	transcription regulator
1.047	0.355	Ctbs	CTBS	chitobiase	Cytoplasm	enzyme
-1.022	0.356	Cth	CTH	cystathionine gamma-lyase	Cytoplasm	enzyme
1.057	0.206	Cthrc1	CTHRC1	collagen triple helix repeat containing 1	Extracellular Space	other
1.021	0.452	Ctif	CTIF	cap binding complex dependent translation initiation factor	Cytoplasm	other
1.063	0.226	Ctnna1	CTNNA1	catenin alpha 1	Plasma Membrane	other
1.038	0.235	Ctnna2	CTNNA2	catenin alpha 2	Plasma Membrane	other
-1.011	0.435	Ctnnb1	CTNNB1	catenin beta 1	Nucleus	transcription regulator
1.01	0.417	Ctnnd1	CTNND1	catenin delta 1	Nucleus	other
-1.003	0.476	Ctnnd2	CTNND2	catenin delta 2	Plasma Membrane	other
-1.091	0.222	Ctps1	CTPS1	CTP synthase 1	Nucleus	enzyme
-1.011	0.398	Ctps2	CTPS2	CTP synthase 2	Cytoplasm	enzyme
1.192	0.256	Ctrb1	Ctrb1	chymotrypsinogen B1	Cytoplasm	peptidase
1.009	0.482	Cts8	Cts8	cathepsin 8	Extracellular Space	peptidase
-1.018	0.409	Ctsa	CTSA	cathepsin A	Cytoplasm	peptidase
1.033	0.365	Ctsb	CTSB	cathepsin B	Cytoplasm	peptidase
1.003	0.473	Ctsd	CTSD	cathepsin D	Cytoplasm	peptidase
1.052	0.304	Ctsf	CTSF	cathepsin F	Cytoplasm	peptidase
1.051	0.361	Ctsh	CTSH	cathepsin H	Cytoplasm	peptidase
1.059	0.264	Ctsl	Ctsl	cathepsin L	Cytoplasm	enzyme
-1.015	0.307	Ctss	CTSS	cathepsin S	Cytoplasm	peptidase
1.081	0.167	Ctsz	CTSZ	cathepsin Z	Cytoplasm	peptidase
1.046	0.0317	Cttn	CTTN	cortactin	Plasma Membrane	other
1.067	0.343	Cttnbp2	CTTNBP2	cortactin binding protein 2	Cytoplasm	other
1.116	0.13	Ctu2	CTU2	cytosolic thiouridylase subunit 2	Cytoplasm	other
1	0.5	Cul1	CUL1	cullin 1	Nucleus	enzyme
-1.135	0.0229	Cul2	CUL2	cullin 2	Nucleus	enzyme
-1.022	0.0671	Cul3	CUL3	cullin 3	Nucleus	enzyme
-1.02	0.428	Cul4b	CUL4B	cullin 4B	Nucleus	other
1.004	0.484	Cul5	CUL5	cullin 5	Nucleus	ion channel
1.03	0.345	Cul9	CUL9	cullin 9	Cytoplasm	enzyme
1.068	0.222	Cuta	CUTA	cutA divalent cation tolerance homolog	Cytoplasm	other
1.065	0.0333	Cutc	CUTC	cutC copper transporter	Nucleus	other
1.022	0.473	Cxadr	CXADR	CXADR cell adhesion molecule	Plasma Membrane	transmembrane receptor
1.008	0.484	Cyb5a	CYB5A	cytochrome b5 type A	Cytoplasm	enzyme
1.071	0.0896	Cyb5b	CYB5B	cytochrome b5 type B	Cytoplasm	enzyme
-1.004	0.469	Cyb5r1	CYB5R1	cytochrome b5 reductase 1	Cytoplasm	enzyme
-1.063	0.169	Cyb5r3	CYB5R3	cytochrome b5 reductase 3	Cytoplasm	enzyme
1.032	0.113	Cyb5r4	CYB5R4	cytochrome b5 reductase 4	Cytoplasm	enzyme
-1.013	0.312	Cyc1	CYC1	cytochrome c1	Cytoplasm	enzyme
-1.025	0.262	Cycs	CYCS	cytochrome c, somatic	Cytoplasm	enzyme
-1.01	0.396	Cyfip1	CYFIP1	cytoplasmic FMR1 interacting protein 1	Cytoplasm	translation regulator
-1.017	0.316	Cyfip2	Cyfip2	cytoplasmic FMR1 interacting protein 2	Cytoplasm	other
-1.121	0.201	Cyld	CYLD	CYLD lysine 63 deubiquitinase	Nucleus	transcription regulator
1.07	0.492	Cyp2d11	Cyp2d9 (includes others)	cytochrome P450, family 2, subfamily d, polypeptide 9	Cytoplasm	enzyme
-1.032	0.451	Cyp2s1	CYP2S1	cytochrome P450 family 2 subfamily S member 1	Cytoplasm	enzyme
-1.131	0.0242	Cyp46a1	CYP46A1	cytochrome P450 family 46 subfamily A member 1	Cytoplasm	enzyme
1.067	0.202	Cyp4f14	Cyp4f14	cytochrome P450, family 4, subfamily f, polypeptide 14	Cytoplasm	enzyme
-1.026	0.317	Cyp4x1	CYP4X1	cytochrome P450 family 4 subfamily X member 1	Cytoplasm	enzyme
-1.146	0.0173	Q8K0C4	CYP51A1	cytochrome P450 family 51 subfamily A member 1	Cytoplasm	enzyme
1.006	0.462	Q8BHZ0	CYRIA	CYFIP related Rac1 interactor A	Other	other
1.087	0.0124	Q921M7	CYRIB	CYFIP related Rac1 interactor B	Extracellular Space	other
-1.001	0.497	Cyth1	CYTH1	cytohesin 1	Cytoplasm	other
1.07	0.139	Cyth2	CYTH2	cytohesin 2	Cytoplasm	other
-1.037	0.386	Cyth3	CYTH3	cytohesin 3	Cytoplasm	other
1.162	0.0425	Czib	CZIB	CXXC motif containing zinc binding protein	Cytoplasm	other
1.066	0.408	D2hgdh	D2HGDH	D-2-hydroxyglutarate dehydrogenase	Cytoplasm	enzyme
1.032	0.32	Dab2ip	DAB2IP	DAB2 interacting protein	Plasma Membrane	other
1.015	0.465	Dact3	DACT3	dishevelled binding antagonist of beta catenin 3	Cytoplasm	other
1.055	0.142	Dag1	DAG1	dystroglycan 1	Plasma Membrane	transmembrane receptor
1.038	0.276	Dagla	DAGLA	diacylglycerol lipase alpha	Plasma Membrane	enzyme
1.008	0.457	Daglb	DAGLB	diacylglycerol lipase beta	Plasma Membrane	enzyme
-1.038	0.378	Dalrd3	DALRD3	DALR anticodon binding domain containing 3	Other	other
-1.083	0.235	Dap	DAP	death associated protein	Cytoplasm	transcription regulator
-1.043	0.229	Dap3	DAP3	death associated protein 3	Cytoplasm	other
-1.077	0.211	Dapk3	DAPK3	death associated protein kinase 3	Cytoplasm	kinase
-1.027	0.275	Q922B2	DARS1	aspartyl-tRNA synthetase 1	Cytoplasm	enzyme
-1.051	0.176	Dars2	DARS2	aspartyl-tRNA synthetase 2, mitochondrial	Cytoplasm	enzyme
-1.03	0.31	Dazap1	DAZAP1	DAZ associated protein 1	Cytoplasm	other
1.133	0.0135	Dbh	DBH	dopamine beta-hydroxylase	Cytoplasm	enzyme
1.031	0.405	Dbi	DBI	diazepam binding inhibitor, acyl-CoA binding protein	Cytoplasm	other
1.014	0.438	Dbn1	DBN1	drebrin 1	Cytoplasm	other
1.041	0.251	Dbnl	DBNL	drebrin like	Cytoplasm	other
-1.013	0.427	Dbr1	DBR1	debranching RNA lariats 1	Nucleus	enzyme
1.023	0.447	Dbt	DBT	dihydrolipoamide branched chain transacylase E2	Cytoplasm	enzyme
-1.116	0.234	Dcaf1	DCAF1	DDB1 and CUL4 associated factor 1	Nucleus	kinase
1.12	0.105	Dcaf12l1	Dcaf12l1	DDB1 and CUL4 associated factor 12-like 1	Cytoplasm	other
-1.085	0.326	Dcaf13	DCAF13	DDB1 and CUL4 associated factor 13	Nucleus	other
-1.104	0.311	Dcaf5	DCAF5	DDB1 and CUL4 associated factor 5	Cytoplasm	other
1.022	0.377	Dcaf6	DCAF6	DDB1 and CUL4 associated factor 6	Nucleus	transcription regulator
-1.013	0.466	Dcaf7	DCAF7	DDB1 and CUL4 associated factor 7	Cytoplasm	other
-1.069	0.032	Dcakd	DCAKD	dephospho-CoA kinase domain containing	Cytoplasm	enzyme
-1.003	0.453	Dcc	DCC	DCC netrin 1 receptor	Plasma Membrane	transmembrane receptor
1.077	0.261	Dchs1	DCHS1	dachsous cadherin-related 1	Plasma Membrane	other
1.028	0.335	Dclk1	DCLK1	doublecortin like kinase 1	Plasma Membrane	kinase
1.066	0.14	Dclk1	DCLK1	doublecortin like kinase 1	Plasma Membrane	kinase
1.011	0.428	Dclk2	DCLK2	doublecortin like kinase 2	Cytoplasm	kinase
-1.033	0.361	Armt1	DCPH1	damage control phosphatase 1	Other	enzyme
1.034	0.351	Dcps	DCPS	decapping enzyme, scavenger	Nucleus	enzyme
[truncated: 4,058 more rows]

## Sheet: KO ipsi vs KO contra
© 2000-2026 QIAGEN. All rights reserved.		TMEM16 KO ipsialateral / TMEM16A contralateral
[truncated: 5,161 more rows]
