# Supplementary material for: Loss of Vascular TMEM16A Impairs Cerebral Autoregulation and Exacerbates Ischemia–reperfusion Injury
Source: Transl Stroke Res. 2026 Jul 22;17(4):85. doi: 10.1007/s12975-026-01471-4 (PMC13391751; doi:10.1007/s12975-026-01471-4)
Supplement: Supplementary file 3 — Supplementary Material 3 (XLSX 64.4 KB) [file 12975_2026_1471_MOESM3_ESM.xlsx]

## Sheet: KO contra vs. WT contra
© 2000-2026 QIAGEN. All rights reserved.	TMEM16 KO contralateral / WT contralateral
Ingenuity Canonical Pathways	-log(p-value)	z-score	Molecules
tRNA Charging	5.08	2.449	DARS1,HARS1,KARS1,LARS2,NARS2,RARS1
Synaptogenesis Signaling Pathway	4.77	2.138	CDH11,CFL1,CNTNAP1,EFNB3,GRIN2B,GRM1,GRM7,NAP1L4,PRKACB,RPS6KB1,SNCA,SNCG,SYN2,SYT16,SYT6
Colanic Acid Building Blocks Biosynthesis	4.62	2	GMDS,GMPPB,PMM1,UGDH
E3 ubiquitin ligases ubiquitinate target proteins	3.92	1.633	CDC73,HLA-A,PEX5,RNF20,RRAGA,UBE2V2
Signaling by Rho Family GTPases	3.69	-1	CDH11,CFL1,EZR,GFAP,GNG12,ITGAM,MAPK10,MYL4,PIP4K2B,SEPTIN11,SEPTIN3,SEPTIN6
RHOA Signaling	3.66	0	CFL1,EZR,MYL4,PFN2,PIP4K2B,SEPTIN11,SEPTIN3,SEPTIN6
Glycogen metabolism	3.5	1	GYG1,PHKA1,PHKG1,PYGM
Endocannabinoid Neuronal Synapse Pathway	3.13	-0.378	CACNG3,GNG12,GRIN2B,GRM1,KCNJ6,MAPK10,MAPK7,PRKACB
Fatty Acid β-oxidation I	3.04	0	ACSL4,AUH,HADH,SLC27A1
L1CAM interactions	2.97	-0.378	ANK2,CNTNAP1,DNM1L,EZR,NUMB,RANBP9,RPS6KA5
Microautophagy Signaling Pathway	2.93	1.89	BAG6,CHMP5,COL15A1,DNM1L,PSMA6,SEC24A,VPS11,VPS33B
3-phosphoinositide Degradation	2.91	2.121	ANGEL2,DUSP12,INPP4A,NUDT5,PPP1R13B,PPP1R1A,SACM1L,SSH3,SYNJ2
Neuroinflammation Signaling Pathway	2.91	1.667	BMPR2,CALB1,GABRA2,GRIN2B,HLA-A,KCNJ6,MAPK10,MAPK7,P2RX7,SLC1A2,SNCA,TGFBR1
Mitochondrial Fatty Acid Beta-Oxidation	2.9	0	ACAD11,DECR1,HADH,MMAA
Insulin Receptor Signaling	2.85	-0.816	EIF2B1,EIF2B4,GSK3A,PRKACB,RPS6KB1,STX4,SYNJ2
Class I MHC mediated antigen processing and presentation	2.84	1.941	ADRM1,FBXW11,HERC4,HLA-A,PSMA6,RNF220,SEC24A,STX4,UBE2E2,UBE2G2,UBE2V2,UBE3C,UNKL
Cardiac Hypertrophy Signaling (Enhanced)	2.77	1.387	BMPR2,CACNG3,EIF2B1,EIF2B4,GNG12,GSK3A,HDAC4,ITGAM,MAPK10,MAPK7,MEF2D,PDE12,PRKACB,RPS6KA5,RPS6KB1,TGFBR1
Protein folding	2.75	0.816	GNG12,PFDN2,RGS9,TBCB,TBCD,VBP1
3-phosphoinositide Biosynthesis	2.73	1.89	ANGEL2,DUSP12,NUDT5,PIP4K2B,PPP1R13B,PPP1R1A,SACM1L,SSH3,SYNJ2
SNARE Signaling Pathway	2.68	1.134	MYL4,PRKACB,SNCA,SNCG,SYN2,SYT16,SYT6
Cardiac Hypertrophy Signaling	2.67	1.414	CACNG3,EIF2B1,EIF2B4,GNG12,MAPK10,MEF2D,MYL4,PRKACB,RPS6KB1,TGFBR1
Potassium Channels	2.67	-1.633	GNG12,HCN2,KCNC1,KCNC2,KCND2,KCNJ6
GABAergic Receptor Signaling Pathway (Enhanced)	2.64	-1.134	CACNG3,CNTNAP1,GABRA2,GNG12,GRIN2B,KCNJ6,PRKACB
D-myo-inositol (1,4,5,6)-Tetrakisphosphate Biosynthesis	2.48	1.633	ANGEL2,DUSP12,NUDT5,PPP1R13B,PPP1R1A,SACM1L,SSH3,SYNJ2
D-myo-inositol (3,4,5,6)-tetrakisphosphate Biosynthesis	2.48	1.633	ANGEL2,DUSP12,NUDT5,PPP1R13B,PPP1R1A,SACM1L,SSH3,SYNJ2
Opioid Signaling Pathway	2.42	0.333	CACNG3,GNG12,GRIN2B,KCNJ6,MAPK7,PDYN,PRKACB,RGS9,RPS6KA5,RPS6KB1
Superpathway of Inositol Phosphate Compounds	2.39	2.121	ANGEL2,DUSP12,NUDT5,PIP4K2B,PPP1R13B,PPP1R1A,SACM1L,SSH3,SYNJ2
PI Metabolism	2.34	1.342	INPP4A,PIP4K2B,PNPLA6,SACM1L,SYNJ2
D-myo-inositol-5-phosphate Metabolism	2.29	1.633	ANGEL2,DUSP12,NUDT5,PPP1R13B,PPP1R1A,SACM1L,SSH3,SYNJ2
Role of Tissue Factor in Cancer	2.24	0.707	BMPR2,CFL1,MAPK10,MAPK7,PPP2R2D,RPS6KA5,RPS6KB1,TGFBR1
Neurexins and neuroligins	2.21	2	APBA1,DLGAP3,GRIN2B,GRM1
Sleep REM Signaling Pathway	2.16	0	CFL1,PRKACB,RPS6KA5,RPS6KB1
Calcium Signaling	2.13	1.342	CACNG3,GRIN2B,HDAC4,MEF2D,MYL4,PRKACB,SLC8A3,TPM4
RHOGDI Signaling	2.11	0	ARHGDIB,CDH11,CFL1,EZR,GNG12,ITGAM,MYL4,PIP4K2B
Degradation of CRY and PER proteins	2.08	2	ADRM1,FBXW11,PER1,PSMA6
GAIT Translation Signaling Pathway	2.05	1.89	DARS1,EIF2B1,EIF2B4,KARS1,LARS2,RARS1,RPL35,RPLP2,RPS6KB1
Protein Sorting Signaling Pathway	2.03	1.89	AP1S1,GBA2,PRKACB,SACM1L,SEC24A,WASHC1,WASHC5
Peroxisomal protein import	2.03	1	AGPS,DHRS4,PEX5,ZFAND6
Cachexia Signaling Pathway	2.03	0.632	BMPR2,EIF2AK2,EIF2B1,EIF2B4,GSK3A,Hspa1a/Hspa1b,MAPK10,PNPLA2,PRKACB,PSMA6,TGFBR1
Role of NFAT in Cardiac Hypertrophy	2.01	0.816	CACNG3,GNG12,HDAC4,MAPK10,MEF2D,PRKACB,SLC8A3,TGFBR1
Glutaminergic Receptor Signaling Pathway (Enhanced)	2	0.632	CACNG3,DGKB,GABRA2,GRIN2B,GRM1,GRM7,PNPLA2,PRKACB,RPS6KB1,SLC1A2
Neurovascular Coupling Signaling Pathway	1.96	1.134	CACNG3,GABRA2,GRIN2B,GRM1,KCNJ6,PNPLA2,PRKACB,SLC1A2
Hedgehog 'on' state	1.95	0.816	ADRM1,CDC73,NUMB,PSMA6,RPS6KB1,STK25
Sensory processing of sound by inner hair cells of the cochlea	1.92	0	CAPZA2,EPS8L2,EZR,PCLO
Semaphorin Neuronal Repulsive Signaling Pathway	1.89	-1.342	CFL1,DPYSL3,DPYSL5,ITGAM,MYL4,PRKACB
PTEN Signaling	1.87	-0.447	BMPR2,GSK3A,ITGAM,RPS6KB1,SYNJ2,TGFBR1
RHO GTPase cycle	1.85	0	ARHGAP32,ARHGDIB,ARHGEF10L,DDX39B,EFHD2,ELMO2,ESYT1,LBR,NUDC,RNF20,SLC4A7,TPM4
Phase I - Functionalization of compounds	1.83	0.447	ALDH1B1,CYP46A1,MTARC2,NCOA1,NQO2
ERK5 Signaling	1.82	1	MAPK7,MEF2D,RPS6KA5,RPS6KB1
Docosahexaenoic Acid (DHA) Signaling	1.79	1.414	GRIN2B,GSK3A,PNPLA2,PRKACB,RPS6KB1,SYNJ2,SYT16,SYT6
ABC-family proteins mediated transport	1.74	0.447	ABCB8,ADRM1,EIF2B1,EIF2B4,PSMA6
Estrogen Receptor Signaling	1.73	0.333	CACNG3,CFL1,EIF2B1,EIF2B4,GNG12,GSK3A,MYL4,NCOA1,PRKACB,RPS6KB1,TFAM
Synaptic Long Term Potentiation	1.66	2.236	GRIN2B,GRM1,GRM7,PPP1R1A,PRKACB
p38 MAPK Signaling	1.66	1	MAPKAPK5,MEF2D,RPS6KA5,RPS6KB1,TGFBR1
Stress Granule Signaling Pathway	1.61	-1.414	DDX3X,EIF2AK2,EIF2B1,EIF2B4,HDAC4,Hspa1a/Hspa1b,MAPK10,RPS6KB1
Glucose metabolism	1.6	1	NDC1,NUP88,PGAM2,PRKACB
Glycerophospholipid biosynthesis	1.59	0.447	CDS2,CPNE1,GPD1L,PNPLA2,SLC44A2
ABRA Signaling Pathway	1.57	-1	CFL1,MAPK10,MEF2D,TPM4
Response to elevated platelet cytosolic Ca2+	1.55	-0.447	CFL1,CYB5R1,CYRIB,F13A1,STX4
Gα12/13 Signaling	1.53	0.447	CDH11,MAPK10,MAPK7,MEF2D,MYL4
Eicosanoid Signaling	1.53	-1.134	ABCB8,AP1S1,GGT1,GNG12,GSK3A,MAPKAPK5,PNPLA2,PRKACB
PKR-mediated signaling	1.51	-1	EIF2AK2,EIF2B1,EIF2B4,SNCA
CLEAR Signaling Pathway	1.5	-1.134	BMPR2,GSK3A,MAPK7,NPRL3,PPP2R2D,RRAGA,TGFBR1,VPS11
MAPK6/MAPK4 signaling	1.49	2	ADRM1,MAPKAPK5,PRKACB,PSMA6
Cellular Effects of Sildenafil (Viagra)	1.49	-0.775	BMPR2,CACNG3,GNG12,GPRC5B,GRM1,GRM7,HCN2,MAPK10,MAPK7,MEF2D,MYL4,PPP2R2D,PRKACB,S1PR5,TGFBR1
Sertoli Cell-Germ Cell Junction Signaling Pathway (Enhanced)	1.48	-0.378	CXADR,GSK3A,MAPK10,PPP2R2D,PRKACB,SORBS1,TGFBR1
Oxytocin Signaling Pathway	1.48	-0.707	ABCB8,CACNG3,GNG12,MAPK10,MAPK7,MYL4,PNPLA2,PRKACB
Mitochondrial Dysfunction	1.48	-0.707	C9orf72,CACNG3,DNM1L,MAPK10,MAPK7,PRKACB,SNCA,TFAM,UQCRH
Processing of Capped Intron-Containing Pre-mRNA	1.46	0.707	BCAS2,CSTF1,DDX39B,NDC1,NUP88,RBM5,THOC3,TXNL4A
Protein Kinase A Signaling	1.46	0	ADD2,DUSP12,GNG12,GSK3A,MYL4,PDE12,PHKG1,PRKACB,PYGM,TGFBR1
Mitochondrial protein degradation	1.42	-1	ALDH1B1,HADH,TFAM,TIMM9
Actin Cytoskeleton Signaling	1.41	-0.816	CFL1,EZR,GNG12,ITGAM,MYL4,PFN2,SSH3
Pancreatic Secretion Signaling Pathway	1.41	-0.816	ABHD11,ARHGDIB,CA11,CA4,PRKACB,RPS6KB1,SLC4A7
Apelin Endothelial Signaling Pathway	1.4	1	GNG12,HDAC4,MAPK10,MEF2D,RPS6KB1
Apelin Cardiomyocyte Signaling Pathway	1.4	1	MAPK10,MAPK7,MYL4,SLC8A3
C-type lectin receptors (CLRs)	1.39	1.342	ADRM1,FBXW11,PRKACB,PSMA6,RPS6KA5
Neuropathic Pain Signaling in Dorsal Horn Neurons	1.38	2	GRIN2B,GRM1,GRM7,PRKACB
Sumoylation Pathway	1.38	0	ARHGDIB,MAPK10,RCC1,SNCA
ILK Signaling	1.37	0	CFL1,GSK3A,MAPK10,MYL4,PPP2R2D,RPS6KA5
GPER1 signaling	1.36	1	GNG12,PRKACB,RPS6KB1,STK25
Autism Signaling Pathway	1.34	1.414	ALDH1B1,CACNG3,GRIN2B,GRM1,GRM7,HLA-A,PRKACB,RPS6KB1
Ephrin Receptor Signaling	1.33	1	CFL1,EFNB3,GNG12,GRIN2B,ITGAM,SORBS1
Xenobiotic Metabolism AHR Signaling Pathway	1.29	1	ALDH1B1,HDAC4,NCOA1,NQO2
Integration of energy metabolism	1.29	0	ACSL4,GNG12,KCNC2,PRKACB
Hedgehog 'off' state	1.21	1	ADRM1,NUMB,PRKACB,PSMA6
Mitochondrial Division Signaling Pathway	1.2	-0.447	CACNG3,DNM1L,PPP2R2D,PRKACB,S1PR5
Autophagy	1.19	1.633	GSK3A,MAPK10,PPP2R2D,PRKACB,VPS11,VPS33B
Protein Ubiquitination Pathway	1.17	2.646	HLA-A,IFT25,PSMA6,UBE2E2,UBE2G2,UBE2V2,USP8
Nuclear Cytoskeleton Signaling Pathway	1.17	0	CAPZA2,CDH11,ITGAM,NDC1,NUP88,PLEC
NGF Signaling	1.15	0	MAPK10,MAPK7,RPS6KA5,RPS6KB1
WNT/β-catenin Signaling	1.14	-1	APPL2,BMPR2,GSK3A,PPP2R2D,TGFBR1
Phagosome Formation	1.13	1.387	AP1S1,CFL1,ELMO2,GPRC5B,GRM1,GRM7,IGHM,ITGAM,MAPK7,MYL4,PIP4K2B,PNPLA2,RPS6KB1,S1PR5
Insulin Secretion Signaling Pathway	1.13	0.816	CACNG3,EIF2B1,EIF2B4,PRKACB,RPS6KA5,RPS6KB1,SPCS2
Netrin Signaling	1.12	-1.342	ABLIM1,CACNG3,DPYSL3,DPYSL5,PRKACB
Signaling by ROBO receptors	1.09	0.378	ADRM1,ETF1,PFN2,PRKACB,PSMA6,RPL35,RPLP2
MHC class II antigen presentation	1.08	1	AP1S1,CAPZA2,DNM1L,SEC24A
Asparagine N-linked glycosylation	1.06	2	DPM1,GMDS,GMPPB,PMM1
Mitotic Metaphase and Anaphase	1.06	-0.816	ADRM1,LBR,NDC1,NUDC,PSMA6,RCC1
G Beta Gamma Signaling	1.06	-1	CACNG3,GNG12,KCNJ6,PRKACB
Hepatic Fibrosis Signaling Pathway	1.05	0.816	BMPR2,CACNG3,FTL,ITGAM,MAPK10,MYL4,PRKACB,RPS6KB1,TGFBR1
Orexin Signaling Pathway	1.03	0.816	CACNG3,GNG12,KCNJ6,PIP4K2B,PRKACB,SLC8A3
Selenoamino acid metabolism	1.02	0.447	DARS1,KARS1,RARS1,RPL35,RPLP2
Response of EIF2AK4 (GCN2) to amino acid deficiency	1.02	-1	EIF2B1,EIF2B4,RPL35,RPLP2
Senescence Pathway	1.01	1.342	BMPR2,CACNG3,MAPK7,MAPKAPK5,PPP2R2D,RPS6KA5,TGFBR1
Signaling by NOTCH4	0.948	2	ADRM1,PSMA6,RPS6KB1,STK25
G alpha (i) signalling events	0.934	0.816	GNG12,GRM7,HEBP1,PDYN,RGS9,S1PR5
Oxytocin in Brain Signaling Pathway	0.929	0	CACNG3,GNG12,MAPK7,MEF2D,PNPLA2
Intra-Golgi and retrograde Golgi-to-ER traffic	0.909	0.447	ARF5,ARFRP1,CAPZA2,PAFAH1B3,STX18
PIP3 activates AKT signaling	0.908	0	ERBB4,GSK3A,PHLPP1,PIP4K2B
RAF/MAP kinase cascade	0.906	0.816	ADRM1,CNKSR2,ERBB4,GRIN2B,PSMA6,RANBP9
Beta-catenin independent WNT signaling	0.896	1.342	ADRM1,GNG12,PSMA6,RPS6KB1,STK25
RNA Polymerase II Transcription	0.893	0	CDC73,CSTF1,DDX39B,THOC3
IL-8 Signaling	0.884	-1	GNG12,ITGAM,LASP1,MAPK10,RPS6KB1
Gustation Pathway	0.871	1	ABHD11,CACNG3,GABRA2,P2RX7,PRKACB
KEAP1-NFE2L2 pathway	0.87	2	ADRM1,PSMA6,RPS6KB1,STK25
Lysosome Positioning Signaling Pathway	0.849	0	BMPR2,CAPZA2,DYNC2I2,TGFBR1
Serotonin Receptor Signaling	0.807	-1	CACNG3,F13A1,GNG12,KCNJ6,PNPLA2,PRKACB,RPS6KB1,SLC6A4,TGM2
NAFLD Signaling Pathway	0.789	1.342	GSK3A,MAPK10,P2RX7,PNPLA2,PPP2R2D
Neutrophil degranulation	0.785	-0.333	ATP8A1,CAMP,CPNE1,DDX3X,FTL,GYG1,IMPDH2,ITGAM,SLC44A2
Signaling by the B Cell Receptor (BCR)	0.731	1	ADRM1,FBXW11,IGHM,PSMA6
RAR Activation	0.702	1.414	BMPR2,MAPK10,NCOA1,PDE12,PRKACB,RPS6KA5,TGFBR1,TGM2
G-Protein Coupled Receptor Signaling	0.683	1.155	GNG12,GPRC5B,GRM1,GRM7,HCN2,MAPK10,MAPK7,MEF2D,MYL4,PDE12,PRKACB,S1PR5
Cyclophilin Signaling Pathway	0.672	0.447	BCAS2,GRIN2B,HLA-A,MAPK10,TIMM9
Parkinson's Signaling Pathway	0.662	0.816	ALDH1B1,CACNG3,GBA2,GRIN2B,SLC1A2,SNCA
MicroRNA Biogenesis Signaling Pathway	0.657	0	NDC1,NUP88,RPS6KB1,XRN1
Macrophage Alternative Activation Signaling Pathway	0.626	0	IGHM,LLGL1,RPS6KA5,RPS6KB1
Hematoma Resolution Signaling Pathway	0.623	0	FTL,GRIN2B,ITGAM,MAPK10,S1PR5
Pulmonary Fibrosis Idiopathic Signaling Pathway	0.615	0	BMPR2,COL15A1,MAPK10,RPS6KA5,RPS6KB1,TGFBR1
PPARα/RXRα Activation	0.601	0	BMPR2,PRKACB,SLC27A1,TGFBR1
NF1 RAS Signaling Pathway	0.588	0.333	BMPR2,CFL1,GNG12,GPRC5B,GRM1,GRM7,PRKACB,S1PR5,TGFBR1
Eukaryotic Translation Initiation	0.587	-1	EIF2B1,EIF2B4,RPL35,RPLP2
Adrenomedullin signaling pathway	0.582	0	GSK3A,MAPK10,MAPK7,PRKACB
Cilium Assembly	0.573	1	DYNC2I2,EXOC8,IFT25,IFT81
CREB Signaling in Neurons	0.572	1	BMPR2,CACNG3,GNG12,GPRC5B,GRIN2B,GRM1,GRM7,PRKACB,S1PR5,TGFBR1
Neutrophil Extracellular Trap Signaling Pathway	0.563	-1.89	CAMP,COL15A1,IGHM,ITGAM,MAPK10,PNPLA2,TIMM9
Fc epsilon receptor (FCERI) signaling	0.546	1	ADRM1,FBXW11,MAPK10,PSMA6
Activin Inhibin Signaling Pathway	0.533	0	IGHM,MAPK10,MAPK7,PNPLA2
BBSome Signaling Pathway	0.524	1.414	DNM1L,GPRC5B,GRM1,GRM7,IFT25,IFT81,PRKACB,S1PR5
EIF2 Signaling	0.51	-1.342	EIF2AK2,EIF2B1,EIF2B4,RPL35,RPLP2
Multiple Sclerosis Signaling Pathway	0.508	2	GRIN2B,HLA-A,P2RX7,SLC8A3
Xenobiotic Metabolism PXR Signaling Pathway	0.504	2	ALDH1B1,NCOA1,PPM1A,PRKACB
Histone Modification Signaling Pathway	0.466	-2.236	HDAC4,MAPK10,RNF20,RPS6KA5,TGM2
TCF dependent signaling in response to WNT	0.444	1	ADRM1,CDC73,PSMA6,USP8
Tuberculosis Active Signaling Pathway	0.414	0	GSK3A,ITGAM,MAPK10,RPS6KB1
Neddylation	0.407	1	ADRM1,DCAF13,FBXW11,PSMA6
Sertoli Cell-Sertoli Cell Junction Signaling	0.407	1	CDH11,MAPK10,SORBS1,TGFBR1
Wound Healing Signaling Pathway	0.401	0	BMPR2,COL15A1,MAPK10,TGFBR1
Myelination Signaling Pathway	0.381	-0.447	BMPR2,ERBB4,HDAC4,PRKACB,RPS6KB1
S100 Family Signaling Pathway	0.374	0.302	CACNG3,EZR,GPRC5B,GRM1,GRM7,IGHM,MAPK10,MAPK7,PRKACB,S1PR5,TPM4
Molecular Mechanisms of Cancer	0.371	0	BMPR2,GNG12,GPRC5B,GRM1,GRM7,GSK3A,HDAC4,ITGAM,MAPK10,PRKACB,S1PR5,TGFBR1
Gap Junction Signaling	0.366	0.447	GSK3A,MAPK10,MAPK7,PRKACB,TGFBR1
Chronic Myeloid Leukemia Signaling	0.312	1	HDAC4,NUMB,RCC1,TGFBR1
Deubiquitination	0.297	2	ADRM1,PSMA6,TGFBR1,USP8
Lung Ionic Balance Signaling Pathway	0.295	1.134	GPRC5B,GRM1,GRM7,HCN2,PPP2R2D,PRKACB,S1PR5
Cell Cycle Checkpoints	0.283	1	ADRM1,NUDC,PSMA6,UBE2V2
Pathogen Induced Cytokine Storm Signaling Pathway	0.264	0	COL15A1,FTL,MAPK10,MAPK7,P2RX7
Ribosomal Quality Control Signaling Pathway	0.254	0	PSMA6,RPL35,RPLP2,XRN1
CTLA4 Signaling in Cytotoxic T Lymphocytes	0	1.342	AP1S1,GSK3A,HLA-A,MAPK10,PPP2R2D
FAK Signaling	0	1.155	BMPR2,EFNB3,GPRC5B,GRM1,GRM7,GSK3A,ITGAM,MAPK10,MAPK7,MAPKAPK5,S1PR5,TGFBR1
Phospholipase C Signaling	0	1	GNG12,HDAC4,IGHM,ITGAM,MEF2D,MYL4,TGM2
NF-κB Signaling	0	1	BMPR2,EIF2AK2,PRKACB,TGFBR1
Breast Cancer Regulation by Stathmin1	0	0.816	GNG12,GPRC5B,GRM1,GRM7,PRKACB,RPS6KB1,S1PR5
Zn Homeostasis Signaling Pathway	0	0.378	GPRC5B,GRIN2B,GRM1,GRM7,PDE12,PRKACB,S1PR5
B Cell Receptor Signaling	0	0	CFL1,GSK3A,IGHM,RPS6KB1,SYNJ2
Chaperone Mediated Autophagy Signaling Pathway	0	-1.633	DDX3X,GFAP,Hspa1a/Hspa1b,MEF2D,PHLPP1,PSMA6,SNCA

## Sheet: KO ipsi vs WT ipsi
© 2000-2026 QIAGEN. All rights reserved.			TMEM16 KO ipsialateral / WT ipsilateral
Ingenuity Canonical Pathways	-log(p-value)	z-score	Molecules
Signaling by ROBO receptors	10.7	0	ADRM1,CAP2,CLASP1,ETF1,PAK2,PFN1,PSMA1,PSMA3,PSMA4,PSMA6,PSMB1,PSMC1,PSMC2,PSMC3,RPL10A,RPL27,RPL3,RPL35,RPLP2,RPS10,RPS18,SRGAP3
Mitotic G2-G2/M phases	8.89	2.183	ADRM1,AKAP9,CLASP1,DYNC1I2,PPME1,PPP2CA,PPP2R2A,PRKAR2B,PSMA1,PSMA3,PSMA4,PSMA6,PSMB1,PSMC1,PSMC2,PSMC3,XPO1
Regulation of Apoptosis	8.89	3.162	ADRM1,PAK2,PSMA1,PSMA3,PSMA4,PSMA6,PSMB1,PSMC1,PSMC2,PSMC3
RAF/MAP kinase cascade	8.11	1.414	ACTN2,ADRM1,DLG1,DLG4,ERBB4,LAMTOR2,MRAS,PPP2CA,PSMA1,PSMA3,PSMA4,PSMA6,PSMB1,PSMC1,PSMC2,PSMC3,PTPRA,RET
Hedgehog ligand biogenesis	8.01	2.53	ADRM1,GPC5,PSMA1,PSMA3,PSMA4,PSMA6,PSMB1,PSMC1,PSMC2,PSMC3
CDK5 Signaling	8	0.632	ADCY5,GNAL,LAMC1,MRAS,NTRK2,PPP1R1B,PPP2CA,PPP2R2A,PPP2R2D,PRKAR2B,RALB,RASD2
Proteasome assembly	7.79	3	ADRM1,PSMA1,PSMA3,PSMA4,PSMA6,PSMB1,PSMC1,PSMC2,PSMC3
Regulation of mRNA stability by proteins that bind AU-rich elements	7.74	2.111	ADRM1,PSMA1,PSMA3,PSMA4,PSMA6,PSMB1,PSMC1,PSMC2,PSMC3,TNPO1,XPO1
Inhibition of ARE-Mediated mRNA Degradation Pathway	7.7	-0.447	EDC4,PPP2CA,PPP2R2A,PPP2R2D,PRKAR2B,PSMA1,PSMA3,PSMA4,PSMA6,PSMB1,PSMC1,PSMC2,PSMC3,YWHAH
MAPK6/MAPK4 signaling	7.59	2.714	ADRM1,PAK2,PSMA1,PSMA3,PSMA4,PSMA6,PSMB1,PSMC1,PSMC2,PSMC3,XPO1
Somitogenesis	7.49	3	ADRM1,PSMA1,PSMA3,PSMA4,PSMA6,PSMB1,PSMC1,PSMC2,PSMC3
ABC-family proteins mediated transport	7.47	2.309	ABCB5,ABCB8,ADRM1,PEX19,PSMA1,PSMA3,PSMA4,PSMA6,PSMB1,PSMC1,PSMC2,PSMC3
Cardiac β-adrenergic Signaling	7.44	0.707	ADCY5,AKAP9,GNAI2,GNAL,GNG7,MRAS,PDE10A,PDE1B,PDE2A,PPP2CA,PPP2R2A,PPP2R2D,PRKAR2B,SLC8A3
Metabolism of polyamines	7.22	3	ADRM1,PSMA1,PSMA3,PSMA4,PSMA6,PSMB1,PSMC1,PSMC2,PSMC3
NIK-->noncanonical NF-kB signaling	7.16	3	ADRM1,PSMA1,PSMA3,PSMA4,PSMA6,PSMB1,PSMC1,PSMC2,PSMC3
Degradation of CRY and PER proteins	7.1	3	ADRM1,PSMA1,PSMA3,PSMA4,PSMA6,PSMB1,PSMC1,PSMC2,PSMC3
TNFR2 non-canonical NF-kB pathway	6.68	3	ADRM1,PSMA1,PSMA3,PSMA4,PSMA6,PSMB1,PSMC1,PSMC2,PSMC3
Hedgehog 'off' state	6.63	3.317	ADCY5,ADRM1,PRKAR2B,PSMA1,PSMA3,PSMA4,PSMA6,PSMB1,PSMC1,PSMC2,PSMC3
Degradation of beta-catenin by the destruction complex	6.6	3.162	ADRM1,PPP2CA,PSMA1,PSMA3,PSMA4,PSMA6,PSMB1,PSMC1,PSMC2,PSMC3
Regulation of RUNX2 expression and activity	6.47	3	ADRM1,PSMA1,PSMA3,PSMA4,PSMA6,PSMB1,PSMC1,PSMC2,PSMC3
Mitotic Metaphase and Anaphase	6.42	2.324	ADRM1,CLASP1,DYNC1I2,PPP2CA,PPP2R2A,PSMA1,PSMA3,PSMA4,PSMA6,PSMB1,PSMC1,PSMC2,PSMC3,TNPO1,XPO1
PTEN Signaling	6.29	1.897	BMPR2,IGF1R,IKBKE,INPP5B,INPP5F,ITGB5,MAGI2,MRAS,NTRK2,RALB,RASD2,YWHAH
Cellular response to hypoxia	6.27	3	ADRM1,PSMA1,PSMA3,PSMA4,PSMA6,PSMB1,PSMC1,PSMC2,PSMC3
Synaptogenesis Signaling Pathway	6.18	-2.324	ADCY5,ARHGEF7,CFL1,CNTNAP2,CPLX2,DLG4,EPHB2,GRM2,MRAS,NTRK2,PRKAR2B,RALB,RASD2,RASGRP2,SNCA,STX1B,SYT2
Epithelial Adherens Junction Signaling	6.08	-0.905	BMPR2,CFL1,IGF1R,MAGI2,MRAS,PAK2,PPP2CA,PPP2R2A,PPP2R2D,RALB,RASD2,YWHAH
Neutrophil degranulation	6.06	-0.218	ACLY,AP1M1,ATP6V0C,CD44,FTH1,FTL,HP,IMPDH1,IMPDH2,KCNAB2,LAMTOR2,MANBA,MIF,MME,PSAP,PSMB1,PSMC2,PSMC3,RAB31,SNAP23,TMEM30A
Mitotic G1 phase and G1/S transition	5.99	3.317	ADRM1,PPP2CA,PPP2R2A,PSMA1,PSMA3,PSMA4,PSMA6,PSMB1,PSMC1,PSMC2,PSMC3
Cell Cycle Checkpoints	5.95	1.5	ADRM1,BABAM1,CLASP1,DYNC1I2,H2BC21,PPP2CA,PSMA1,PSMA3,PSMA4,PSMA6,PSMB1,PSMC1,PSMC2,PSMC3,XPO1,YWHAH
Agrin Interactions at Neuromuscular Junction	5.65	-1.633	AGRN,ARHGEF7,ERBB4,LAMC1,MRAS,PAK2,RALB,RASD2
Regulation of mitotic cell cycle	5.65	3	ADRM1,PSMA1,PSMA3,PSMA4,PSMA6,PSMB1,PSMC1,PSMC2,PSMC3
Beta-catenin independent WNT signaling	5.63	2.496	ADRM1,GNG7,PARD6A,PFN1,PRKG2,PSMA1,PSMA3,PSMA4,PSMA6,PSMB1,PSMC1,PSMC2,PSMC3
Dopamine Receptor Signaling	5.46	0	ADCY5,DDC,PPP1R1B,PPP2CA,PPP2R2A,PPP2R2D,PRKAR2B,TH
Transcriptional regulation by RUNX3	5.42	3	ADRM1,PSMA1,PSMA3,PSMA4,PSMA6,PSMB1,PSMC1,PSMC2,PSMC3
TCR signaling	5.3	3.162	ADRM1,PAK2,PSMA1,PSMA3,PSMA4,PSMA6,PSMB1,PSMC1,PSMC2,PSMC3
Sperm Motility	5.27	0	EPHB2,ERBB4,GNAI2,GNAL,GNG7,IGF1R,MRAS,NTRK2,PDE1B,PDE2A,PLCL2,PRKAR2B,PRKG2,RET
S Phase	5.27	3	ADRM1,PSMA1,PSMA3,PSMA4,PSMA6,PSMB1,PSMC1,PSMC2,PSMC3
HIPPO signaling	5.24	-0.447	CD44,DLG1,DLG4,PPP2CA,PPP2R2A,PPP2R2D,TJP2,YWHAH
Coronavirus Replication Pathway	5.22	0	BAG3,COPB2,COPE,DDX1,Ifitm2,RPL10A,RPL27,RPL3,RPL35,RPLP2,RPS10,RPS18
Nonsense-Mediated Decay (NMD)	5.1	-1.897	ETF1,PPP2CA,PPP2R2A,RPL10A,RPL27,RPL3,RPL35,RPLP2,RPS10,RPS18
Centrosomal KIAA0586 Signaling Pathway	5.1	2.53	CD44,PRKAR2B,PSMA1,PSMA3,PSMA4,PSMA6,PSMB1,PSMC1,PSMC2,PSMC3
Synaptic Long Term Depression	5.06	-2.53	GNAI2,GNAL,GRM2,IGF1R,MRAS,PLCL2,PPP2CA,PPP2R2A,PPP2R2D,PRKG2,RALB,RASD2
Ribosomal Quality Control Signaling Pathway	5.03	0.258	PSMA1,PSMA3,PSMA4,PSMA6,PSMB1,PSMC1,PSMC2,PSMC3,RPL10A,RPL27,RPL3,RPL35,RPLP2,RPS10,RPS18
GABA receptor activation	4.99	0.378	ADCY5,GABBR2,GABRA1,GABRA2,GNAI2,GNAL,GNG7
TCF dependent signaling in response to WNT	4.99	1.941	ADRM1,CDC73,H2BC21,PPP2CA,PSMA1,PSMA3,PSMA4,PSMA6,PSMB1,PSMC1,PSMC2,PSMC3,XPO1
Ephrin Receptor Signaling	4.97	0.707	ACP1,CFL1,EPHB2,GNAI2,GNAL,GNG7,ITGB5,MRAS,PAK2,RALB,RASD2,SORBS1
α-Adrenergic Signaling	4.93	-1	ADCY5,GNAI2,GNAL,GNG7,MRAS,PRKAR2B,RALB,RASD2,SLC8A3
GABAergic Receptor Signaling Pathway (Enhanced)	4.93	-0.632	ADCY5,CNTNAP2,GABBR2,GABRA1,GABRA2,GNAI2,GNAL,GNG7,GPHN,PRKAR2B
DNA Replication Pre-Initiation	4.87	2.53	ADRM1,H2BC21,PSMA1,PSMA3,PSMA4,PSMA6,PSMB1,PSMC1,PSMC2,PSMC3
Protein Kinase A Signaling	4.85	1.604	ACP1,ADCY5,AKAP9,GNAI2,GNG7,H1-0,PDE10A,PDE1B,PDE2A,PLCL2,PPP1R1B,PPP2CA,PRKAR2B,PTPN1,PTPRA,TH,YWHAH
Sleep NREM Signaling Pathway	4.81	-0.333	ADCY5,GABRA1,GABRA2,GNAI2,MRAS,PRKAR2B,RALB,RASD2,YWHAH
Hedgehog 'on' state	4.8	2.53	ADRM1,CDC73,PSMA1,PSMA3,PSMA4,PSMA6,PSMB1,PSMC1,PSMC2,PSMC3
Gαi Signaling	4.77	-2.121	ADCY5,GABBR2,GNAI2,GNAL,GNG7,GRM2,MRAS,PRKAR2B,RALB,RASD2
C-type lectin receptors (CLRs)	4.77	3.162	ADRM1,PAK2,PSMA1,PSMA3,PSMA4,PSMA6,PSMB1,PSMC1,PSMC2,PSMC3
CLEAR Signaling Pathway	4.76	1.941	ATP6V0C,BMPR2,IGF1R,LAMTOR2,MRAS,NTRK2,PPP2CA,PPP2R2A,PPP2R2D,PSAP,RALB,RASD2,TLR3,YWHAH
Opioid Signalling	4.74	2.121	ADCY5,GNAI2,GNAL,GNG7,PDE1B,PPP1R1B,PPP2CA,PRKAR2B
Glutaminergic Receptor Signaling Pathway (Enhanced)	4.73	-0.775	ADCY5,DGKZ,GABBR2,GABRA1,GABRA2,GNAI2,GNAL,GRM2,HOMER1,IKBKE,PLCL2,PRKAR2B,SCN4B,SLC1A2,STX1B
PTEN Regulation	4.64	2.53	ADRM1,LAMTOR2,PSMA1,PSMA3,PSMA4,PSMA6,PSMB1,PSMC1,PSMC2,PSMC3
Synthesis of DNA	4.57	3	ADRM1,PSMA1,PSMA3,PSMA4,PSMA6,PSMB1,PSMC1,PSMC2,PSMC3
D-myo-inositol (1,4,5,6)-Tetrakisphosphate Biosynthesis	4.5	0.378	ACP1,IGBP1,INPP5B,INPP5F,PPP1R1B,PPP1R7,PPP2CA,PPP2R2A,PTPN1,PTPRA,SACM1L
D-myo-inositol (3,4,5,6)-tetrakisphosphate Biosynthesis	4.5	0.378	ACP1,IGBP1,INPP5B,INPP5F,PPP1R1B,PPP1R7,PPP2CA,PPP2R2A,PTPN1,PTPRA,SACM1L
Endocannabinoid Developing Neuron Pathway	4.44	-0.378	ADCY5,GNAI2,GNAL,GNG7,MGLL,MRAS,PRKAR2B,RALB,RASD2
Ephrin B Signaling	4.43	-1	ACP1,CFL1,EPHB2,GNAI2,GNAL,GNG7,MRAS
Role of NFAT in Cardiac Hypertrophy	4.43	0.632	ADCY5,GNAI2,GNG7,HDAC10,IGF1R,MEF2D,MRAS,PLCL2,PRKAR2B,RALB,RASD2,SLC8A3
Signaling by Rho Family GTPases	4.39	-2.121	ARHGEF7,CFL1,GFAP,GNAI2,GNAL,GNG7,ITGB5,MRAS,PAK2,PARD6A,SEPTIN11,SEPTIN4,SEPTIN6
Interleukin-1 family signaling	4.38	3	ADRM1,PSMA1,PSMA3,PSMA4,PSMA6,PSMB1,PSMC1,PSMC2,PSMC3
Response to elevated platelet cytosolic Ca2+	4.33	-0.333	ACTN2,ANXA5,CFL1,CHID1,HABP4,ITIH3,PFN1,PSAP,TMSB4X
PI3K/AKT Signaling	4.3	-2.121	IKBKE,INPP5B,INPP5F,ITGB5,MRAS,PPP2CA,PPP2R2A,PPP2R2D,RALB,RASD2,YWHAH
3-phosphoinositide Degradation	4.28	0.378	ACP1,IGBP1,INPP5B,INPP5F,PPP1R1B,PPP1R7,PPP2CA,PPP2R2A,PTPN1,PTPRA,SACM1L
Cardiac Hypertrophy Signaling (Enhanced)	4.23	0.243	ADCY5,BMPR2,DLG1,GNAI2,GNG7,HDAC10,IGF1R,IKBKE,INPP5F,ITGB5,MEF2D,MRAS,PDE10A,PDE1B,PDE2A,PLCL2,PRKAR2B,RALB,RASD2
D-myo-inositol-5-phosphate Metabolism	4.2	0.378	ACP1,IGBP1,INPP5B,INPP5F,PPP1R1B,PPP1R7,PPP2CA,PPP2R2A,PTPN1,PTPRA,SACM1L
Integration of energy metabolism	4.17	1.414	ACLY,ADCY5,GNAI2,GNG7,KCNC2,PPP2CA,PRKAR2B,TALDO1
RAC Signaling	4.16	0.378	CD44,CFL1,ITGB5,MRAS,NCKAP1,PAK2,PARD6A,RALB,RASD2
Fc epsilon receptor (FCERI) signaling	4.11	3.317	ADRM1,PAK2,PSMA1,PSMA3,PSMA4,PSMA6,PSMB1,PSMC1,PSMC2,PSMC3,RASGRP2
EIF2 Signaling	4.1	-3	EIF2AK2,EIF4A1,IGF1R,MRAS,RALB,RASD2,RPL10A,RPL27,RPL3,RPL35,RPLP2,RPS10,RPS18
Cachexia Signaling Pathway	4.06	2.673	ADCY5,BMPR2,EIF2AK2,Hspa1a/Hspa1b,IGF1R,IKBKE,PRKAR2B,PSMA1,PSMA3,PSMA4,PSMA6,PSMB1,PSMC1,PSMC2,PSMC3
Signaling by NOTCH4	4.06	3	ADRM1,PSMA1,PSMA3,PSMA4,PSMA6,PSMB1,PSMC1,PSMC2,PSMC3
3-phosphoinositide Biosynthesis	4.04	0.378	ACP1,IGBP1,INPP5B,INPP5F,PPP1R1B,PPP1R7,PPP2CA,PPP2R2A,PTPN1,PTPRA,SACM1L
Gene and protein expression by JAK-STAT signaling after IL-12 stimulation	4.02	0.447	CFL1,MIF,PAK2,SNRPA1,TALDO1
Platelet homeostasis	3.97	1.89	GNG7,PDE10A,PDE1B,PDE2A,PPP2CA,PRKG2,SLC8A3
PDGF Signaling	3.94	-1.342	ACP1,EIF2AK2,INPP5B,INPP5F,MRAS,RALB,RASD2
Semaphorin Neuronal Repulsive Signaling Pathway	3.93	-1	CD44,CFL1,DPYSL3,DPYSL4,DPYSL5,ITGB5,PAK2,PRKAR2B,PRKG2
RHOGDI Signaling	3.93	1.134	ARHGDIB,ARHGEF7,CD44,CFL1,DGKZ,GNAI2,GNAL,GNG7,ITGB5,MRAS,PAK2
PAK Signaling	3.89	-1.342	ARHGEF7,CFL1,DSCAM,ITGB5,MRAS,PAK2,RALB,RASD2
KEAP1-NFE2L2 pathway	3.84	3	ADRM1,PSMA1,PSMA3,PSMA4,PSMA6,PSMB1,PSMC1,PSMC2,PSMC3
Transcriptional regulation by RUNX1	3.8	2.53	ADRM1,H2BC21,PSMA1,PSMA3,PSMA4,PSMA6,PSMB1,PSMC1,PSMC2,PSMC3
Relaxin Signaling	3.77	1	ADCY5,GNAI2,GNAL,GNG7,MRAS,PDE10A,PDE1B,PDE2A,PRKAR2B
Smooth Muscle Contraction	3.7	-0.447	ANXA6,ITGB5,PAK2,SORBS1,TPM4
Microautophagy Signaling Pathway	3.67	2.333	PSMA1,PSMA3,PSMA4,PSMA6,PSMB1,PSMC1,PSMC2,PSMC3,VPS36
Sertoli Cell-Germ Cell Junction Signaling Pathway (Enhanced)	3.66	-1.508	CXADR,LAMC1,MRAS,PPP2CA,PPP2R2A,PPP2R2D,PRKAR2B,PRKG2,RALB,RASD2,SORBS1
Insulin Receptor Signaling	3.63	-0.378	ACLY,INPP5B,INPP5F,MRAS,PRKAR2B,PTPN1,RALB,RASD2
Superpathway of Inositol Phosphate Compounds	3.6	0.378	ACP1,IGBP1,INPP5B,INPP5F,PPP1R1B,PPP1R7,PPP2CA,PPP2R2A,PTPN1,PTPRA,SACM1L
Actin Cytoskeleton Signaling	3.54	-0.378	ACTN2,ARHGEF7,CFL1,ITGB5,MRAS,NCKAP1,PAK2,PFN1,RALB,RASD2,TMSB4X
P2Y Purinergic Receptor Signaling Pathway	3.52	0.378	ADCY5,GNAI2,GNG7,MRAS,PLCL2,PRKAR2B,RALB,RASD2
Deubiquitination	3.51	1.732	ADRM1,BABAM1,H2BC21,POLB,PSMA1,PSMA3,PSMA4,PSMA6,PSMB1,PSMC1,PSMC2,PSMC3
Extra-nuclear estrogen signaling	3.43	-0.816	GNAI2,GNG7,IGF1R,PRMT1,STRN,XPO1
Signaling by the B Cell Receptor (BCR)	3.42	3	ADRM1,PSMA1,PSMA3,PSMA4,PSMA6,PSMB1,PSMC1,PSMC2,PSMC3
Paxillin Signaling	3.4	-0.447	ACTN2,ARHGEF7,ITGB5,MRAS,PAK2,RALB,RASD2
Telomerase Signaling	3.36	-2	HDAC10,MRAS,PPP2CA,PPP2R2A,PPP2R2D,RALB,RASD2
Dopamine-DARPP32 Feedback in cAMP Signaling	3.35	0.707	ADCY5,GNAI2,PLCL2,PPP1R1B,PPP2CA,PPP2R2A,PPP2R2D,PRKAR2B,PRKG2
Regulation of eIF4 and p70S6K Signaling	3.34	-2	EIF4A1,ITGB5,MRAS,PPP2CA,PPP2R2A,PPP2R2D,RALB,RASD2,RPS10,RPS18
ERK/MAPK Signaling	3.3	-1.134	ITGB5,MRAS,PAK2,PPP1R7,PPP2CA,PPP2R2A,PRKAR2B,RALB,RASD2,YWHAH
Apelin Endothelial Signaling Pathway	3.29	-0.816	ADCY5,GNAI2,GNAL,GNG7,MEF2D,MRAS,RALB,RASD2
Cardiac Hypertrophy Signaling	3.29	0.333	ADCY5,GNAI2,GNAL,GNG7,IGF1R,MEF2D,MRAS,PLCL2,PRKAR2B,RALB,RASD2
Turbulent (oscillatory, disturbed) flow shear stress activates signaling by PIEZO1 and integrins in endothelial cells	3.17	0	IKBKE,PPP2CA,PPP2R2A,PTPN1
Activation of NMDA receptors and postsynaptic events	3.14	-0.816	ACTN2,ARHGEF7,DLG1,DLG4,ERBB4,PRKAR2B
Eicosanoid Signaling	3.03	-0.302	ABCB8,ADCY5,AP1M1,GNAI2,GNAL,GNG7,MRAS,PLCL2,PRKAR2B,RALB,RASD2
mTOR Signaling	3.02	-2.236	DGKZ,EIF4A1,MRAS,PPP2CA,PPP2R2A,PPP2R2D,RALB,RASD2,RPS10,RPS18
Adrenergic Receptor Signaling Pathway (Enhanced)	3.02	0.333	ADCY5,ATP6V0C,DDC,GNAI2,GNAL,PLCL2,PRKAR2B,SLC1A2,TH
PPARα/RXRα Activation	3.02	1.89	ADCY5,BMPR2,IKBKE,ITGB5,MRAS,PLCL2,PRKAR2B,RALB,RASD2
Myelination Signaling Pathway	2.99	-1.732	BMPR2,ERBB4,HDAC10,IGF1R,ITGB5,LAMC1,MRAS,NTRK2,PRKAR2B,PTPRA,RALB,RASD2
Ceramide Signaling	2.99	0	MRAS,PPP2CA,PPP2R2A,PPP2R2D,RALB,RASD2
cAMP-mediated signaling	2.99	0.333	ADCY5,AKAP9,GABBR2,GNAI2,GNAL,GRM2,PDE10A,PDE1B,PDE2A,PRKAR2B
Eukaryotic Translation Termination	2.94	-2.828	ETF1,RPL10A,RPL27,RPL3,RPL35,RPLP2,RPS10,RPS18
Class I MHC mediated antigen processing and presentation	2.92	1.941	ADRM1,HECTD1,ITGB5,PSMA1,PSMA3,PSMA4,PSMA6,PSMB1,PSMC1,PSMC2,PSMC3,SNAP23,UBE2K
Glycerophospholipid biosynthesis	2.9	-0.378	ACHE,AGPAT3,CHAT,GPAT4,MGLL,MIGA2,OSBPL10
Mitochondrial Division Signaling Pathway	2.9	0	HTT,MRAS,PPP2CA,PPP2R2A,PPP2R2D,PRKAR2B,RALB,RASD2
Semaphorin interactions	2.9	2.236	CFL1,DPYSL3,DPYSL4,DPYSL5,PAK2
G Beta Gamma Signaling	2.88	0	GNAI2,GNAL,GNG7,MRAS,PRKAR2B,RALB,RASD2
CXCR4 Signaling	2.87	-0.816	ADCY5,GNAI2,GNAL,GNG7,MRAS,PAK2,RALB,RASD2
Role of Tissue Factor in Cancer	2.86	-1	BMPR2,CFL1,IKBKE,MRAS,PPP2CA,PPP2R2A,PPP2R2D,RALB,RASD2
14-3-3-mediated Signaling	2.84	-1.342	GFAP,MRAS,PLCL2,RALB,RASD2,SNCA,YWHAH
Response of EIF2AK4 (GCN2) to amino acid deficiency	2.8	-2.646	RPL10A,RPL27,RPL3,RPL35,RPLP2,RPS10,RPS18
Epithelial Membrane Protein Signaling Pathway	2.79	-0.707	BMPR2,CD44,IGF1R,ITGB5,MRAS,NTRK2,RALB,RASD2
RHO GTPase cycle	2.74	-0.535	ARHGDIB,ARHGEF7,CDC42BPB,DDX39B,FNBP1L,MSI2,NCKAP1,PAK2,PARD6A,SNAP23,SRGAP3,TJP2,TMOD3,TPM4
SNARE Signaling Pathway	2.73	-1.134	ADCY5,CPLX2,PRKAR2B,SNAP23,SNCA,STX1B,SYT2
IGF-1 Signaling	2.67	-1	IGF1R,MRAS,PRKAR2B,RALB,RASD2,YWHAH
Thrombin Signaling	2.64	-2.236	ADCY5,ARHGEF7,GNAI2,GNAL,GNG7,MRAS,PLCL2,RALB,RASD2
ERK5 Signaling	2.62	-1	MEF2D,MRAS,RALB,RASD2,YWHAH
Estrogen Receptor Signaling	2.62	-0.832	ADCY5,CFL1,DLG4,GNAI2,GNAL,GNG7,IGF1R,MRAS,PLCL2,PRKAR2B,RALB,RASD2,TFAM
trans-Golgi Network Vesicle Budding	2.59	-2.236	AP1M1,CLVS2,FTH1,FTL,SNAP23
Selenoamino acid metabolism	2.56	-2.121	DARS1,RPL10A,RPL27,RPL3,RPL35,RPLP2,RPS10,RPS18
Angiopoietin Signaling	2.54	0	IKBKE,MRAS,PAK2,RALB,RASD2
Endocannabinoid Neuronal Synapse Pathway	2.53	-0.816	ADCY5,GNAI2,GNAL,GNG7,MGLL,PLCL2,PRKAR2B
NF-κB Activation by Viruses	2.52	-2	EIF2AK2,IKBKE,MRAS,RALB,RASD2
Thyroid Cancer Signaling	2.52	-0.447	MRAS,NTRK2,RALB,RASD2,RET
GNRH Signaling	2.49	0.378	ADCY5,GNAI2,GNG7,MRAS,PAK2,PRKAR2B,RALB,RASD2
Endothelin-1 Signaling	2.48	-1.633	ADCY5,ECE1,GNAI2,GNAL,MRAS,PLCL2,RALB,RASD2
Opioid Signaling Pathway	2.48	0.333	ADCY5,GNAI2,GNAL,GNG7,MRAS,PDE1B,PRKAR2B,RALB,RASD2,TH
Lysosome Positioning Signaling Pathway	2.43	0.378	ANXA11,BMPR2,DYNC1I2,HTT,IGF1R,NTRK2,TLR3
Acetylcholine Receptor Signaling Pathway	2.43	1.414	ACHE,ADCY5,CHAT,GNAI2,GNAL,PLCL2,PRKAR2B,TH
Neuregulin Signaling	2.41	-2	DLG4,ERBB4,ITGB5,MRAS,RALB,RASD2
Chemokine Signaling	2.4	-2	CFL1,GNAI2,MRAS,RALB,RASD2
Virus Entry via Endocytic Pathways	2.4	-0.816	AP1M1,CXADR,ITGB5,MRAS,RALB,RASD2
AMPK Signaling	2.4	-0.447	GNAI2,GNAL,GNG7,MRAS,PFKM,PPP2CA,PPP2R2A,PPP2R2D,PRKAR2B
Eukaryotic Translation Initiation	2.39	-2.828	EIF4A1,RPL10A,RPL27,RPL3,RPL35,RPLP2,RPS10,RPS18
Oxytocin in Brain Signaling Pathway	2.39	0.707	GNAI2,GNAL,GNG7,MEF2D,MRAS,PTPN1,RALB,RASD2
Apoptotic execution phase	2.38	-1	H1-0,PAK2,PLEC,TJP2
Sertoli Cell-Sertoli Cell Junction Signaling	2.37	0.333	ACTN2,DLG1,LAMC1,MRAS,PAK2,RALB,RASD2,SORBS1,TJP2
Neddylation	2.37	3	ADRM1,PSMA1,PSMA3,PSMA4,PSMA6,PSMB1,PSMC1,PSMC2,PSMC3
Renin-Angiotensin Signaling	2.34	0	ADCY5,MRAS,PAK2,PRKAR2B,RALB,RASD2
Eukaryotic Translation Elongation	2.31	-2.646	RPL10A,RPL27,RPL3,RPL35,RPLP2,RPS10,RPS18
Synaptic Long Term Potentiation	2.31	-1.342	GRM2,MRAS,PLCL2,PRKAR2B,RALB,RASD2
IL-8 Signaling	2.3	-0.816	GNAI2,GNAL,GNG7,IKBKE,MRAS,PAK2,RALB,RASD2
Intrinsic Pathway for Apoptosis	2.29	-1	APIP,BID,SEPTIN4,YWHAH
RHOA Signaling	2.29	-0.816	CFL1,IGF1R,PFN1,SEPTIN11,SEPTIN4,SEPTIN6
Gαs Signaling	2.26	1	ADCY5,GNAI2,GNAL,GNG7,MRAS,PRKAR2B
Integrin to Cytoskeleton Signaling Pathway	2.25	-0.378	ACTN2,ARHGEF7,ITGB5,MRAS,PAK2,PFN1,RALB,RASD2
BMP signaling pathway	2.25	0	BMPR2,MRAS,PRKAR2B,RALB,RASD2
Neurexins and neuroligins	2.24	-2	DLG4,EPB41L1,HOMER1,SYT2
Autism Signaling Pathway	2.24	-1.265	ALDH1B1,ALDH7A1,CNTNAP2,GRM2,IGF1R,MRAS,NTRK2,PRKAR2B,RALB,RASD2
ERBB Signaling	2.19	-1	ERBB4,MRAS,PAK2,RALB,RASD2
Signaling by ERBB4	2.19	-1	DLG4,ERBB4,GABRA1,GFAP
fMLP Signaling in Neutrophils	2.16	-1	GNAI2,GNAL,GNG7,MRAS,RALB,RASD2
Serotonin Receptor Signaling	2.14	0.832	ADCY5,CD44,DDC,GNAI2,GNAL,GNG7,MRAS,PAK2,PLCL2,PRKAR2B,RALB,RASD2,TGM2
Colorectal Cancer Metastasis Signaling	2.11	0	ADCY5,GNAI2,GNAL,GNG7,MRAS,PRKAR2B,RALB,RASD2,TLR3
Ferroptosis Signaling Pathway	2.1	-0.447	BID,FTH1,FTL,MRAS,RALB,RASD2
GAIT Translation Signaling Pathway	2.1	2	DARS1,EIF4A1,RPL10A,RPL27,RPL3,RPL35,RPLP2,RPS10,RPS18
Melanocyte Development and Pigmentation Signaling	2.08	0	ADCY5,MRAS,PRKAR2B,RALB,RASD2
STAT3 Pathway	2.07	-1.342	BMPR2,IGF1R,MRAS,NTRK2,RALB,RASD2
Protein Sorting Signaling Pathway	2.07	0.378	ADCY5,AP1M1,COPB2,COPE,PRKAR2B,SACM1L,SNX12
Protein Ubiquitination Pathway	2.06	2.333	PSMA1,PSMA3,PSMA4,PSMA6,PSMB1,PSMC1,PSMC2,PSMC3,UBE2K
SRP-dependent cotranslational protein targeting to membrane	2.05	-2.646	RPL10A,RPL27,RPL3,RPL35,RPLP2,RPS10,RPS18
Ephrin A Signaling	2.04	-0.447	ACHE,ACP1,CFL1,GMPR,PRKAR2B,PRKG2
RAR Activation	2.02	1.155	ADCY5,BMPR2,CHAT,ERCC2,NR2C1,PDE10A,PDE1B,PDE2A,PRKAR2B,PRMT1,RET,TGM2
Potassium Channels	2.01	-1.342	GABBR2,GNG7,KCNAB2,KCNC1,KCNC2
G alpha (s) signalling events	1.99	1.633	ADCY5,GNAI2,GNG7,PDE10A,PDE1B,PDE2A
Gap Junction Signaling	1.98	0.632	ADCY5,DLG1,GNAI2,MRAS,PLCL2,PRKAR2B,PRKG2,RALB,RASD2,TJP2
Acute Phase Response Signaling	1.97	-2	FTL,HP,IKBKE,ITIH3,MRAS,RALB,RASD2
Oxytocin Signaling Pathway	1.96	-0.333	ABCB8,GNAI2,GNAL,GNG7,MRAS,PRKAR2B,PRKG2,RALB,RASD2
Apoptosis Signaling	1.96	2	BID,IKBKE,MRAS,RALB,RASD2
Pancreatic Secretion Signaling Pathway	1.9	-0.707	ADCY5,ARHGDIB,ARHGEF7,CA4,PAK2,PLCL2,PRKAR2B,STX1B
ILK Signaling	1.9	-0.447	ACTN2,CFL1,ITGB5,PPP2CA,PPP2R2A,PPP2R2D,TMSB4X
Adrenomedullin signaling pathway	1.84	-0.816	ADCY5,MRAS,PLCL2,PRKAR2B,PRKG2,RALB,RASD2
Cilia Biogenesis Signaling Pathway	1.82	0.378	GNAI2,GNAL,GNG7,HTT,IGF1R,MRAS,YWHAH
Exosome Signaling Pathway	1.81	-2.646	RPL10A,RPL27,RPL3,RPL35,RPLP2,RPS10,RPS18
GPCR-Mediated Integration of Enteroendocrine Signaling Exemplified by an L Cell	1.81	2	ADCY5,GNAI2,PLCL2,PRKAR2B
Major pathway of rRNA processing in the nucleolus and cytosol	1.8	-2.828	FBL,RPL10A,RPL27,RPL3,RPL35,RPLP2,RPS10,RPS18
GPCR-Mediated Nutrient Sensing in Enteroendocrine Cells	1.76	1.342	ADCY5,GNAI2,GNG7,PLCL2,PRKAR2B
Transcriptional Regulatory Network in Embryonic Stem Cells	1.75	-0.816	BMPR2,CALB1,IGF1R,MRAS,RALB,RASD2
Fc Epsilon RI Signaling	1.74	-1	INPP5B,INPP5F,MRAS,RALB,RASD2
IL-15 Production	1.72	-1.342	EPHB2,ERBB4,IGF1R,NTRK2,RET
G-Protein Coupled Receptor Signaling	1.72	-0.5	ADCY5,GABBR2,GNAI2,GNAL,GNG7,GRM2,IKBKE,MEF2D,MRAS,PAK2,PDE10A,PDE1B,PDE2A,PRKAR2B,RALB,RASD2
NF1 RAS Signaling Pathway	1.7	-1.941	ADCY5,BMPR2,CFL1,GABBR2,GNG7,GRM2,IGF1R,MRAS,NTRK2,PRKAR2B,RALB,RASD2,YWHAH
L1CAM interactions	1.7	-1.342	DLG1,DLG4,EPHB2,LAMC1,SCN4B
Neuropeptides in Migraine Signaling Pathway	1.67	0	ADCY5,GNAI2,GNG7,PLCL2,PRKAR2B,PRKG2
DYRK1A Signaling Pathway	1.66	-1.633	MME,MRAS,RALB,RASD2,SNCA,YWHAH
WNT/β-catenin Signaling	1.65	-1.342	BMPR2,CD44,PPP2CA,PPP2R2A,PPP2R2D,RUVBL2
Integrin cell surface interactions	1.65	-1	AGRN,BSG,CD44,ITGB5
Netrin Signaling	1.62	-0.816	DPYSL3,DPYSL4,DPYSL5,DSCAM,PRKAR2B,STX1B
Neuroinflammation Signaling Pathway	1.62	0	BMPR2,CALB1,GABBR2,GABRA1,GABRA2,IKBKE,SLC1A2,SNCA,TLR3
HER-2 Signaling in Breast Cancer	1.61	-1.134	COX6A1,IKBKE,ITGB5,MRAS,PARD6A,RALB,RASD2
CREB Signaling in Neurons	1.61	0	ADCY5,BMPR2,GABBR2,GNAI2,GNAL,GNG7,GRM2,IGF1R,MRAS,NTRK2,PLCL2,PRKAR2B,RALB,RASD2
Gα12/13 Signaling	1.56	-1	IKBKE,MEF2D,MRAS,RALB,RASD2
EPH-Ephrin signaling	1.52	0	ARHGEF7,CFL1,EPHB2,PAK2
Role of PKR in Interferon Induction and Antiviral Response	1.51	-1	BID,EIF2AK2,Hspa1a/Hspa1b,IKBKE,TLR3
Processing of Capped Intron-Containing Pre-mRNA	1.51	-0.707	DDX39B,HNRNPA3,LUC7L3,RBM5,SNRNP27,SNRPA1,SRSF9,U2AF1
Chaperone Mediated Autophagy Signaling Pathway	1.49	-1.387	ATP6V0C,EIF4A1,GFAP,HDAC10,Hspa1a/Hspa1b,HTT,IGF1R,MEF2D,PSMA1,PSMA3,PSMA4,PSMA6,PSMB1,SNCA
RHO GTPases Activate Formins	1.49	0.447	CLASP1,DYNC1I2,PFN1,PPP2CA,XPO1
Hepatic Fibrosis Signaling Pathway	1.41	-1.414	BMPR2,FTH1,FTL,GNAI2,IKBKE,ITGB5,MRAS,PRKAR2B,RALB,RASD2
Neuropathic Pain Signaling in Dorsal Horn Neurons	1.41	-1	GRM2,NTRK2,PLCL2,PRKAR2B
Senescence Pathway	1.41	0.378	BMPR2,IKBKE,MRAS,PPP2CA,PPP2R2A,PPP2R2D,RALB,RASD2
Docosahexaenoic Acid (DHA) Signaling	1.39	-0.378	ADCY5,BID,FABP7,NTRK2,PLCL2,PRKAR2B,SYT2
RNA Polymerase II Transcription	1.38	-1.342	CDC73,DDX39B,ERCC2,SRSF9,U2AF1
GPER1 signaling	1.38	1	ADCY5,GNAI2,GNG7,PRKAR2B
Natural Killer Cell Signaling	1.37	-0.447	CFL1,Hspa1a/Hspa1b,MRAS,PAK2,RALB,RASD2
ID1 Signaling Pathway	1.36	-1.633	BMPR2,IGF1R,MRAS,RALB,RASD2,TGM2
G alpha (i) signalling events	1.34	-0.378	ADCY5,GABBR2,GNAI2,GNG7,GRM2,HEBP1,PSAP
Mitotic Prometaphase	1.34	0	AKAP9,CLASP1,DYNC1I2,PPP2CA,PRKAR2B,XPO1
Parkinson's Signaling Pathway	1.34	1.414	ALDH1B1,ALDH7A1,ATP6V0C,DDC,SLC1A2,SNCA,TH,TLR3
Egg-Sperm Fusion Signaling Pathway	1.31	-1	PRKAR2B,PTPN1,STX1B,SYT2
Role of MAPK Signaling in Promoting the Pathogenesis of Influenza	1.25	-1	ATP6V0C,MRAS,RALB,RASD2
Prostate Cancer Signaling	1.23	0	HDAC10,MRAS,RALB,RASD2
Nitric Oxide Signaling in the Cardiovascular System	1.19	0	PDE1B,PDE2A,PRKAR2B,PRKG2
MSP-RON Signaling in Macrophages Pathway	1.19	0	IKBKE,MRAS,RALB,RASD2
Glioblastoma Multiforme Signaling	1.18	-2	IGF1R,MRAS,PLCL2,RALB,RASD2
Chronic Myeloid Leukemia Signaling	1.18	-1.134	HDAC10,IKBKE,MRAS,MSI2,PLCL2,RALB,RASD2
Glycation Signaling Pathway	1.18	0	IKBKE,MRAS,PFKM,RALB,RASD2,SNCA
Neurovascular Coupling Signaling Pathway	1.12	-0.816	GABBR2,GABRA1,GABRA2,PRKAR2B,PRKG2,SLC1A2
Molecular Mechanisms of Cancer	1.1	0	ADCY5,ARHGEF7,BID,BMPR2,GABBR2,GNAI2,GNAL,GNG7,GRM2,HDAC10,ITGB5,MRAS,PAK2,PRKAR2B,RALB,RASD2
Cardiac conduction	1.09	1	AKAP9,MME,SCN4B,SLC8A3
MicroRNA Biogenesis Signaling Pathway	1.06	-0.447	DDX1,MRAS,RALB,RASD2,TSNAX
Orexin Signaling Pathway	1.06	0.816	ADCY5,ATP6V0C,GNG7,PLCL2,PRKAR2B,SLC8A3
Hepatitis B Chronic Liver Pathogenesis Signaling Pathway	1.05	-0.447	AP1M1,IKBKE,MRAS,RALB,RASD2
CGAS-STING Signaling Pathway	1.01	-1	ATP6V0C,IKBKE,TFAM,TREX1
NOD1/2 Signaling Pathway	1.01	-1	ARHGEF7,Hspa1a/Hspa1b,IKBKE,RNF31,TLR3
Regulation of the Epithelial Mesenchymal Transition by Growth Factors Pathway	1	-1.342	IKBKE,MRAS,PARD6A,RALB,RASD2
MSP-RON Signaling in Cancer Cells Pathway	0.971	-1	MRAS,RALB,RASD2,YWHAH
Human Embryonic Stem Cell Pluripotency	0.963	-0.447	BMPR2,MRAS,NTRK2,RALB,RASD2
Bone Mineralization Signaling Pathway	0.963	1	BMPR2,CALB1,IGF1R,PLCL2
Pulmonary Healing Signaling Pathway	0.949	0.447	BMPR2,CFL1,MRAS,RALB,RASD2
Endocannabinoid Cancer Inhibition Pathway	0.939	-1	ADCY5,GNAI2,GNAL,PRKAR2B
CGRP in Inflammation and Nociception Signaling Pathway	0.939	1	ADCY5,ECE1,PLCL2,PRKAR2B
Sheddase Signaling Pathway	0.936	-2.236	BSG,CD44,ERBB4,GNAI2,ITGB5
Cilium Assembly	0.936	-0.447	AKAP9,CLASP1,DYNC1I2,PRKAR2B,TNPO1
PIP3 activates AKT signaling	0.931	0	ERBB4,NTRK2,PPP2CA,STRN
Dilated Cardiomyopathy Signaling Pathway	0.908	2	ADCY5,BAG3,PDE2A,PRKAR2B
NRF2-mediated Oxidative Stress Response	0.902	-2	FTH1,FTL,MRAS,RALB,RASD2,UBE2K
WNT/SHH Axonal Guidance Signaling Pathway	0.901	-2	ADCY5,PARD6A,PRKAR2B,YWHAH
Gustation Pathway	0.898	1.342	ADCY5,GABRA1,GABRA2,PRKAR2B,SCN4B
Stress Granule Signaling Pathway	0.891	0	EIF2AK2,EIF4A1,HDAC10,Hspa1a/Hspa1b,RPS10,RPS18
Corticotropin Releasing Hormone Signaling	0.878	1	ADCY5,GNAI2,MEF2D,PRKAR2B
Role of Macrophages, Fibroblasts and Endothelial Cells in Rheumatoid Arthritis	0.866	-1.633	IKBKE,MIF,MRAS,PLCL2,RALB,RASD2,TLR3
Breast Cancer Regulation by Stathmin1	0.842	-0.302	ARHGEF7,GABBR2,GNG7,GRM2,MRAS,PPP1R7,PPP2CA,PPP2R2A,PRKAR2B,RALB,RASD2
Autophagy	0.837	1.342	PPP2CA,PPP2R2A,PPP2R2D,PRKAR2B,RALB
NAFLD Signaling Pathway	0.815	0.447	IKBKE,PPP2CA,PPP2R2A,PPP2R2D,TLR3
Cellular Effects of Sildenafil (Viagra)	0.806	1.155	ADCY5,BMPR2,GABBR2,GNAI2,GNG7,GRM2,MEF2D,PPP2CA,PPP2R2A,PPP2R2D,PRKAR2B,PRKG2
Xenobiotic Metabolism CAR Signaling Pathway	0.776	2	ALDH1B1,ALDH7A1,PPP2CA,PPP2R2A,PPP2R2D
Coronavirus Pathogenesis Pathway	0.75	1	HDAC10,RPS10,RPS18,TLR3,TNPO1
Tumor Microenvironment Pathway	0.717	0	CD44,MRAS,RALB,RASD2
Wound Healing Signaling Pathway	0.686	0.447	BMPR2,LAMC1,MRAS,RALB,RASD2
Production of Nitric Oxide and Reactive Oxygen Species in Macrophages	0.651	-2	IKBKE,PPP1R7,PPP2CA,PPP2R2A
Intra-Golgi and retrograde Golgi-to-ER traffic	0.592	0	AGPAT3,COPB2,COPE,DYNC1I2
Mitochondrial Dysfunction	0.581	0	BID,COX6A1,HTT,PRKAR2B,SNCA,TFAM
Insulin Secretion Signaling Pathway	0.541	0	ADCY5,EIF4A1,PLCL2,PRKAR2B,STX1B
Cell surface interactions at the vascular wall	0.535	1	BSG,CD44,CXADR,MIF
p70S6K Signaling	0.508	-2.449	GNAI2,MRAS,PLCL2,PPP2CA,PPP2R2A,PPP2R2D,RALB,RASD2,YWHAH
Hepatic Cholestasis	0.502	1	ADCY5,IKBKE,PRKAR2B,TJP2
Role of Osteoclasts in Rheumatoid Arthritis Signaling Pathway	0.436	-0.447	IKBKE,MRAS,PTPN1,RALB,RASD2
Cyclophilin Signaling Pathway	0.423	-1	BSG,CD44,TNPO1,U2AF1
Phagosome Formation	0.4	-1.897	AP1M1,CFL1,GABBR2,GRM2,ITGB5,MRAS,PAK2,RALB,RASD2,TLR3
TRIM21 Intracellular Antibody Signaling Pathway	0.371	2.828	PSMA1,PSMA3,PSMA4,PSMA6,PSMB1,PSMC1,PSMC2,PSMC3
NF-κB Signaling	0.365	-1.89	BMPR2,EIF2AK2,IGF1R,MRAS,NTRK2,RALB,RASD2,TLR3
Chromatin modifying enzymes	0.352	0	H2BC21,HDAC10,PRMT1,RUVBL2
Lung Ionic Balance Signaling Pathway	0.314	-1.89	GABBR2,GRM2,PLCL2,PPP2CA,PPP2R2A,PPP2R2D,PRKAR2B
Sirtuin Signaling Pathway	0.29	-1	ACLY,H1-0,PFKM,PGAM2
Cohesin Chromatin Regulation Pathway	0.284	1	H2BC21,PPP2CA,PPP2R2A,PPP2R2D
Histone Modification Signaling Pathway	0.281	-2	H1-0,PRMT1,TGM2,YWHAH
PI3K Signaling in B Lymphocytes	0	-2	IKBKE,MRAS,PLCL2,RALB,RASD2
BBSome Signaling Pathway	0	-1.633	EPHB2,GABBR2,GRM2,IGF1R,NTRK2,PRKAR2B
FAK Signaling	0	-1.508	ARHGEF7,BMPR2,GABBR2,GRM2,IGF1R,ITGB5,MRAS,PAK2,PTPRA,RALB,RASD2
IL-4 Signaling	0	-1.342	GNAI2,MRAS,RALB,RASD2,TGM2
S100 Family Signaling Pathway	0	-1.134	BSG,GABBR2,GRM2,NTRK2,PLCL2,PRKAR2B,TPM4
Zn Homeostasis Signaling Pathway	0	-1	ADCY5,GABBR2,GRM2,IKBKE,MT3,PDE10A,PDE1B,PDE2A,PRKAR2B
SLAMF Signaling Pathway	0	-1	ARHGEF7,MRAS,RALB,RASD2
Regulation of IL-2 Expression in Activated and Anergic T Lymphocytes	0	-1	IKBKE,MRAS,RALB,RASD2
T Cell Receptor Signaling	0	-1	IKBKE,MRAS,RALB,RASD2
Role of NFAT in Regulation of the Immune Response	0	-0.816	GNAI2,GNAL,GNG7,IKBKE,MEF2D,MRAS,RALB,RASD2,TNPO1,XPO1
B Cell Receptor Signaling	0	-0.816	CFL1,IKBKE,INPP5B,INPP5F,MRAS,RALB,RASD2
Systemic Lupus Erythematosus in B Cell Signaling Pathway	0	-0.378	IFIT3,INPP5B,INPP5F,MRAS,RALB,RASD2,RASGRP2,TLR3
Pulmonary Fibrosis Idiopathic Signaling Pathway	0	0	BMPR2,MRAS,RALB,RASD2
ID3 Signaling Pathway	0	0	BMPR2,MRAS,RALB,RASD2
G Protein Signaling Mediated by Tubby	0	0	GNAI2,GNAL,GNG7,MRAS
Phospholipase C Signaling	0	0.378	ADCY5,ARHGEF7,GNG7,HDAC10,ITGB5,MEF2D,MRAS,RALB,RASD2,TGM2
CTLA4 Signaling in Cytotoxic T Lymphocytes	0	1.134	AP1M1,MRAS,PPP2CA,PPP2R2A,PPP2R2D,RALB,RASD2
Systemic Lupus Erythematosus in T Cell Signaling Pathway	0	1.134	CD44,GNAI2,MRAS,PPP2CA,PPP2R2A,PPP2R2D,RALB,RASD2

## Sheet: WT ispi vs WT contra
© 2000-2026 QIAGEN. All rights reserved.	WT ipsilateral / WT contralateral
Ingenuity Canonical Pathways	-log(p-value)	z-score	Molecules
RAF/MAP kinase cascade	5.11	1.508	BRAP,CAMK2B,CNKSR2,DLG1,DLG2,DLG4,FGFR1,LAMTOR2,PDGFRB,PPP5C,RAPGEF2
Glutaminergic Receptor Signaling Pathway (Enhanced)	4.96	-0.577	CACNG3,CAMK2B,CAMK4,GNAL,GOT2,GRIK2,GRM2,HOMER1,PLD2,PNPLA2,PPP3CA,PRKCZ
Assembly and cell surface presentation of NMDA receptors	4.63	0.447	CAMK2B,DLG1,DLG2,DLG4,LIN7C
Activation of NMDA receptors and postsynaptic events	4.25	0.816	ARHGEF7,CAMK2B,CAMK4,DLG1,DLG2,DLG4
Neurexins and neuroligins	4.08	1.342	DLG2,DLG4,DLGAP3,HOMER1,LIN7C
Glutamate binding, activation of AMPA receptors and synaptic plasticity	4.01	1	CACNG3,CAMK2B,DLG1,DLG4
Protein Kinase A Signaling	3.48	-0.378	AKAP10,AKAP8,AKAP9,CAMK2B,MYL4,PPP3CA,PRKCZ,PTPN5,PTPRD,PTPRE,PTPRJ
Calcium Signaling	3.47	-0.447	CACNG3,CALR,CAMK2B,CAMK4,HDAC10,MYL4,PPP3CA,SLC8A3
IL-15 Production	3.39	0	EPHA4,FGFR1,LMTK3,PDGFRB,PRKCZ,TNK2
cAMP-mediated signaling	3.19	-0.447	AKAP10,AKAP8,AKAP9,CAMK2B,CAMK4,GNAL,GRM2,PPP3CA
Opioid Signalling	3.15	-0.447	CAMK2B,CAMK4,GNAL,PDYN,PPP3CA
D-myo-inositol (1,4,5,6)-Tetrakisphosphate Biosynthesis	3.11	0.447	MTMR6,PPP1R16B,PPP3CA,PPP5C,PTPRD,PTPRE,PTPRJ
D-myo-inositol (3,4,5,6)-tetrakisphosphate Biosynthesis	3.11	0.447	MTMR6,PPP1R16B,PPP3CA,PPP5C,PTPRD,PTPRE,PTPRJ
3-phosphoinositide Degradation	2.97	0.447	MTMR6,PPP1R16B,PPP3CA,PPP5C,PTPRD,PTPRE,PTPRJ
D-myo-inositol-5-phosphate Metabolism	2.92	0.447	MTMR6,PPP1R16B,PPP3CA,PPP5C,PTPRD,PTPRE,PTPRJ
Cellular response to heat stress	2.92	-0.447	CAMK2B,EEF1A1,NUP188,NUP214,RPA1
Signaling by Rho Family GTPases	2.88	1.342	ARHGEF7,GNAL,ITGAV,MYL4,PRKCZ,RHOT1,SEPTIN4,VIM
HIF1α Signaling	2.86	0.378	CAMK2B,CAMK4,CUL2,NCOA1,PPP3CA,PRKCZ,VIM
3-phosphoinositide Biosynthesis	2.81	0.447	MTMR6,PPP1R16B,PPP3CA,PPP5C,PTPRD,PTPRE,PTPRJ
Opioid Signaling Pathway	2.74	-0.707	CACNG3,CAMK2B,CAMK4,GNAL,PDYN,PLD2,PPP3CA,PRKCZ
Nuclear Cytoskeleton Signaling Pathway	2.72	1.134	CAPZA2,ITGAV,KIF12,KIFAP3,NUP188,NUP214,SKP1
Thrombin Signaling	2.69	-2	ARHGEF7,CAMK2B,CAMK4,GNAL,MYL4,PRKCZ,RHOT1
Role of NFAT in Cardiac Hypertrophy	2.65	-0.816	CACNG3,CAMK2B,CAMK4,HDAC10,PPP3CA,PRKCZ,SLC8A3
PAK Signaling	2.62	2	ARHGEF7,DSCAM,ITGAV,MYL4,PDGFRB
L1CAM interactions	2.54	2.236	CNTN1,DLG1,DLG4,FGFR1,ITGAV
Superpathway of Inositol Phosphate Compounds	2.53	0.447	MTMR6,PPP1R16B,PPP3CA,PPP5C,PTPRD,PTPRE,PTPRJ
Synaptic Long Term Potentiation	2.53	0	CAMK2B,CAMK4,GRM2,PPP3CA,PRKCZ
RHO GTPase cycle	2.52	0.632	ACTN1,ARHGAP35,ARHGEF7,BLTP3B,GFOD1,PLD2,TAOK3,TMOD3,VIM,WDR11
Glioma Signaling	2.47	-1	CAMK2B,CAMK4,HDAC10,PDGFRB,PRKCZ
Glycerophospholipid biosynthesis	2.45	-1.342	GNPAT,LPCAT4,PITPNB,PLD2,PNPLA2
Asparagine N-linked glycosylation	2.44	-1.342	CALR,CANX,DPM1,OSTC,STT3A
Production of Nitric Oxide and Reactive Oxygen Species in Macrophages	2.38	0	APOA2,CAT,Lyz1/Lyz2,MPO,PRKCZ,RHOT1
Neutrophil degranulation	2.34	0.632	ATP6AP2,CAMP,CAT,EEF1A1,IMPDH2,ITGAV,LAMTOR2,MPO,PTPRJ,S100A11
IL-8 Signaling	2.22	-0.447	GNAL,ITGAV,MPO,PLD2,PRKCZ,RHOT1
Integrin to Cytoskeleton Signaling Pathway	2.18	0.816	ACTN1,ARHGEF7,CTTN,ITGAV,RHOT1,TNK2
PTEN Signaling	2.17	-1	FGFR1,ITGAV,MAGI2,PDGFRB,PRKCZ
CLEAR Signaling Pathway	2.13	-0.378	ATP6AP2,FGFR1,LAMTOR2,PDGFRB,PPP3CA,PRKCZ,TLR9
Lysosome Positioning Signaling Pathway	2.11	-0.447	CAPZA2,FGFR1,PDGFRB,PPP3CA,TLR9
RHOGDI Signaling	2.1	0	ARHGAP35,ARHGEF7,GNAL,ITGAV,MYL4,RHOT1
Apelin Cardiomyocyte Signaling Pathway	2.1	-1	CAT,MYL4,PRKCZ,SLC8A3
Neuropathic Pain Signaling in Dorsal Horn Neurons	2.08	-1	CAMK2B,CAMK4,GRM2,PRKCZ
Class I MHC mediated antigen processing and presentation	1.97	0	CALR,CANX,CUL2,ITGAV,SKP1,STX4,UFL1,ZNRF2
Gαq Signaling	1.97	-1	GNAL,PLD2,PPP3CA,PRKCZ,RHOT1
Androgen Signaling	1.91	1	CACNG3,CALR,GNAL,NCOA1,PRKCZ
Netrin Signaling	1.91	-0.447	CACNG3,CAMK2B,DSCAM,PPP3CA,PRKCZ
Gap Junction Signaling	1.78	0.378	CTTN,DLG1,GJC2,GRIK2,PDGFRB,PPP3CA,PRKCZ
RHOA Signaling	1.77	2	ARHGAP35,MYL4,RAPGEF2,SEPTIN4
Synaptic Long Term Depression	1.7	0	CACNG3,GNAL,GRM2,PNPLA2,PRKCZ
Adrenergic Receptor Signaling Pathway (Enhanced)	1.7	-0.447	ATP6AP2,CACNG3,DBH,GNAL,PRKCZ
GAIT Translation Signaling Pathway	1.69	-1	APOA2,EIF3L,LARS1,Lyz1/Lyz2,RPLP1,TSG101
Epigenetic regulation of gene expression by MLL3 and MLL4 complexes	1.68	0	ACSL1,H2BC21,NCOA1,PNPLA2
CREB Signaling in Neurons	1.63	0.333	CACNG3,CAMK2B,CAMK4,FGFR1,GNAL,GPRC5B,GRIK2,GRM2,PDGFRB,PRKCZ
Oxytocin Signaling Pathway	1.59	0	CACNG3,GNAL,MYL4,PNPLA2,PPP3CA,PRKCZ
Serotonin Receptor Signaling	1.48	-1.414	CACNG3,CAMK2B,GNAL,PLD2,PNPLA2,PRKCZ,RHOT1,SLC6A4
Orexin Signaling Pathway	1.38	-1.342	ATP6AP2,CACNG3,CAMK2B,PRKCZ,SLC8A3
IL-12 Signaling and Production in Macrophages	1.37	0	APOA2,Lyz1/Lyz2,NCOA1,PRKCZ,TLR9
Actin Cytoskeleton Signaling	1.36	2	ACTN1,ARHGAP35,ARHGEF7,ITGAV,MYL4
Estrogen Receptor Signaling	1.35	0	CACNG3,DLG4,GNAL,MYL4,NCOA1,PRKCZ,TRRAP
Myelination Signaling Pathway	1.34	0.816	ARHGAP35,FGFR1,HDAC10,PDGFRB,PPP3CA,RAPGEF2
Hepatic Fibrosis Signaling Pathway	1.34	0.447	CACNG3,FGFR1,ITGAV,MYL4,PDGFRB,PRKCZ,RHOT1
Cardiac Hypertrophy Signaling (Enhanced)	1.21	0.816	CACNG3,CAMK2B,DLG1,FGFR1,HDAC10,ITGAV,PPP3CA,PRKCZ
Chromatin modifying enzymes	1.2	-0.447	BRPF1,H2BC21,HDAC10,NCOA1,TRRAP
Acetylcholine Receptor Signaling Pathway	1.15	-1	CACNG3,CAMK2B,GNAL,PRKCZ
Senescence Pathway	1.04	1	CACNG3,CAT,MAPKAPK5,PPP3CA,PRKCZ
Xenobiotic Metabolism PXR Signaling Pathway	1.02	1	CAMK2B,CAT,NCOA1,PRKCZ
Synaptogenesis Signaling Pathway	0.982	1.342	ARHGEF7,CAMK2B,DLG4,EPHA4,GRM2
Cyclophilin Signaling Pathway	0.889	1	BSG,CALR,PPP3CA,TNPO1
S100 Family Signaling Pathway	0.792	1.414	ANXA1,BSG,CACNG3,CAMK2B,FGFR1,GPRC5B,GRM2,PRKCZ,S100A11
Protein Ubiquitination Pathway	0.763	-1	CUL2,SKP1,USP11,USP45
Deubiquitination	0.725	-1	H2BC21,RHOT1,TRRAP,USP11
Phagosome Formation	0.719	1.134	GPRC5B,GRM2,ITGAV,MYL4,PLD2,PNPLA2,PRKCZ,TLR9
Processing of Capped Intron-Containing Pre-mRNA	0.715	1	GPKOW,NUP188,NUP214,SMNDC1
Breast Cancer Regulation by Stathmin1	0.705	1.89	ARHGEF7,CAMK2B,CAMK4,GPRC5B,GRM2,PRKCZ,TSG101
Neutrophil Extracellular Trap Signaling Pathway	0.662	0.447	CAMP,MPO,PNPLA2,PPP3CA,PRKCZ
Autism Signaling Pathway	0.657	2	CACNG3,CAMK2B,GRM2,L2HGDH
Parkinson's Signaling Pathway	0.635	1	ATP6AP2,CACNG3,CAMK2B,TLR9
Molecular Mechanisms of Cancer	0.633	-0.333	ARHGEF7,CAMK2B,GNAL,GPRC5B,GRM2,HDAC10,ITGAV,PRKCZ,RHOT1
Pulmonary Fibrosis Idiopathic Signaling Pathway	0.598	2	FGFR1,ITGAV,PDGFRB,VIM
Role of Macrophages, Fibroblasts and Endothelial Cells in Rheumatoid Arthritis	0.564	0	CAMK2B,PPP3CA,PRKCZ,TLR9
Mitochondrial Dysfunction	0.553	0	CACNG3,CAMK2B,PPP3CA,RHOT1
G-Protein Coupled Receptor Signaling	0.49	0.378	CAMK2B,CAMK4,GNAL,GPRC5B,GRM2,MYL4,PPP3CA
NF1 RAS Signaling Pathway	0.383	2.236	FGFR1,GPRC5B,GRM2,PDGFRB,PRKCZ
RAR Activation	0.353	0	CAMK2B,NCOA1,NR2C1,RHOT1
Phospholipase C Signaling	0.282	-0.378	ARHGEF7,CAMK4,HDAC10,ITGAV,MYL4,PLD2,PPP3CA,PRKCZ,RHOT1
FAK Signaling	0	1.89	ARHGAP35,ARHGEF7,GPRC5B,GRM2,ITGAV,MAPKAPK5,PDGFRB
NF-κB Signaling	0	1	FGFR1,PDGFRB,PRKCZ,TLR9
Chaperone Mediated Autophagy Signaling Pathway	0	0	ATP6AP2,EEF1A1,HDAC10,PPP3CA
Zn Homeostasis Signaling Pathway	0	-0.447	ANXA1,GPRC5B,GRM2,PPP3CA,PRKCZ
Cellular Effects of Sildenafil (Viagra)	0	-1.342	CACNG3,GPRC5B,GRM2,MYL4,PPP3CA

## Sheet: KO isp vs KO contra
© 2000-2026 QIAGEN. All rights reserved.	TMEM16 KO ipsialateral / TMEM16A KO contralateral
Ingenuity Canonical Pathways	-log(p-value)	z-score	Molecules
RHO GTPase cycle	11.7	-3.452	ABCD3,ARHGAP12,ARHGAP21,ARHGAP32,ARHGAP5,ARHGEF9,ATP6AP1,BAIAP2,BCR,CDC42BPB,CDC42EP4,CEP97,CKB,EMC3,ESYT1,FNBP1,FNBP1L,GNA13,HNRNPC,LMAN1,MTMR1,NCK2,NGEF,NISCH,NUDC,PICALM,PKN1,PLD2,RRAS2,SLITRK3,SNAP23,SOS1,SPTBN1,SRGAP3,TIAM2,TJP2,TMOD3
Opioid Signaling Pathway	10.9	-1	AP2A2,CACNG3,CAMK2B,CAMK2D,CAMK4,GNA11,GNA13,GNAI3,GNAZ,GRK3,GRK6,KCNJ6,MAP2K6,MAPK4,PDYN,PLD2,PPP3CA,PRKAR1B,PRKCG,PRKCZ,RALB,RGS14,RGS20,RGS9,RPS6KA3,RPS6KB1,RRAS2,SOS1
Cardiac Hypertrophy Signaling	7.39	-3.441	ADRA1B,CACNG3,EIF2B4,EIF2B5,FNBP1,GNA11,GNA13,GNAI3,GNAZ,MAP2K6,MAP3K10,MAP3K12,MAPK8,PDIA3,PLCL2,PPP3CA,PRKAR1B,RALB,RHOT1,RPS6KB1,RRAS2,SOS1
3-phosphoinositide Degradation	7.25	-3.5	ANGEL2,DUSP12,DUSP23,INPP4A,INPP5B,MTMR1,MTMR6,NUDT9,PPFIA3,PPIP5K1,PPM1K,PPP1R13B,PPP2R2B,PPP2R5A,PPP2R5B,PPP2R5C,PPP3CA,PTPN1,SSH3
tRNA Charging	7.15	-3	CARS1,DARS2,FARSA,FARSB,IARS1,LARS1,MARS1,WARS2,YARS2
Mitochondrial Division Signaling Pathway	7.06	-2.183	ADRA1B,CACNG3,CAMK2B,CAMK2D,CDK5,GNA11,INF2,PPP2R2B,PPP2R5A,PPP2R5B,PPP2R5C,PPP3CA,PRKAA2,PRKAR1B,RALB,RRAS2,S1PR5
3-phosphoinositide Biosynthesis	6.82	-3.5	ANGEL2,DUSP12,DUSP23,INPP5B,MTMR6,NUDT9,PIP4K2B,PIP5K1C,PPFIA3,PPIP5K1,PPM1K,PPP1R13B,PPP2R2B,PPP2R5A,PPP2R5B,PPP2R5C,PPP3CA,PTPN1,SSH3
Sertoli Cell-Germ Cell Junction Signaling Pathway (Enhanced)	6.81	0.447	CAMK2B,CTNNA2,CTNND1,IL1RAPL1,ILK,MAP2K6,MAP3K10,MAP3K12,MAPK8,NECTIN3,PPP2R2B,PPP2R5A,PPP2R5B,PPP2R5C,PRKAA2,PRKAR1B,RALB,RRAS2,SORBS1,ZYX
Regulation of eIF4 and p70S6K Signaling	6.73	0	EIF1,EIF2B4,EIF2B5,Eif3c,EIF3D,ELP6,ITGA5,MRPS7,PAIP1,PPP2R2B,PPP2R5A,PPP2R5B,PPP2R5C,PRKCZ,RALB,RPS6KB1,RRAS2,SOS1,VPS28
Superpathway of Inositol Phosphate Compounds	6.7	-3.638	ANGEL2,DUSP12,DUSP23,INPP5B,ITPKA,MTMR6,NUDT9,PIP4K2B,PIP5K1C,PPFIA3,PPIP5K1,PPM1K,PPP1R13B,PPP2R2B,PPP2R5A,PPP2R5B,PPP2R5C,PPP3CA,PTPN1,SSH3
Microautophagy Signaling Pathway	6.5	-1.069	CERT1,CHMP4B,LAMP2,PRKAA2,PSMA1,PSMA2,PSMA5,PSMA6,PSMB7,RHOT1,SEC31A,VPS11,VPS25,VPS28,VPS33B,VPS36
D-myo-inositol (1,4,5,6)-Tetrakisphosphate Biosynthesis	6.22	-3.207	ANGEL2,DUSP12,DUSP23,INPP5B,MTMR6,NUDT9,PPFIA3,PPIP5K1,PPM1K,PPP1R13B,PPP2R2B,PPP2R5A,PPP2R5B,PPP2R5C,PPP3CA,PTPN1,SSH3
D-myo-inositol (3,4,5,6)-tetrakisphosphate Biosynthesis	6.22	-3.207	ANGEL2,DUSP12,DUSP23,INPP5B,MTMR6,NUDT9,PPFIA3,PPIP5K1,PPM1K,PPP1R13B,PPP2R2B,PPP2R5A,PPP2R5B,PPP2R5C,PPP3CA,PTPN1,SSH3
mTOR Signaling	6.08	-1.5	DGKZ,Eif3c,EIF3D,FNBP1,MLST8,MRPS7,PLD2,PPP2R2B,PPP2R5A,PPP2R5B,PPP2R5C,PRKAA2,PRKCG,PRKCZ,RALB,RHOT1,RPS6KA3,RPS6KB1,RRAS2
Dopamine-DARPP32 Feedback in cAMP Signaling	5.91	-3.742	CACNG3,CAMK4,CAMKK2,CDK5,GNAI3,KCNJ6,PDIA3,PLCL2,PPP2R2B,PPP2R5A,PPP2R5B,PPP2R5C,PPP3CA,PRKAR1B,PRKCG,PRKCZ
Signaling by Rho Family GTPases	5.91	-1.604	ARHGEF9,BAIAP2,CDC42EP4,CDH8,CFL1,DES,FNBP1,GNA11,GNA13,GNAI3,GNAZ,ITGA5,MAP3K10,MAP3K12,MAPK8,PIP4K2B,PIP5K1C,PKN1,PRKCZ,RHOT1
Thrombin Signaling	5.83	-3	ARHGEF9,CAMK2B,CAMK2D,CAMK4,FNBP1,GNA11,GNA13,GNAI3,GNAZ,PDIA3,PLCL2,PRKCG,PRKCZ,RALB,RHOT1,RPS6KB1,RRAS2,SOS1
D-myo-inositol-5-phosphate Metabolism	5.76	-3.207	ANGEL2,DUSP12,DUSP23,INPP5B,MTMR6,NUDT9,PPFIA3,PPIP5K1,PPM1K,PPP1R13B,PPP2R2B,PPP2R5A,PPP2R5B,PPP2R5C,PPP3CA,PTPN1,SSH3
Opioid Signalling	5.53	-2.111	CAMK2B,CAMK2D,CAMK4,CAMKK2,CDK5,GNA11,GNAI3,PDYN,PPP3CA,PRKAR1B,PRKCG
Mitotic Metaphase and Anaphase	5.51	-0.471	ADRM1,ANAPC5,CHMP4B,CHMP7,NUDC,NUP155,PDS5B,PPP2R5A,PPP2R5B,PPP2R5C,PSMA1,PSMA2,PSMA5,PSMA6,PSMB7,TAOK1,TNPO1,XPO1
RAF/MAP kinase cascade	5.46	0.688	ADRM1,BRAP,CAMK2B,CAMK2D,CNKSR2,DLG2,FGA,KIT,PPP2R5A,PPP2R5B,PPP2R5C,PSMA1,PSMA2,PSMA5,PSMA6,PSMB7,RASGRF1,SOS1,SPTBN1
α-Adrenergic Signaling	5.41	-2.121	CAMK4,GNA11,GNA13,GNAI3,GNAZ,PHKG1,PRKAR1B,PRKCG,PRKCZ,RALB,RRAS2,SLC8A3
Autophagy	5.34	-3.153	ARL8B,ATG16L1,CAMKK2,GNAI3,LAMP2,MAPK8,MLST8,PPP2R2B,PPP2R5A,PPP2R5B,PPP2R5C,PPP3CA,PRKAA2,PRKAR1B,RALB,VPS11,VPS33B
Intra-Golgi and retrograde Golgi-to-ER traffic	5.14	-3.5	COG6,COG7,COPA,DCTN4,KIF1A,KIF1B,KIF3A,KIFC2,MAN2A2,NAA35,RAB33B,RAB3GAP1,RAB9A,SEC22B,TMED10,VPS52
Protein Sorting Signaling Pathway	5.12	-3.464	AP1M1,ARFGEF2,CLINT1,COPA,LMAN1,PLD2,PRKAR1B,SEC31A,SNX12,SNX17,SNX27,SNX3,SNX6,TMED10,WASHC5
Role of NFAT in Cardiac Hypertrophy	5.11	-3	CACNG3,CAMK2B,CAMK2D,CAMK4,GNAI3,MAP2K6,MAPK8,PDIA3,PLCL2,PPP3CA,PRKAR1B,PRKCG,PRKCZ,RALB,RRAS2,SLC8A3,SOS1
Serotonin Receptor Signaling	5.04	-3.138	ADRA1B,ARFGEF2,CACNG3,CAMK2B,CAMK2D,CDK5,FGA,FNBP1,GNA11,GNA13,GNAI3,KCNJ6,MAP2K6,PCBD1,PDIA3,PLCL2,PLD2,PRKAR1B,PRKCG,PRKCZ,RALB,RASGRF1,RHOT1,RPS6KA3,RPS6KB1,RRAS2
Fatty Acid Activation	5	-2.236	ACSL1,ACSL3,ACSL6,SLC27A1,SLC27A3
CLEAR Signaling Pathway	4.96	-0.229	ATP6AP1,ATP6AP2,BMPR2,MAPK4,MLST8,NPRL3,PPP2R2B,PPP2R5A,PPP2R5B,PPP2R5C,PPP3CA,PRKAA2,PRKCG,PRKCZ,RALB,RRAGA,RRAS2,TLR3,VPS11
Synaptic Long Term Potentiation	4.91	-2.714	CAMK2B,CAMK2D,CAMK4,GNA11,PDIA3,PLCL2,PPP3CA,PRKAR1B,PRKCG,PRKCZ,RALB,RRAS2
Processing of Capped Intron-Containing Pre-mRNA	4.86	-3.441	BCAS2,DDX42,HNRNPA2B1,HNRNPA3,HNRNPC,HNRNPF,HNRNPH2,HNRNPU,LSM6,LUC7L3,NUP155,POLR2A,POLR2B,PRPF4,RBM5,SNRNP27,SNRPG,U2AF1,UBL5
CDK5 Signaling	4.84	-2.111	ABL1,CDK5,MAPK4,MAPK8,PPP2R2B,PPP2R5A,PPP2R5B,PPP2R5C,PRKAR1B,RALB,RRAS2
GNRH Signaling	4.81	-2.673	CACNG3,CAMK2B,CAMK2D,GNA11,GNAI3,MAP2K6,MAP3K10,MAP3K12,MAPK8,PRKAR1B,PRKCG,PRKCZ,RALB,RRAS2,SOS1
AMPK Signaling	4.75	0	ACACA,ADRA1B,CAMKK2,GNA11,GNA13,GNAI3,GNAZ,MLST8,PFKP,PPM1K,PPP2R2B,PPP2R5A,PPP2R5B,PPP2R5C,PRKAA2,PRKAR1B,RPS6KB1
RHOGDI Signaling	4.73	1.508	ARHGAP12,ARHGAP5,ARHGEF9,CDH8,CFL1,DGKZ,FNBP1,GNA11,GNA13,GNAI3,GNAZ,ITGA5,MYO18A,PIP4K2B,PIP5K1C,RHOT1
Stress Granule Signaling Pathway	4.71	1.698	DDX3X,EIF1,EIF2B4,EIF2B5,Eif3c,EIF3D,ELP6,G3BP1,HSPA14,MAP2K6,MAPK8,MLST8,MRPS7,PAIP1,PRKAA2,RPS6KB1,USP10,VPS28
G Beta Gamma Signaling	4.7	-1.732	CACNG3,GNA11,GNA13,GNAI3,GNAZ,KCNJ6,PRKAR1B,PRKCG,PRKCZ,RALB,RRAS2,SOS1
Synaptic Long Term Depression	4.68	-0.775	CACNG3,GNA11,GNA13,GNAI3,GNAZ,PDIA3,PLCL2,PPP2R2B,PPP2R5A,PPP2R5B,PPP2R5C,PRKCG,PRKCZ,RALB,RRAS2
PPARα/RXRα Activation	4.68	0.577	AIP,AP2A2,BMPR2,GNA11,IL1RAPL1,MAP2K6,MAPK8,PDIA3,PLCL2,PRKAA2,PRKAR1B,RALB,RRAS2,SLC27A1,SOS1
Glutaminergic Receptor Signaling Pathway (Enhanced)	4.66	-2.236	CACNG3,CAMK2B,CAMK2D,CAMK4,DGKB,DGKQ,DGKZ,GABRA4,GNAI3,GRIK2,HOMER1,MLST8,PDIA3,PLCL2,PLD2,PPP3CA,PRKAR1B,PRKCG,PRKCZ,RPS6KB1
Melatonin Signaling	4.61	-1.667	CAMK2B,CAMK2D,GNAI3,MAP2K6,PDIA3,PLCL2,PRKAR1B,PRKCG,PRKCZ
Epithelial Adherens Junction Signaling	4.51	1.941	BAIAP2,BMPR2,CFL1,CTNNA2,CTNND1,NECTIN3,PPP2R2B,PPP2R5A,PPP2R5B,PPP2R5C,PRKAA2,RALB,RRAS2
Sperm Motility	4.46	-2.236	AATK,ABL1,GNA11,GNA13,GNAI3,GNAZ,KIT,LMTK3,MAP2K6,MATK,MERTK,PDIA3,PLCL2,PRKAR1B,PRKCG,PRKCZ,TNK2
γ-linolenate Biosynthesis II (Animals)	4.44	-2.236	ACSL1,ACSL3,ACSL6,SLC27A1,SLC27A3
Mitochondrial L-carnitine Shuttle Pathway	4.44	-2.236	ACSL1,ACSL3,ACSL6,SLC27A1,SLC27A3
Role of Tissue Factor in Cancer	4.41	-2.324	BMPR2,CFL1,FGA,GNA11,GNA13,MAP2K6,MAPK4,MAPK8,PPP2R5A,PPP2R5B,PPP2R5C,RALB,RPS6KA3,RPS6KB1,RRAS2
Glutamate binding, activation of AMPA receptors and synaptic plasticity	4.41	0	AP2A2,CACNG3,CAMK2B,CAMK2D,EPB41L1,PRKCG
Inhibition of ARE-Mediated mRNA Degradation Pathway	4.39	1.134	CNOT11,MAPK4,PPP2R2B,PPP2R5A,PPP2R5B,PPP2R5C,PRKAR1B,PSMA1,PSMA2,PSMA5,PSMA6,PSMB7,XRN1
Endothelin-1 Signaling	4.18	-3.207	GNA11,GNA13,GNAI3,GNAZ,MAPK4,MAPK8,PDIA3,PLCL2,PLD2,PRKCG,PRKCZ,RALB,RRAS2,SOS1
Fatty Acid β-oxidation I	4.17	-1.633	ACSL1,ACSL3,ACSL6,AUH,SLC27A1,SLC27A3
GAIT Translation Signaling Pathway	4.15	0	CDK5,EIF1,EIF2B4,EIF2B5,Eif3c,EIF3D,ELP6,HNRNPA2B1,IARS1,LARS1,MARS1,MLST8,MRPS7,PAIP1,RPLP1,RPS6KB1,VPS28
Estrogen Receptor Signaling	4.14	-3.273	ATP5F1D,CACNG3,CFL1,EIF2B4,EIF2B5,GNA11,GNA13,GNAI3,GNAZ,NCOA1,PDIA3,PELP1,PLCL2,POLR2B,PRKAA2,PRKAR1B,PRKCG,PRKCZ,RALB,RPS6KB1,RRAS2,SOS1
Activation of NMDA receptors and postsynaptic events	4.13	-1.667	CAMK2B,CAMK2D,CAMK4,CAMKK2,DLG2,PRKAA2,PRKAR1B,RASGRF1,RPS6KA3
Cardiac Hypertrophy Signaling (Enhanced)	4.09	-3.8	ADRA1B,BMPR2,CACNG3,CAMK2B,CAMK2D,DVL1,EIF2B4,EIF2B5,GNA11,GNA13,GNAI3,ITGA5,MAP2K6,MAP3K10,MAP3K12,MAPK8,PDIA3,PKN1,PLCL2,PPP3CA,PRKAR1B,PRKCG,PRKCZ,RALB,RPS6KB1,RRAS2
Insulin Receptor Signaling	4.04	-0.905	EIF2B4,EIF2B5,INPP5B,MAPK8,PRKAR1B,PRKCZ,PTPN1,RALB,RPS6KB1,RRAS2,SOS1
Gene and protein expression by JAK-STAT signaling after IL-12 stimulation	3.95	0	AIP,CFL1,GSTO1,HNRNPA2B1,HNRNPF,TALDO1
Regulation of mRNA stability by proteins that bind AU-rich elements	3.94	1	ADRM1,PSMA1,PSMA2,PSMA5,PSMA6,PSMB7,TNPO1,XPO1,XRN1
Ceramide Signaling	3.9	-2.333	MAPK8,PPP2R2B,PPP2R5A,PPP2R5B,PPP2R5C,PRKCZ,RALB,RRAS2,S1PR5
Oxytocin Signaling Pathway	3.87	-3.153	CACNG3,CAMKK2,GNA11,GNA13,GNAI3,MAPK4,MAPK8,MFN2,MYO18A,PPP3CA,PRKAA2,PRKAR1B,PRKCG,PRKCZ,RALB,RRAS2,SOS1
Huntington's Disease Signaling	3.87	-1.134	AP2A2,ATP5F1D,CDK5,GNA11,HSPA14,MAP3K10,MAPK8,POLR2A,POLR2B,PRKCG,PRKCZ,PSMA1,PSMA2,PSMA5,PSMA6,PSMB7,SOS1
IL-8 Signaling	3.86	-2.309	FNBP1,GNA11,GNA13,GNAI3,GNAZ,MAPK8,MPO,PLD2,PRKCG,PRKCZ,RALB,RHOT1,RPS6KB1,RRAS2
Degradation of beta-catenin by the destruction complex	3.86	1	ADRM1,PPP2R5A,PPP2R5B,PPP2R5C,PSMA1,PSMA2,PSMA5,PSMA6,PSMB7
ERBB Signaling	3.82	-3	MAP2K6,MAPK8,NCK2,PRKCG,PRKCZ,RALB,RPS6KB1,RRAS2,SOS1
HIF1α Signaling	3.81	-2.138	ADRA1B,CAMK2B,CAMK2D,CAMK4,ELOB,HSPA14,MAP2K6,NCOA1,PPP3CA,PRKCG,PRKCZ,RALB,RPS6KB1,RRAS2
Integrin to Cytoskeleton Signaling Pathway	3.77	-2.887	ABL1,ARHGAP5,FNBP1,GSN,ILK,ITGA5,MAPK8,NCK2,RALB,RHOT1,RRAS2,SOS1,TNK2,ZYX
MicroRNA Biogenesis Signaling Pathway	3.76	-2.887	ABL1,ADAR,DDX1,HNRNPA2B1,NUP155,POLR2A,POLR2B,PRKRA,PTGES3,RALB,RPS6KB1,RRAS2,XRN1
Cholecystokinin/Gastrin-mediated Signaling	3.74	-3.162	FNBP1,GNA13,MAP2K6,MAPK8,PRKCG,PRKCZ,RALB,RHOT1,RRAS2,SOS1
Class I MHC mediated antigen processing and presentation	3.72	-0.894	ADRM1,ANAPC5,CANX,ELOB,FBXL8,FGA,PDIA3,PSMA1,PSMA2,PSMA5,PSMA6,PSMB7,RNF220,SEC22B,SEC31A,SNAP23,UBA6,UBE2G2,UBE2R2,ZNRF2
Neuregulin Signaling	3.71	-2.333	ADAM17,CDK5,ITGA5,MATK,PRKCG,PRKCZ,RALB,RPS6KB1,RRAS2,SOS1
ABC-family proteins mediated transport	3.71	0.632	ABCD3,ADRM1,EIF2B4,EIF2B5,PSMA1,PSMA2,PSMA5,PSMA6,PSMB7,VPS28
Orexin Signaling Pathway	3.7	-3.357	ATP6AP1,ATP6AP2,CACNG3,CAMK2B,KCNJ6,MLST8,PDIA3,PIP4K2B,PIP5K1C,PLCL2,PRKAA2,PRKAR1B,PRKCG,PRKCZ,SLC8A3
DAG and IP3 signaling	3.7	-1.633	CAMK2B,CAMK2D,CAMK4,CAMKK2,PRKAR1B,PRKCG
CDP-diacylglycerol Biosynthesis I	3.66	-2.236	AGPAT4,CDS2,LCLAT1,LPCAT4,TAMM41
Neutrophil degranulation	3.65	-0.209	AP1M1,AP2A2,APEH,ATP6AP2,CAMP,CPPED1,DDX3X,EEF1A1,GSN,IMPDH2,IRAG2,LAMP2,LTA4H,MPO,OLR1,PSMA2,PSMA5,PSMB7,PTPRN2,RAP2C,SNAP23,TXNDC5,VAPA
Apelin Endothelial Signaling Pathway	3.59	-2.53	GNA11,GNA13,GNAI3,GNAZ,MAPK8,PRKAA2,PRKCG,PRKCZ,RALB,RPS6KB1,RRAS2
Apelin Cardiomyocyte Signaling Pathway	3.58	-2.333	GNA11,GNAI3,MAPK4,MAPK8,PDIA3,PLCL2,PRKCG,PRKCZ,SLC8A3
Cardiac β-adrenergic Signaling	3.58	1.342	CACNG3,GNA11,GNA13,GNAI3,GNAZ,GRK3,PPP2R2B,PPP2R5A,PPP2R5B,PPP2R5C,PRKAR1B,SLC8A3
Protein Ubiquitination Pathway	3.55	-0.832	ANAPC5,ELOB,HSPA14,PSMA1,PSMA2,PSMA5,PSMA6,PSMB7,SACS,UBE2G2,UBE2R2,UCHL5,USO1,USP10,USP11,USP5
Phosphatidylglycerol Biosynthesis II (Non-plastidic)	3.5	-2.236	AGPAT4,CDS2,LCLAT1,LPCAT4,TAMM41
RHOA Signaling	3.5	-1.265	ARHGAP12,ARHGAP5,BAIAP2,CDC42EP4,CFL1,GNA13,NGEF,PIP4K2B,PIP5K1C,PKN1
Endocannabinoid Neuronal Synapse Pathway	3.47	-0.632	ABHD6,CACNG3,GNA11,GNAI3,KCNJ6,MAPK4,MAPK8,PDIA3,PLCL2,PPP3CA,PRKAR1B
Androgen Signaling	3.46	-1.342	CACNG3,ERCC2,GNA11,GNA13,GNAI3,GNAZ,NCOA1,POLR2A,POLR2B,PRKAR1B,PRKCG,PRKCZ
Chemokine Signaling	3.45	-0.707	CAMK2B,CAMK2D,CAMK4,CFL1,GNAI3,MAPK8,RALB,RRAS2
Ephrin Receptor Signaling	3.43	-2.496	ABL1,CFL1,GNA11,GNA13,GNAI3,GNAZ,ITGA5,NCK2,NGEF,RALB,RRAS2,SORBS1,SOS1
Synaptogenesis Signaling Pathway	3.37	-1.698	AP2A2,CAMK2B,CAMK2D,CDH8,CDK5,CFL1,CTNND1,NECTIN3,PRKAR1B,RALB,RASGRF1,RPS6KB1,RRAS2,SOS1,SYT12,SYT16,SYT17
Interleukin-1 family signaling	3.37	1.265	ADRM1,IL1RAPL1,MAP2K6,MAPK8,PSMA1,PSMA2,PSMA5,PSMA6,PSMB7,PTPN9
Signaling by ROBO receptors	3.35	-0.5	ABL1,ADRM1,ELOB,GSPT1,MRPS7,NCK2,PSMA1,PSMA2,PSMA5,PSMA6,PSMB7,RPLP1,SLIT2,SOS1,SRGAP3,ZSWIM8
Telomerase Signaling	3.34	0.707	ABL1,PPP2R2B,PPP2R5A,PPP2R5B,PPP2R5C,PTGES3,RALB,RRAS2,SOS1
Hedgehog ligand biogenesis	3.34	1.89	ADAM17,ADRM1,PSMA1,PSMA2,PSMA5,PSMA6,PSMB7
Egg-Sperm Fusion Signaling Pathway	3.31	-1.667	CAMK2B,CAMK2D,PRKAR1B,PRKCZ,PTPN1,SLC4A4,SYT12,SYT16,SYT17
Endosomal Sorting Complex Required For Transport (ESCRT)	3.3	-1.342	CHMP4B,CHMP7,VPS25,VPS28,VPS36
RAB GEFs exchange GTP for GDP on RABs	3.21	-2.828	DENND4C,MON1B,RAB3GAP1,RAB9A,RIN1,SBF1,TRAPPC11,TRAPPC5
Stearate Biosynthesis I (Animals)	3.18	-2.449	ACSL1,ACSL3,ACSL6,DHRS1,LPCAT4,SLC27A1,SLC27A3
Actin Nucleation by ARP-WASP Complex	3.18	-1.134	BAIAP2,FNBP1,ITGA5,NCK2,RALB,RHOT1,RRAS2,SOS1
RAC Signaling	3.14	-1.667	BAIAP2,CFL1,ITGA5,MAPK8,PIP4K2B,PIP5K1C,PRKCZ,RALB,RPS6KB1,RRAS2
Reelin Signaling in Neurons	3.14	0	ARHGEF9,CAMK2B,CAMK2D,CDK5,CFL1,ITGA5,MAP2K6,MAP3K10,MAPK8,NECTIN3
Hedgehog 'off' state	3.14	1.667	ADRM1,KIF3A,NUMB,PRKAR1B,PSMA1,PSMA2,PSMA5,PSMA6,PSMB7
Proteasome assembly	3.13	2.449	ADRM1,PSMA1,PSMA2,PSMA5,PSMA6,PSMB7
MAPK6/MAPK4 signaling	3.12	1.414	ADRM1,MAPK4,PSMA1,PSMA2,PSMA5,PSMA6,PSMB7,XPO1
Production of Nitric Oxide and Reactive Oxygen Species in Macrophages	3.1	-0.905	FNBP1,MAP3K10,MAP3K12,MAPK8,MPO,PPP2R2B,PPP2R5A,PPP2R5B,PPP2R5C,PRKCG,PRKCZ,RHOT1
CXCR4 Signaling	3.05	-2.333	FNBP1,GNA11,GNA13,GNAI3,GNAZ,MAPK8,PRKCG,PRKCZ,RALB,RHOT1,RRAS2
Regulation of Apoptosis	3.04	2.449	ADRM1,PSMA1,PSMA2,PSMA5,PSMA6,PSMB7
Gαq Signaling	3.03	-2.828	ADRA1B,FNBP1,GNA11,GNA13,GNAI3,GNAZ,PLD2,PPP3CA,PRKCG,PRKCZ,RHOT1
Fatty acyl-CoA biosynthesis	3	-2.236	ACACA,ACSL1,ACSL3,ACSL6,SLC27A3
trans-Golgi Network Vesicle Budding	3	-1.89	AP1M1,CLINT1,CLVS1,CLVS2,PICALM,SNAP23,TXNDC5
ILK Signaling	3	-0.905	CFL1,FNBP1,ILK,MAP2K6,MAPK8,MYO18A,NCK2,PPP2R2B,PPP2R5A,PPP2R5B,PPP2R5C,RHOT1
Cachexia Signaling Pathway	3	0.243	BMPR2,EIF2B4,EIF2B5,FGA,HSPA14,IL1RAPL1,MAPK8,MFN2,PRKAA2,PRKAR1B,PRKCG,PRKCZ,PSMA1,PSMA2,PSMA5,PSMA6,PSMB7,VPS28
Hedgehog 'on' state	3	1.265	ADRM1,KIF3A,NUMB,PSMA1,PSMA2,PSMA5,PSMA6,PSMB7,RPS6KB1,STK25
NGF Signaling	2.98	-3	MAP3K10,MAP3K12,MAPK8,PRKCZ,RALB,RPS6KA3,RPS6KB1,RRAS2,SOS1
Insulin Secretion Signaling Pathway	2.97	-2.309	CACNG3,CAMK2B,CAMK2D,EIF2B4,EIF2B5,ELP6,GNA11,PAIP1,PDIA3,PLCL2,PRKAR1B,PRKCG,PRKCZ,RPS6KB1,VPS28
IL-1 Signaling	2.97	-2	ECSIT,GNA11,GNA13,GNAI3,GNAZ,MAP2K6,MAPK8,PRKAR1B
Gαi Signaling	2.97	0.378	GNA11,GNA13,GNAI3,GNAZ,PRKAR1B,RALB,RAP1GAP,RGS14,RRAS2,SOS1
IL-15 Production	2.95	-2.333	AATK,ABL1,KIT,LMTK3,MAP2K6,MATK,MERTK,PRKCZ,TNK2
Somitogenesis	2.95	2.449	ADRM1,PSMA1,PSMA2,PSMA5,PSMA6,PSMB7
Role of Osteoclasts in Rheumatoid Arthritis Signaling Pathway	2.94	-1.291	ADAM17,CAMK4,CERT1,CTNNA2,FNBP1,GSN,IL1RAPL1,ITGA5,MAP2K6,MAPK8,PPP3CA,PTPN1,RALB,RHOT1,RRAS2,SOS1
HIPPO signaling	2.93	1.342	DLG2,LLGL1,PPP2R2B,PPP2R5A,PPP2R5B,PPP2R5C,TJP2
Cellular response to hypoxia	2.93	1.89	ADRM1,ELOB,PSMA1,PSMA2,PSMA5,PSMA6,PSMB7
Cellular response to mitochondrial stress	2.91	-1	EIF2B4,EIF2B5,STOML2,VPS28
Neurexins and neuroligins	2.91	-0.816	DLG2,EPB41L1,HOMER1,LIN7A,LRRTM4,SYT12
ATM Signaling	2.91	0	ABL1,BID,MAPK8,PPP2R2B,PPP2R5A,PPP2R5B,PPP2R5C,TRIM28
Neuropathic Pain Signaling in Dorsal Horn Neurons	2.88	-2.121	CAMK2B,CAMK2D,CAMK4,PDIA3,PLCL2,PRKAR1B,PRKCG,PRKCZ
PTEN Regulation	2.86	1.265	ADRM1,MLST8,PSMA1,PSMA2,PSMA5,PSMA6,PSMB7,RING1,RRAGA,VAPA
COPI-mediated anterograde transport	2.85	-1.414	ANK2,COG6,COG7,COPA,DCTN4,SPTBN1,TMED10,USO1
Type II Diabetes Mellitus Signaling	2.84	-1	ACSL1,ACSL3,ACSL6,CACNG3,MAPK8,PRKAA2,PRKCG,PRKCZ,SLC27A1,SLC27A3
Beta-catenin independent WNT signaling	2.84	0.577	ADRM1,AP2A2,DVL1,PPP3CA,PRKCG,PSMA1,PSMA2,PSMA5,PSMA6,PSMB7,RPS6KB1,STK25
Glioma Signaling	2.81	-2.121	ABL1,CAMK2B,CAMK2D,CAMK4,PRKCG,PRKCZ,RALB,RRAS2,SOS1
Endocannabinoid Developing Neuron Pathway	2.81	-1.414	GNAI3,MAP2K6,MAPK4,MAPK8,MLST8,PRKAR1B,RALB,RAP1GAP,RRAS2
Metabolism of polyamines	2.8	2.449	ADRM1,PSMA1,PSMA2,PSMA5,PSMA6,PSMB7
Glycerophospholipid biosynthesis	2.78	-2.333	AGPAT4,CDS2,GPD1L,LCLAT1,LPCAT4,PITPNM2,PITPNM3,PLD2,SLC44A1
Asparagine N-linked glycosylation	2.76	-3	CANX,LMAN1,MAN2A2,MOGS,MPDU1,MPI,PDIA3,PMM1,UBXN1
Lysosome Positioning Signaling Pathway	2.76	0.632	ARL8B,BMPR2,DCTN4,DYNC2I2,KIF3A,MLST8,PPP3CA,RUFY3,TLR3,VAPA
NIK-->noncanonical NF-kB signaling	2.76	2.449	ADRM1,PSMA1,PSMA2,PSMA5,PSMA6,PSMB7
TR/RXR Activation	2.74	-2.333	ACACA,CAMK4,FGA,ITGA5,MBP,NCOA1,PFKP,RPS6KB1,SYT12
HGF Signaling	2.74	-2.333	ITGA5,MAP3K10,MAP3K12,MAPK8,PRKCG,PRKCZ,RALB,RRAS2,SOS1
Colorectal Cancer Metastasis Signaling	2.72	-3	DVL1,FNBP1,GNA11,GNA13,GNAI3,GNAZ,GRK3,MAPK8,PRKAR1B,RALB,RHOT1,RRAS2,SOS1,TLR3
Degradation of CRY and PER proteins	2.72	2.449	ADRM1,PSMA1,PSMA2,PSMA5,PSMA6,PSMB7
PI Metabolism	2.71	-1.89	GDPD5,INPP4A,MTMR1,MTMR6,PIP4K2B,PIP5K1C,SBF1
fMLP Signaling in Neutrophils	2.69	-1.633	GNA11,GNA13,GNAI3,GNAZ,PPP3CA,PRKCG,PRKCZ,RALB,RRAS2
Actin Cytoskeleton Signaling	2.68	-1.155	BAIAP2,CFL1,GNA13,GSN,ITGA5,MATK,MYO18A,PIP5K1C,RALB,RRAS2,SOS1,SSH3,TIAM2
Hepatitis B Chronic Liver Pathogenesis Signaling Pathway	2.66	-2.714	AP1M1,CAMK4,CAMKK2,DDX3X,IL34,MAPK8,PIN1,PRKCG,PRKCZ,RALB,RRAS2
Effects of PIP2 hydrolysis	2.64	-2	ABHD6,DGKB,DGKQ,DGKZ
Sertoli Cell-Sertoli Cell Junction Signaling	2.64	-1.387	CDH8,CLINT1,CTNNA2,IL1RAPL1,MAP3K10,MAP3K12,MAPK8,NECTIN3,RALB,RRAS2,SORBS1,SPTBN1,TJP2
CCR3 Signaling in Eosinophils	2.58	-2	CFL1,GNA11,GNA13,GNAI3,GNAZ,PRKCG,PRKCZ,RALB,RRAS2
Docosahexaenoic Acid (DHA) Signaling	2.58	-1.941	BID,MLST8,PDIA3,PLCL2,PRKAA2,PRKAR1B,PRKCG,PRKCZ,RPS6KB1,SPTBN1,SYT12,SYT16,SYT17
Regulation of Actin-based Motility by Rho	2.57	-0.816	BAIAP2,CFL1,FNBP1,GSN,ITGA5,PIP4K2B,PIP5K1C,RHOT1
ERBB4 Signaling	2.55	-2.449	ADAM17,PRKCG,PRKCZ,RALB,RRAS2,SOS1
Pyridoxal 5'-phosphate Salvage Pathway	2.55	-2.449	CDK5,GRK6,MAP2K6,MAPK8,PKN1,PRKAA2
BMP signaling pathway	2.54	-2.646	BMPR2,CAMK4,MAPK8,PRKAR1B,RALB,RRAS2,SOS1
Response of EIF2AK1 (HRI) to heme deficiency	2.52	-2	ASNS,EIF2B4,EIF2B5,VPS28
Sleep NREM Signaling Pathway	2.52	2.121	CAMK2B,CAMK2D,GABRA4,GNAI3,MAP2K6,PRKAR1B,RALB,RRAS2
Regulation of mitotic cell cycle	2.51	1.89	ADRM1,ANAPC5,PSMA1,PSMA2,PSMA5,PSMA6,PSMB7
PKR-mediated signaling	2.49	-2.646	ADAR,EIF2B4,EIF2B5,MAP2K6,PPP2R5A,PRKRA,VPS28
Macroautophagy	2.49	-1.633	ATG16L1,CHMP4B,CHMP7,MLST8,PRKAA2,RRAGA
Acetylcholine Receptor Signaling Pathway	2.49	-1.508	ADAM17,CACNG3,CAMK2B,CAMK2D,GNA11,GNAI3,PDIA3,PLCL2,PRKAR1B,PRKCG,PRKCZ
TNFR2 non-canonical NF-kB pathway	2.49	2.449	ADRM1,PSMA1,PSMA2,PSMA5,PSMA6,PSMB7
Protein ubiquitination	2.47	-1	UBA6,UBE2G2,UBE2R2,USP5
PAK Signaling	2.46	-1.134	CFL1,DSCAM,ITGA5,MAPK8,NCK2,RALB,RRAS2,SOS1
PI3K/AKT Signaling	2.46	0.302	ILK,INPP5B,ITGA5,PPP2R2B,PPP2R5A,PPP2R5B,PPP2R5C,RALB,RPS6KB1,RRAS2,SOS1
GM-CSF Signaling	2.45	-1.342	CAMK2B,CAMK2D,PPP3CA,RALB,RRAS2,SOS1
GPCR-Mediated Nutrient Sensing in Enteroendocrine Cells	2.43	-2.121	CACNG3,GNA11,GNAI3,PDIA3,PLCL2,PRKAR1B,PRKCG,PRKCZ
Virus Entry via Endocytic Pathways	2.43	-1.414	ABL1,AP1M1,AP2A2,ITGA5,PRKCG,PRKCZ,RALB,RRAS2
Adrenomedullin signaling pathway	2.42	-3.317	GNA11,MAP2K6,MAPK4,MAPK8,MATK,PDIA3,PLCL2,PRKAR1B,RALB,RRAS2,SOS1
Fc Epsilon RI Signaling	2.41	-2.121	INPP5B,MAP2K6,MAPK8,PRKCG,PRKCZ,RALB,RRAS2,SOS1
Netrin Signaling	2.4	-1.897	CACNG3,CAMK2B,CAMK2D,DSCAM,MAPK8,NCK2,PPP3CA,PRKAR1B,PRKCG,PRKCZ
UVC-Induced MAPK Signaling	2.37	-2.236	MAPK8,PRKCG,PRKCZ,RALB,RRAS2
COPII-mediated vesicle transport	2.36	-1.633	LMAN1,SEC22B,SEC31A,TMED10,TRAPPC5,USO1
Ephrin B Signaling	2.36	-1.342	CFL1,GNA11,GNA13,GNAI3,GNAZ,NCK2
Turbulent (oscillatory, disturbed) flow shear stress activates signaling by PIEZO1 and integrins in endothelial cells	2.36	-1	ABL1,GNA11,ITGA5,PTPN1
Regulation of RUNX2 expression and activity	2.36	2.449	ADRM1,PSMA1,PSMA2,PSMA5,PSMA6,PSMB7
TCF dependent signaling in response to WNT	2.35	0	ADRM1,CHD8,DVL1,PPP2R5A,PPP2R5B,PPP2R5C,PSMA1,PSMA2,PSMA5,PSMA6,PSMB7,XPO1
Factors Promoting Cardiogenesis in Vertebrates	2.33	-2.333	BMPR2,CAMK2B,CAMK2D,DVL1,MAPK8,PDIA3,PLCL2,PRKCG,PRKCZ
UVA-Induced MAPK Signaling	2.33	-2.236	MAPK8,PDIA3,PLCL2,RALB,RPS6KA3,RPS6KB1,RRAS2
Thioredoxin Signaling Pathway	2.33	-0.816	ADAM17,C4a/C4b,MAPK8,PRKAA2,TXNRD1,TXNRD3
PTEN Signaling	2.33	1.667	BMPR2,ILK,INPP5B,ITGA5,PRKCZ,RALB,RPS6KB1,RRAS2,SOS1
Protein folding	2.31	-2.646	ARFGEF2,ARL2,GNA11,NOP56,RGS9,TBCD,USP11
Melanocyte Development and Pigmentation Signaling	2.31	-1.89	KIT,PRKAR1B,RALB,RPS6KA3,RPS6KB1,RRAS2,SOS1
Senescence Pathway	2.29	-2.887	ANAPC5,BMPR2,CACNG3,MAP2K6,MAPK4,PPP2R2B,PPP2R5A,PPP2R5B,PPP2R5C,PPP3CA,PRKCZ,RALB,RING1,RRAS2
KEAP1-NFE2L2 pathway	2.29	1	ADRM1,PRKAA2,PSMA1,PSMA2,PSMA5,PSMA6,PSMB7,RPS6KB1,STK25
Salvage Pathways of Pyrimidine Ribonucleotides	2.26	-2.646	CDK5,CMPK1,GRK6,MAP2K6,MAPK8,PKN1,PRKAA2
UVB-Induced MAPK Signaling	2.26	-2.236	MAPK8,PRKCG,PRKCZ,RPS6KA3,RPS6KB1
Cellular response to heat stress	2.26	-1.89	CAMK2B,CAMK2D,EEF1A1,HSPA14,MLST8,NUP155,PTGES3
S Phase	2.26	1.89	ADRM1,PDS5B,PSMA1,PSMA2,PSMA5,PSMA6,PSMB7
Mitochondrial Dysfunction	2.21	0.535	ATP5F1D,ATPAF1,BID,C9orf72,CACNG3,CAMK2B,CAMK2D,COX6A1,MAPK8,MFN2,PPP3CA,PRKAA2,PRKAR1B,RHOT1,UQCRH
p75 NTR receptor-mediated signalling	2.2	-3	ADAM17,ARHGEF9,GNA13,MAPK8,NGEF,RPS6KB1,SOS1,STK25,TIAM2
CNTF Signaling	2.2	-2.236	RALB,RPS6KA3,RPS6KB1,RRAS2,SOS1
CD27 Signaling in Lymphocytes	2.2	-1.342	BID,MAP2K6,MAP3K10,MAP3K12,MAPK8
IGF-1 Signaling	2.17	-2.646	MAPK8,PRKAR1B,PRKCZ,RALB,RPS6KB1,RRAS2,SOS1
G alpha (12/13) signalling events	2.17	-2.449	ADRA1B,ARHGEF9,GNA13,NGEF,SOS1,TIAM2
IL-3 Signaling	2.14	-2.449	PPP3CA,PRKCG,PRKCZ,RALB,RRAS2,SOS1
P2Y Purinergic Receptor Signaling Pathway	2.13	-2.828	GNAI3,PDIA3,PLCL2,PRKAR1B,PRKCG,PRKCZ,RALB,RRAS2
Hepatic Fibrosis Signaling Pathway	2.13	-2	BMPR2,CACNG3,DVL1,FNBP1,GNAI3,IL1RAPL1,ITGA5,MAP2K6,MAPK8,PRKAR1B,PRKCG,PRKCZ,RALB,RHOT1,RPS6KB1,RRAS2,SOS1
ER-Mitochondrial Communication Signaling Pathway	2.12	-1.633	ESYT1,INF2,MFN2,OGT,PISD,RHOT1
Nuclear Cytoskeleton Signaling Pathway	2.12	-0.905	CDH8,DCTN4,DES,ITGA5,KIF1A,KIF1B,KIF3A,KIFC2,NUP155,SUN1,SYNE1
Integration of energy metabolism	2.11	-1.134	ACACA,ACSL3,GNA11,PRKAA2,PRKAR1B,TALDO1,TKT
Xenobiotic Metabolism General Signaling Pathway	2.1	-3	GSTO1,MAP2K6,MAP3K10,MAP3K12,MAPK8,PRKCG,PRKCZ,RALB,RRAS2
Sleep REM Signaling Pathway	2.1	-0.447	CFL1,HOMER1,PRKAR1B,RPS6KA3,RPS6KB1
EIF2 Signaling	2.09	-1.633	EIF1,EIF2B4,EIF2B5,Eif3c,EIF3D,ELP6,MRPS7,PAIP1,RALB,RPLP1,RRAS2,SOS1,VPS28
Leukocyte Extravasation Signaling	2.09	-0.632	ABL1,ARHGAP12,ARHGAP5,CTNNA2,CTNND1,GNAI3,MAPK8,PRKCG,PRKCZ,RAP1GAP
Deubiquitination	2.09	-0.277	ADRM1,OGT,PSMA1,PSMA2,PSMA5,PSMA6,PSMB7,RHOT1,SNX3,UCHL5,USP10,USP11,USP5
Ferroptosis Signaling Pathway	2.07	-1.414	ACACA,BID,CARS1,G3BP1,PRKAA2,RALB,RRAS2,TXNRD1
Endometrial Cancer Signaling	2.07	-1.342	CTNNA2,ILK,RALB,RRAS2,SOS1
LPS-stimulated MAPK Signaling	2.05	-2.449	MAP2K6,MAPK8,PRKCG,PRKCZ,RALB,RRAS2
SNARE Signaling Pathway	2.05	-2.121	CAMK2B,CAMK2D,MYO18A,PRKAR1B,SNAP23,SYT12,SYT16,SYT17
Adrenergic Receptor Signaling Pathway (Enhanced)	2.03	-1.897	ADRA1B,ATP6AP1,ATP6AP2,CACNG3,GNAI3,PDIA3,PLCL2,PRKAR1B,PRKCG,PRKCZ
Cell Cycle Checkpoints	2.02	0.277	ADRM1,ANAPC5,NUDC,PPP2R5A,PPP2R5B,PPP2R5C,PSMA1,PSMA2,PSMA5,PSMA6,PSMB7,TAOK1,XPO1
Transcriptional and post-translational regulation of MITF-M expression and activity	2.01	-1.342	IARS1,KIT,LARS1,MARS1,XPO1
PDGF Signaling	2	-2.449	ABL1,INPP5B,MAPK8,RALB,RRAS2,SOS1
Myelination Signaling Pathway	1.99	-2.673	ADAM17,ARHGAP12,ARHGAP5,BMPR2,CHD8,ILK,MBP,MLST8,PPP3CA,PRKAR1B,RALB,RPS6KB1,RRAS2,SOS1
Aldosterone Signaling in Epithelial Cells	1.98	-2.646	HSPA14,PDIA3,PIP4K2B,PIP5K1C,PLCL2,PRKCG,PRKCZ,SACS,SOS1
Role of MAPK Signaling in Promoting the Pathogenesis of Influenza	1.98	-2.449	ATP6AP1,ATP6AP2,MAP2K6,MAPK8,RALB,RPS6KA3,RRAS2
Transcriptional Regulation by MECP2	1.98	-1.342	CAMK2B,CAMK2D,CAMK4,FKBP5,PTPN1
DNA Replication Pre-Initiation	1.98	1.414	ADRM1,ANAPC5,KPNA6,PSMA1,PSMA2,PSMA5,PSMA6,PSMB7
DHCR24 Signaling Pathway	1.97	-1.89	C4a/C4b,CYP51A1,FGA,HPX,PRKCG,PRKCZ,RALB,RRAS2
Signaling by NOTCH4	1.97	1.414	ADRM1,PSMA1,PSMA2,PSMA5,PSMA6,PSMB7,RPS6KB1,STK25
Thrombopoietin Signaling	1.96	-2.236	PRKCG,PRKCZ,RALB,RRAS2,SOS1
WNT/β-catenin Signaling	1.95	0.707	APPL2,BMPR2,DVL1,ILK,PIN1,PPP2R2B,PPP2R5A,PPP2R5B,PPP2R5C
CREB Signaling in Neurons	1.94	-2	ADRA1B,BMPR2,CACNG3,CAMK2B,CAMK2D,CAMK4,GNA11,GNA13,GNAI3,GNAZ,GRIK2,PDIA3,PLCL2,POLR2A,POLR2B,PRKAR1B,PRKCG,PRKCZ,RALB,RRAS2,S1PR5,SOS1
Cilium Assembly	1.94	-1.897	ARL3,CEP97,DYNC2I2,EXOC7,IFT22,IFT81,KIF3A,NPHP1,TCTN1,TNPO1
Signaling by the B Cell Receptor (BCR)	1.94	1.667	ADRM1,IGHM,PPP3CA,PSMA1,PSMA2,PSMA5,PSMA6,PSMB7,SOS1
Antioxidant Action of Vitamin C	1.93	2	GSTO1,MAPK8,PDIA3,PLCL2,PLD2,TXNRD1,TXNRD3
Role of Macrophages, Fibroblasts and Endothelial Cells in Rheumatoid Arthritis	1.89	-2.138	CAMK2B,CAMK2D,DVL1,IGHM,IL1RAPL1,MAP2K6,PDIA3,PLCL2,PPP3CA,PRKCG,PRKCZ,RALB,RRAS2,TLR3
Acute Myeloid Leukemia Signaling	1.89	-1.633	KIT,MAP2K6,RALB,RPS6KB1,RRAS2,SOS1
Sphingosine-1-phosphate Signaling	1.89	-1.134	FNBP1,GNA13,GNAI3,PDIA3,PLCL2,RHOT1,S1PR5
Autism Signaling Pathway	1.87	-1.387	CACNG3,CAMK2B,CAMK2D,CAMKK2,CHD8,DVL1,MLST8,PPM1K,PRKAR1B,RALB,RPS6KB1,RRAS2,SOS1
Assembly and cell surface presentation of NMDA receptors	1.87	0	CAMK2B,CAMK2D,DLG2,LIN7A
Fcγ Receptor-mediated Phagocytosis in Macrophages and Monocytes	1.86	-1.633	DGKB,NCK2,PLD2,PRKCG,PRKCZ,RPS6KB1
RANK Signaling in Osteoclasts	1.86	-1.633	GSN,MAP2K6,MAP3K10,MAP3K12,MAPK8,PPP3CA
SUMOylation of transcription cofactors	1.84	-2	NCOA1,RING1,TRIM28,UHRF2
Renin-Angiotensin Signaling	1.83	-2.646	MAPK8,PRKAR1B,PRKCG,PRKCZ,RALB,RRAS2,SOS1
Dilated Cardiomyopathy Signaling Pathway	1.83	0.378	CACNG3,CAMK2B,CAMK2D,CAMK4,DES,ILK,MYO18A,PRKAR1B
Immunogenic Cell Death Signaling Pathway	1.82	-1.633	ANXA1,ATG16L1,HSPA14,P2RX7,PDIA3,TLR3
Apelin Adipocyte Signaling Pathway	1.82	-0.816	GNA11,GNAI3,MAPK4,MAPK8,PRKAA2,PRKAR1B
Synthesis of DNA	1.82	1.89	ADRM1,ANAPC5,PSMA1,PSMA2,PSMA5,PSMA6,PSMB7
TP53 Regulates Transcription of DNA Repair Genes	1.8	-2.236	AP1M1,ELOB,ERCC2,POLR2A,POLR2B
Chronic Myeloid Leukemia Signaling	1.79	-2.887	ABL1,ADAR,DVL1,MLST8,NUMB,PDIA3,PLCL2,PPP3CA,PRKAA2,RALB,RRAS2,SOS1
Eicosanoid Signaling	1.79	-2.111	AP1M1,GNA11,GNAI3,LTA4H,PDIA3,PLCL2,PRKAR1B,PRKCG,PRKCZ,RALB,RPS6KA3,RRAS2
TGF-β Signaling	1.78	-2.236	BMPR2,MAP2K6,MAPK8,RALB,RRAS2,SOS1
Transcriptional regulation by RUNX3	1.78	2.449	ADRM1,PSMA1,PSMA2,PSMA5,PSMA6,PSMB7
Inositol phosphate metabolism	1.74	-2	INPP4A,INPP5B,ITPKA,PPIP5K1
G alpha (z) signalling events	1.74	-1	GNAI3,GNAZ,PRKCG,RGS20
ERK/MAPK Signaling	1.74	0.632	ITGA5,PPP2R2B,PPP2R5A,PPP2R5B,PPP2R5C,PRKAR1B,PRKCG,RALB,RRAS2,SOS1
Co-stimulation by CD28	1.71	-2	MLST8,PPP2R5A,PPP2R5B,PPP2R5C
ERK5 Signaling	1.7	-2.236	GNA13,RALB,RPS6KA3,RPS6KB1,RRAS2
Acute Phase Response Signaling	1.7	-2.121	C4a/C4b,ECSIT,FGA,HPX,MAP2K6,MAPK8,RALB,RRAS2,SOS1
LXR/RXR Activation	1.7	0	ACACA,C4a/C4b,CYP51A1,FGA,HPX,IL1RAPL1,TLR3
NAFLD Signaling Pathway	1.69	-2.53	ACACA,MAPK8,MLST8,P2RX7,PPP2R2B,PPP2R5A,PPP2R5B,PPP2R5C,PRKAA2,TLR3
Pulmonary Fibrosis Idiopathic Signaling Pathway	1.67	-3.464	BMPR2,CERT1,GNA13,ILK,MAP2K6,MAPK8,MTF2,POLR2A,RALB,RPS6KA3,RPS6KB1,RRAS2,SOS1
GPER1 signaling	1.67	-0.816	GNAI3,GNAZ,ITGA5,PRKAR1B,RPS6KB1,STK25
Response to elevated platelet cytosolic Ca2+	1.66	-2.646	CALU,CFL1,CHID1,FGA,LAMP2,PRKCG,WDR1
14-3-3-mediated Signaling	1.66	-2.646	MAPK8,PDIA3,PLCL2,PRKCG,PRKCZ,RALB,RRAS2
Macropinocytosis Signaling	1.66	-1.342	ITGA5,PRKCG,PRKCZ,RALB,RRAS2
GPCR-Mediated Integration of Enteroendocrine Signaling Exemplified by an L Cell	1.66	0.447	GNA11,GNAI3,PDIA3,PLCL2,PRKAR1B
Protein Kinase A Signaling	1.65	-1.604	ANAPC5,CAMK2B,CAMK2D,DUSP12,GNA13,GNAI3,PDIA3,PHKG1,PLCL2,PPP3CA,PRKAR1B,PRKCG,PRKCZ,PTPN1,PTPN9
Mitotic G1 phase and G1/S transition	1.65	1.89	ABL1,ADRM1,PSMA1,PSMA2,PSMA5,PSMA6,PSMB7
Neurotrophin/TRK Signaling	1.62	-2.236	MAP2K6,MAPK8,RALB,RRAS2,SOS1
Paxillin Signaling	1.61	-1.633	ITGA5,MAPK8,NCK2,RALB,RRAS2,SOS1
Molecular Mechanisms of Cancer	1.59	-3.272	ABL1,ADRA1B,ARHGEF9,BID,BMPR2,CAMK2B,CAMK2D,CTNNA2,CTNND1,DVL1,FNBP1,GNA11,GNA13,GNAI3,GNAZ,ITGA5,MAP2K6,MAPK8,PRKAR1B,PRKCG,PRKCZ,RALB,RASGRF1,RHOT1,RRAS2,S1PR5,SOS1
Gap Junction Signaling	1.59	-0.832	GNAI3,GRIK2,MAPK8,PDIA3,PLCL2,PPP3CA,PRKAR1B,PRKCG,PRKCZ,RALB,RRAS2,SOS1,TJP2
PPAR Signaling	1.58	0.816	AIP,IL1RAPL1,NCOA1,RALB,RRAS2,SOS1
Oxytocin in Brain Signaling Pathway	1.57	-1	CACNG3,CAMKK2,GNA11,GNAI3,PRKCG,PRKCZ,PTPN1,RALB,RRAS2
NRF2-mediated Oxidative Stress Response	1.56	-2.646	CBR1,DNAJA3,FKBP5,GSTO1,MAP2K6,MAPK8,PRKCG,PRKCZ,RALB,RRAS2,TXNRD1
STAT3 Pathway	1.56	-2.449	BMPR2,MAP2K6,MAP3K10,MAP3K12,MAPK8,RALB,RRAS2
Pulmonary Healing Signaling Pathway	1.56	-2.333	BMPR2,CFL1,MAPK8,PRKAA2,PRKCG,PRKCZ,RALB,RRAS2,SOS1
Glioblastoma Multiforme Signaling	1.55	-2.828	FNBP1,PDIA3,PLCL2,RALB,RHOT1,RPS6KB1,RRAS2,SOS1
G-Protein Coupled Receptor Signaling	1.55	-1.46	ADRA1B,CAMK2B,CAMK2D,CAMK4,GNA11,GNA13,GNAI3,GNAZ,GRK3,GRK6,MAP2K6,MAP3K10,MAP3K12,MAPK8,PPP3CA,PRKAR1B,PRKCG,RALB,RAP1GAP,RGS14,RRAS2,S1PR5,SOS1
Sensory processing of sound by outer hair cells of the cochlea	1.55	1	EPB41L1,EPS8L2,GSN,SPTBN1
RHO GTPases Activate Formins	1.54	-1.89	DVL1,NUDC,PPP2R5A,PPP2R5B,PPP2R5C,TAOK1,XPO1
Membrane Repair Signaling Pathway	1.54	-0.816	ANXA1,CHMP4B,CHMP7,SYT12,SYT16,SYT17
Cilia Biogenesis Signaling Pathway	1.54	0.707	ANAPC5,CDK5,CEP97,GNA11,GNA13,GNAI3,GNAZ,GPSM1,KIF3A
FLT3 Signaling in Hematopoietic Progenitor Cells	1.53	-2.236	RALB,RPS6KA3,RPS6KB1,RRAS2,SOS1
DYRK1A Signaling Pathway	1.53	-2.121	ELOB,MAPK4,MAPK8,POLR2A,POLR2B,PPP3CA,RALB,RRAS2
Ribosomal Quality Control Signaling Pathway	1.53	0.632	ASCC3,G3BP1,MRPS7,NEMF,PSMA1,PSMA2,PSMA5,PSMA6,PSMB7,RPLP1,USP10,XRN1
BEX2 Signaling Pathway	1.53	1.342	MAPK8,PPP2R2B,PPP2R5A,PPP2R5B,PPP2R5C
Deadenylation-dependent mRNA decay	1.52	0	CNOT11,LSM6,PAIP1,XRN1
TP53 Regulates Metabolic Genes	1.48	-2.236	COX6A1,MLST8,PRKAA2,RRAGA,TXNRD1
Role of CHK Proteins in Cell Cycle Checkpoint Control	1.48	-2	PPP2R2B,PPP2R5A,PPP2R5B,PPP2R5C
Pancreatic Secretion Signaling Pathway	1.47	-2.53	ARHGEF9,GNA13,MLST8,PDIA3,PLCL2,PRKAR1B,PRKCG,PRKCZ,RPS6KB1,SLC4A4
Fc epsilon receptor (FCERI) signaling	1.47	1	ADRM1,MAPK8,PPP3CA,PSMA1,PSMA2,PSMA5,PSMA6,PSMB7,SOS1
Platelet homeostasis	1.46	-2.236	P2RX7,PPP2R5A,PPP2R5B,PPP2R5C,SLC8A3
VEGF Family Ligand-Receptor Interactions	1.46	-2.236	PRKCG,PRKCZ,RALB,RRAS2,SOS1
C-type lectin receptors (CLRs)	1.46	1.89	ADRM1,PPP3CA,PSMA1,PSMA2,PSMA5,PSMA6,PSMB7
Cyclins and Cell Cycle Regulation	1.46	2	ABL1,PPP2R2B,PPP2R5A,PPP2R5B,PPP2R5C
Endocannabinoid Cancer Inhibition Pathway	1.44	0.378	CAMKK2,GNA13,GNAI3,MAP2K6,MLST8,PRKAA2,PRKAR1B
PIP3 activates AKT signaling	1.43	-1.89	KIT,MLST8,PIP4K2B,PIP5K1C,PPP2R5A,PPP2R5B,PPP2R5C
Metabolism of non-coding RNA	1.43	-1	GEMIN5,NUP155,SNRPG,SNUPN
GABA receptor activation	1.43	1	ARHGEF9,GABRA4,GNAI3,KCNJ6
Wound Healing Signaling Pathway	1.42	-1.265	BMPR2,CERT1,IL1RAPL1,KRT16,KRT17,MAP2K6,MAPK8,RALB,RRAS2,SOS1
Kinesins	1.38	-2	KIF1A,KIF1B,KIF3A,KIFC2
Calcium Signaling	1.38	-1.414	CACNG3,CAMK2B,CAMK2D,CAMK4,CAMKK2,MYO18A,PPP3CA,PRKAR1B,SLC8A3
WNT/SHH Axonal Guidance Signaling Pathway	1.38	-0.378	CAMK2B,CAMK2D,DVL1,ILK,MAPK8,PRKAR1B,PRKCZ
Cell junction organization	1.35	-0.447	CDH8,CTNND1,ILK,NECTIN3,PALS1
L1CAM interactions	1.34	0.816	ANK2,AP2A2,ITGA5,NUMB,RPS6KA3,SPTBN1
Transcriptional regulation by RUNX1	1.32	1.414	ABL1,ADRM1,PSMA1,PSMA2,PSMA5,PSMA6,PSMB7,RING1
Glycation Signaling Pathway	1.31	-3	MAPK4,MAPK8,OLR1,PFKP,PRKCG,PRKCZ,RALB,RRAS2,SOS1
HER-2 Signaling in Breast Cancer	1.3	-2.121	COX6A1,MLST8,NUP155,PRKCG,PRKCZ,RALB,RPS6KB1,RRAS2,SOS1
WNT/Ca2+ Signaling Pathway	1.3	-2	DVL1,PDIA3,PLCL2,PPP3CA
Prolactin Signaling	1.29	-2.236	PRKCG,PRKCZ,RALB,RRAS2,SOS1
TCR signaling	1.29	2.449	ADRM1,PSMA1,PSMA2,PSMA5,PSMA6,PSMB7
MHC class II antigen presentation	1.27	-1.633	AP1M1,AP2A2,CANX,DCTN4,KIF3A,SEC31A
Breast Cancer Regulation by Stathmin1	1.26	-2.065	ADRA1B,ARHGEF9,CAMK2B,CAMK2D,CAMK4,GNA13,PPP2R2B,PPP2R5A,PPP2R5B,PPP2R5C,PRKAR1B,PRKCG,PRKCZ,RALB,RPS6KA3,RPS6KB1,RRAS2,S1PR5,SOS1
Agrin Interactions at Neuromuscular Junction	1.26	-2	DVL1,MAPK8,RALB,RRAS2
IL-6 Signaling	1.26	-1.633	IL1RAPL1,MAP2K6,MAPK8,RALB,RRAS2,SOS1
ROBO SLIT Signaling Pathway	1.26	0	ABL1,CDK5,CTNND1,NCK2,PRKAR1B,SLIT2
Clathrin-mediated endocytosis	1.26	0.816	AP2A2,FNBP1,FNBP1L,PICALM,PIP5K1C,SGIP1
Cardiac conduction	1.25	-1.633	CAMK2B,CAMK2D,FKBP1B,KCND2,KCND3,SLC8A3
Xenobiotic Metabolism CAR Signaling Pathway	1.25	-1	GSTO1,MAP2K6,NCOA1,PPP2R2B,PPP2R5A,PPP2R5B,PPP2R5C,PRKCG,PRKCZ
Warburg Effect Signaling Pathway	1.25	0	ACACA,MLST8,PFKP,PRKAA2,TALDO1,TKT
Human Embryonic Stem Cell Pluripotency	1.21	-2.828	BMPR2,DVL1,MAP2K6,PRKCG,PRKCZ,RALB,RRAS2,SOS1
Glioma Invasiveness Signaling	1.21	-2	FNBP1,RALB,RHOT1,RRAS2
Response of EIF2AK4 (GCN2) to amino acid deficiency	1.2	-1.633	ASNS,EIF2B4,EIF2B5,GCN1,RPLP1,VPS28
Translocation of SLC2A4 (GLUT4) to the plasma membrane	1.19	-2	EXOC7,KIF3A,PRKAA2,SNAP23
Mouse Embryonic Stem Cell Pluripotency	1.18	-1.342	BMPR2,DVL1,RALB,RRAS2,SOS1
Signaling by FGFR2	1.17	-2	HNRNPF,POLR2A,POLR2B,SOS1
Growth Hormone Signaling	1.17	-2	PRKCG,PRKCZ,RPS6KA3,RPS6KB1
Neuropeptides in Migraine Signaling Pathway	1.16	-1.89	CAMK2B,CAMK2D,CAMK4,GNAI3,PDIA3,PLCL2,PRKAR1B
Role of PKR in Interferon Induction and Antiviral Response	1.15	-1.633	BID,HSPA14,MAP2K6,MAPK8,PRKRA,TLR3
IL-12 Signaling and Production in Macrophages	1.14	-1.667	CAMKK2,IGHM,MAP2K6,MAPK8,NCOA1,PRKAA2,PRKCG,PRKCZ,TLR3
Tuberculosis Active Signaling Pathway	1.13	1	ATP6AP1,ATP6AP2,IL1RAPL1,MAP4K2,MAPK8,PPP3CA,PRKCZ,RPS6KB1,UCHL5
GDNF Family Ligand-Receptor Interactions	1.12	-2	MAPK8,RALB,RRAS2,SOS1
Signaling by VEGF	1.12	-1.342	BAIAP2,CTNND1,MLST8,NCK2,PRKCZ
GABAergic Receptor Signaling Pathway (Enhanced)	1.12	0.816	CACNG3,GABRA4,GNAI3,KCNJ6,PRKAR1B,SLC6A1
Neddylation	1.11	1.414	ADRM1,ELOB,FBXL8,NUB1,PSMA1,PSMA2,PSMA5,PSMA6,PSMB7
Toll-like Receptor Signaling	1.1	-2	ECSIT,MAP2K6,MAPK8,TLR3
NF-κB Activation by Viruses	1.09	-2	PRKCG,PRKCZ,RALB,RRAS2
VDR/RXR Activation	1.09	2	CAMP,NCOA1,PRKCG,PRKCZ
Role of Chondrocytes in Rheumatoid Arthritis Signaling Pathway	1.08	0	CAMKK2,IL1RAPL1,ITGA5,MLST8,PPP3CA,PRKAA2
CGRP in Inflammation and Nociception Signaling Pathway	1.05	-2.449	PDIA3,PLCL2,PPP3CA,PRKAR1B,PRKCG,PRKCZ
Neuroinflammation Signaling Pathway	1.05	-1.667	BMPR2,GABRA4,IL34,KCNJ6,MAPK4,MAPK8,P2RX7,PPP3CA,PRKCG,SLC6A1,TLR3
Signaling by NTRK1 (TRKA)	1.04	-1	AP2A2,RALB,RPS6KA3,SOS1
Metabolism of water-soluble vitamins and cofactors	1.03	-2	ACACA,GSTO1,MMAA,SLC25A16
Xenobiotic Metabolism PXR Signaling Pathway	1.03	0	CAMK2B,CAMK2D,CDK5,GSTO1,NCOA1,PRKAR1B,PRKCG,PRKCZ
G alpha (i) signalling events	1.02	-1	ANXA1,GNAI3,GNAZ,GPSM1,PDYN,RGS14,RGS20,RGS9,S1PR5
Semaphorin Neuronal Repulsive Signaling Pathway	1.02	0	CDK5,CFL1,ITGA5,MAP2K6,PIP5K1C,PRKAR1B
RNA Polymerase II Transcription	1.01	-1.633	ELOB,ERCC2,POLR2A,POLR2B,SNRPG,U2AF1
JAK/STAT Signaling	1.01	-1	PTPN1,RALB,RRAS2,SOS1
Hepatic Cholestasis	0.987	-1.414	IL1RAPL1,MAP4K2,MAPK8,PPP3CA,PRKAR1B,PRKCG,PRKCZ,TJP2
Regulation of lipid metabolism by PPARalpha	0.975	-2.236	ACSL1,NCOA1,SLC27A1,TIAM2,TXNRD1
XIST Epigenetic Regulation Signaling Pathway	0.973	-0.816	HNRNPU,METTL16,MTF2,RBM15B,RING1,TRIM28
Corticotropin Releasing Hormone Signaling	0.963	-1.633	CACNG3,CAMK4,GNAI3,PRKAR1B,PRKCG,PRKCZ
ABRA Signaling Pathway	0.943	0	CFL1,GSN,MAPK8,PPP3CA
Ovarian Cancer Signaling	0.925	-2	ABL1,DVL1,PRKAR1B,RALB,RPS6KB1,RRAS2
HMGB1 Signaling	0.915	-2.449	FNBP1,MAP2K6,MAPK8,RALB,RHOT1,RRAS2
Coronavirus Pathogenesis Pathway	0.901	0.378	ABL1,ADAM17,ATP6AP1,EEF1A1,MAPK8,MRPS7,TLR3,TNPO1
Eukaryotic Translation Initiation	0.88	-1.89	EIF2B4,EIF2B5,Eif3c,EIF3D,MRPS7,RPLP1,VPS28
EPH-Ephrin signaling	0.879	-1	AP2A2,CFL1,NCK2,NGEF
Natural Killer Cell Signaling	0.872	-1.89	CFL1,HSPA14,MAP3K10,MAP3K12,RALB,RRAS2,SOS1
cAMP-mediated signaling	0.865	0.707	CAMK2B,CAMK2D,CAMK4,GNAI3,PPP3CA,PRKAR1B,RAP1GAP,RGS14
Mitotic Prometaphase	0.849	-1.89	NUDC,PDS5B,PPP2R5A,PPP2R5B,PPP2R5C,TAOK1,XPO1
UBE2C in Cell Cycle Progression Signaling Pathway	0.843	-2	ANAPC5,MLST8,NUMB,RPS6KB1
Mitotic G2-G2/M phases	0.833	1.89	ADRM1,PSMA1,PSMA2,PSMA5,PSMA6,PSMB7,XPO1
Cyclophilin Signaling Pathway	0.823	-2.828	BCAS2,DDX42,MAPK8,OLR1,PPP3CA,PTGES3,TNPO1,U2AF1
Interferon gamma signaling	0.82	-1	CAMK2B,CAMK2D,PTPN1,TRIM3
Meiosis Initiation Signaling Pathway	0.82	0	RING1,SUN1,XRN1,YTHDC2
Gα12/13 Signaling	0.818	-2.236	CDH8,GNA13,MAPK8,RALB,RRAS2
Centrosomal KIAA0586 Signaling Pathway	0.818	2.236	PSMA1,PSMA2,PSMA5,PSMA6,PSMB7
Neutrophil Extracellular Trap Signaling Pathway	0.81	-0.577	ATP5F1D,CAMP,CERT1,IGHM,MAP2K6,MAPK8,MPO,PDIA3,PLCL2,PPP3CA,PRKCG,PRKCZ
Phagosome Formation	0.784	-2.524	ADRA1B,AP1M1,CFL1,IGHM,ITGA5,MAP2K6,MAPK4,MYO18A,PIP4K2B,PIP5K1C,PLD2,PRKCG,PRKCZ,RALB,RPS6KB1,RRAS2,S1PR5,SOS1,TLR3
Adipogenesis pathway	0.781	0.447	BMPR2,CDK5,ERCC2,PPIP5K1,RPS6KB1
White Adipose Tissue Browning Pathway	0.773	-0.447	CACNG3,CAMKK2,CAMP,PRKAA2,PRKAR1B
Potassium Channels	0.766	0	KCND2,KCND3,KCNH5,KCNJ6
Ephrin A Signaling	0.755	0.447	CFL1,ILK,NCK2,NGEF,PRKAR1B
Multiple Sclerosis Signaling Pathway	0.747	-1.89	BID,MBP,MPO,MTF2,P2RX7,SLC8A3,TLR3
Cargo recognition for clathrin-mediated endocytosis	0.746	1	AP2A2,GRK3,PICALM,SGIP1
Erythropoietin Signaling Pathway	0.74	-2.449	PRKCG,PRKCZ,RALB,RPS6KB1,RRAS2,SOS1
Apoptosis Signaling	0.736	0	BID,MAPK8,RALB,RRAS2
Post-translational protein phosphorylation	0.726	-1	CALU,CHGB,FGA,RCN1
Factors involved in megakaryocyte development and platelet production	0.716	-2	ABL1,CDK5,MFN2,PRKAR1B
Nucleotide Excision Repair	0.707	-2	ERCC1,ERCC2,POLR2A,POLR2B
Mitochondrial translation	0.697	-2	MRPL40,MRPL46,MRPL48,MRPS7
Selenoamino acid metabolism	0.69	-1.633	IARS1,LARS1,MARS1,MRPS7,RPLP1,TXNRD1
RAR Activation	0.685	-1.732	ADAM17,BMPR2,CAMK2B,CAMK2D,ERCC2,FNBP1,GNA11,KIT,MAPK8,NCOA1,PRKAR1B,RHOT1
Phase I - Functionalization of compounds	0.679	-1	ADH5,CYP46A1,CYP51A1,NCOA1
Prostate Cancer Signaling	0.644	-2	ABL1,RALB,RRAS2,SOS1
ESR-mediated signaling	0.643	-2.236	FKBP5,NCOA1,POLR2A,POLR2B,PTGES3
IL-10 Signaling	0.643	-0.447	BLVRA,IL1RAPL1,MAP2K6,MAPK8,PRKAA2
eNOS Signaling	0.601	-1	HSPA14,PRKAA2,PRKAR1B,PRKCG,PRKCZ
Necroptosis Signaling Pathway	0.594	-1.342	CAMK2B,CAMK2D,MERTK,PPP3CA,TLR3
Regulation of Insulin-like Growth Factor (IGF) transport and uptake by IGFBPs	0.579	-1	CALU,CHGB,FGA,RCN1
Fcgamma receptor (FCGR) dependent phagocytosis	0.555	-1.342	ABL1,BAIAP2,CFL1,NCKIPSD,PLD2
GP6 Signaling Pathway	0.549	-2	CERT1,FGA,PRKCG,PRKCZ
Systemic Lupus Erythematosus in T Cell Signaling Pathway	0.548	-1.5	CAMK4,FNBP1,GNA13,GNAI3,MAP2K6,MLST8,PPP2R2B,PPP2R5A,PPP2R5B,PPP2R5C,PPP3CA,RALB,RHOT1,RPS6KB1,RRAS2,SOS1
Major pathway of rRNA processing in the nucleolus and cytosol	0.538	-1.89	DDX21,FBL,MRPS7,NOP56,PELP1,RPLP1,UTP6
Activin Inhibin Signaling Pathway	0.536	-0.816	IGHM,IL1RAPL1,MAP2K6,MAPK4,MAPK8,TLR3
Cohesin Chromatin Regulation Pathway	0.533	-1.89	ANAPC5,DCHS1,POLR2A,POLR2B,PPP2R2B,PPP2R5A,PPP2R5B,PPP2R5C
Epithelial Membrane Protein Signaling Pathway	0.525	-1.342	BMPR2,ITGA5,RALB,RRAS2,SOS1
Epigenetic regulation of gene expression by MLL3 and MLL4 complexes	0.515	-2	ABL1,ACSL1,CDK5,NCOA1
Cell surface interactions at the vascular wall	0.515	-0.816	IGHM,ITGA5,MERTK,OLR1,SLC7A8,SOS1
Hereditary Breast Cancer Signaling	0.482	0	POLR2A,POLR2B,RALB,RRAS2
Gene Silencing by RNA	0.476	-2	NUP155,POLR2A,POLR2B,PRKRA
p70S6K Signaling	0.472	-0.832	GNAI3,IGHM,PDIA3,PLCL2,PPP2R2B,PPP2R5A,PPP2R5B,PPP2R5C,PRKCG,PRKCZ,RALB,RPS6KB1,RRAS2,SOS1
Bone Mineralization Signaling Pathway	0.446	1	BMPR2,GNA11,PDIA3,PLCL2
G alpha (s) signalling events	0.44	-1	GNAI3,GNAZ,GRK3,GRK6
IL-17 Signaling	0.438	-1.342	Chil3/Chil4,MAP2K6,MAPK8,RALB,RRAS2
Cellular Effects of Sildenafil (Viagra)	0.438	-0.5	ADRA1B,BMPR2,CACNG3,GNAI3,MAP2K6,MAPK4,MAPK8,MYO18A,PPP2R2B,PPP2R5A,PPP2R5B,PPP2R5C,PPP3CA,PRKAA2,PRKAR1B,S1PR5
B Cell Receptor Signaling	0.436	-2.673	ABL1,CAMK2B,CAMK2D,CFL1,IGHM,INPP5B,MAP2K6,MAP3K10,MAP3K12,MAPK8,PPP3CA,RALB,RPS6KB1,RRAS2,SOS1
Neurovascular Coupling Signaling Pathway	0.434	0	CACNG3,GABRA4,KCNJ6,PLD2,PRKAR1B,PTGR2
S100 Family Signaling Pathway	0.422	-1.414	ADRA1B,ANXA1,ATP5F1D,CACNG3,CAMK2B,CAMK2D,GNA11,IGHM,ILK,MAP2K6,MAPK4,MAPK8,PDIA3,PLCL2,PRKAR1B,PRKCG,PRKCZ,S1PR5
NOD1/2 Signaling Pathway	0.419	-2.236	ATG16L1,HSPA14,MAP2K6,MAPK8,TLR3
Macrophage Alternative Activation Signaling Pathway	0.419	-0.447	Chil3/Chil4,IGHM,LLGL1,MLST8,RPS6KB1
Osteoarthritis Pathway	0.416	1	BMPR2,CTNNA2,IL1RAPL1,ITGA5,P2RX7,PRKAA2
Regulation of the Epithelial Mesenchymal Transition by Growth Factors Pathway	0.414	-2.236	MAP2K6,MAPK8,RALB,RRAS2,SOS1
Role of Pattern Recognition Receptors in Recognition of Bacteria and Viruses	0.392	-2	MAPK8,PRKCG,PRKCZ,TLR3
Lung Ionic Balance Signaling Pathway	0.381	-0.577	ADRA1B,PDIA3,PLCL2,PPP2R2B,PPP2R5A,PPP2R5B,PPP2R5C,PRKAA2,PRKAR1B,PRKCG,PRKCZ,S1PR5
ID1 Signaling Pathway	0.374	-0.447	BMPR2,GSPT1,RALB,RAP1GAP,RRAS2
Sheddase Signaling Pathway	0.37	-0.447	ADAM17,ARHGAP32,GNAI3,ITGA5,MAPK8
Preeclampsia Signaling Pathway	0.358	0	MAPK8,MLST8,PPP2R2B,PRKAA2
Eukaryotic Translation Termination	0.345	0	APEH,GSPT1,MRPS7,RPLP1
Hematoma Resolution Signaling Pathway	0.339	0	ANXA1,FGA,MAPK8,MERTK,PRKAA2,S1PR5
NF1 RAS Signaling Pathway	0.338	0	ADRA1B,BMPR2,CFL1,KIT,PRKAR1B,PRKCG,PRKCZ,RALB,RIN1,RRAS2,S1PR5,SOS1
Chaperone Mediated Autophagy Signaling Pathway	0.327	-2.673	ATP6AP1,ATP6AP2,DDX3X,EEF1A1,HSPA14,LAMP2,MLST8,PPP3CA,PRKAA2,PSMA1,PSMA2,PSMA5,PSMA6,PSMB7
Parkinson's Signaling Pathway	0.31	0.378	ATP6AP1,ATP6AP2,CACNG3,CAMK2B,CAMK2D,MAPK8,TLR3
Ion channel transport	0.27	-1	ATP6AP1,CAMK2B,CAMK2D,FKBP1B
Phospholipase C Signaling	0	-3.051	ARHGEF9,CAMK4,FNBP1,GNA13,IGHM,ITGA5,PLD2,PPP3CA,PRKCG,PRKCZ,RALB,RHOT1,RPS6KA3,RRAS2,SOS1
SAPK/JNK Signaling	0	-2.828	GNA13,MAP3K10,MAP3K12,MAP4K2,MAPK8,RALB,RRAS2,SOS1
NF-κB Signaling	0	-2.646	BMPR2,MAP2K6,MAPK8,PRKCZ,RALB,RRAS2,TLR3
T Cell Receptor Signaling	0	-2.646	MAP2K6,MAPK8,MLST8,PPP3CA,RALB,RRAS2,SOS1
PKCθ Signaling in T Lymphocytes	0	-2.333	CACNG3,CAMK2B,CAMK2D,MAP3K10,MAP3K12,MAPK8,PPP3CA,RALB,RRAS2,SOS1
PI3K Signaling in B Lymphocytes	0	-2.333	ABL1,CAMK2B,CAMK2D,IGHM,PDIA3,PLCL2,PPP3CA,PRKCZ,RALB,RRAS2
Regulation of IL-2 Expression in Activated and Anergic T Lymphocytes	0	-2.236	MAPK8,PPP3CA,RALB,RRAS2,SOS1
T Cell Exhaustion Signaling Pathway	0	-2.236	BMPR2,MAPK8,PPP2R2B,PPP2R5A,PPP2R5B,PPP2R5C,RALB,RRAS2
Role of NFAT in Regulation of the Immune Response	0	-2.121	GNA11,GNA13,GNAI3,GNAZ,IGHM,KPNA6,PPP3CA,RALB,RRAS2,SOS1,TNPO1,XPO1
ID3 Signaling Pathway	0	-2	ANAPC5,BMPR2,IGHM,RALB,RRAS2
FcγRIIB Signaling in B Lymphocytes	0	-2	CACNG3,IGHM,MAPK8,RALB,RRAS2,SOS1
IL-15 Signaling	0	-2	IGHM,MLST8,RALB,RPS6KB1,RRAS2
Dendritic Cell Maturation	0	-2	IGHM,MAPK8,PDIA3,PLCL2,TLR3
NUR77 Signaling in T Lymphocytes	0	-2	PPP3CA,PRKCG,PRKCZ,RPS6KA3
Pathogen Induced Cytokine Storm Signaling Pathway	0	-1.89	CERT1,FGA,IL1RAPL1,MAPK4,MAPK8,P2RX7,TLR3
IL-4 Signaling	0	-1.89	CERT1,GNAI3,MLST8,RALB,RPS6KB1,RRAS2,SOS1
Zn Homeostasis Signaling Pathway	0	-1.667	ADRA1B,ANXA1,BCR,GNA11,PPP3CA,PRKAR1B,PRKCG,PRKCZ,S1PR5
Systemic Lupus Erythematosus in B Cell Signaling Pathway	0	-1.667	IGHM,INPP5B,PPP3CA,PRKCG,PRKCZ,RALB,RRAS2,SOS1,TLR3
G Protein Signaling Mediated by Tubby	0	-1.633	ABL1,GNA11,GNA13,GNAI3,GNAZ,MERTK
TEC Kinase Signaling	0	-1.633	FNBP1,GNA11,GNA13,GNAI3,GNAZ,ITGA5,MAPK8,PRKCG,PRKCZ,RHOT1
FAK Signaling	0	-1.508	ADRA1B,BMPR2,ITGA5,KIT,MAPK4,MAPK8,NCK2,RALB,RRAS2,S1PR5,SOS1
Irritable Bowel Syndrome Signaling Pathway	0	-1.342	ATG16L1,FNBP1,IL1RAPL1,RHOT1,TLR3
IL-33 Signaling Pathway	0	-1	KIT,MAPK8,PRKAR1B,RPS6KB1
CCR5 Signaling in Macrophages	0	-1	CACNG3,GNA11,GNA13,GNAI3,GNAZ,MAPK8,PRKCG,PRKCZ
Sirtuin Signaling Pathway	0	-1	ATG16L1,ATP5F1D,MAPK4,PRKAA2,TRIM28
CTLA4 Signaling in Cytotoxic T Lymphocytes	0	-0.632	AP1M1,AP2A2,MAPK8,PLD2,PPP2R2B,PPP2R5A,PPP2R5B,PPP2R5C,RALB,RRAS2
Class A/1 (Rhodopsin-like receptors)	0	0	ADRA1B,ANXA1,PDYN,S1PR5
SLAMF Signaling Pathway	0	0	AP2A2,IGHM,KIT,PRKCZ,RALB,RRAS2
Exocyst Signaling Pathway	0	0	EXOC7,IGHM,PIP5K1C,PRKCG,PRKCZ,RALB
CDC42 Signaling	0	0	BAIAP2,CFL1,EXOC7,FNBP1L,ITGA5,LLGL1,MAPK8,PRKCZ,TNK2
Gustation Pathway	0	0	CACNG3,GABRA4,P2RX7,PRKAR1B
BBSome Signaling Pathway	0	0.378	ADRA1B,DVL1,IFT22,IFT81,MAP3K12,PRKAR1B,RING1,S1PR5
TRIM21 Intracellular Antibody Signaling Pathway	0	2.449	IGHM,PSMA1,PSMA2,PSMA5,PSMA6,PSMB7
